# Supplementary material for: SARS-CoV-2 Delta variant induces enhanced pathology and inflammatory responses in K18-hACE2 mice
Source: PLoS One. 2022 Aug 29;17(8):e0273430. doi: 10.1371/journal.pone.0273430 (PMC9423646; doi:10.1371/journal.pone.0273430)
Supplement: S2 Table — (XLSX) [file pone.0273430.s002.xlsx]

## Sheet: Core Activated Genes
	Fold Changes of Core Activated Genes
	Alpha Day 2	Alpha Day 6	Delta Day 2	Delta Day 6
Tgtp1	5706.53	3367.73	4779.68	52725.2
Lrrc4	509.98	3598.37	1098.17	2152.96
Pln	812	648.21	1286.65	1630.3
Cdkl3	498.41	76.58	523.53	1587.86
Gm11714	300.55	632.42	312.37	691.03
Cxcl10	63.75	49.19	41.61	533.92
Sptlc3	964.07	487.16	652.25	525.43
Xist	704.35	565.13	698.44	439.91
Gm16158	61.74	78.11	63.46	377.89
Gm45902	137.34	85.16	88.27	258.85
CT010583.1	12.1	15.12	9.46	210.75
Sectm1b	18.67	113.34	18.99	200.33
AC154232.2	245.09	697.4	330.77	197.02
Gbp4	54.86	15.73	35.74	182.74
Gm37465	125.47	113.99	51.43	177.44
Gm48027	287.24	228.6	207.93	173.11
Gm45435	120.3	50.8	62.24	161.96
Gm38036	148.84	216.96	133.24	159.28
Gm42888	216.54	154.62	207.46	146.35
Spa17	239.09	150.25	245.41	135.49
Igtp	22.05	7.78	14.7	135.26
Zfp968	167.27	463.9	215.48	132.65
Gm14453	159.7	53.2	82.66	122.73
Ccl7	4.9	4.33	5.67	120.34
1700010H22Rik	170.33	135.15	185.68	116.62
Ugt1a6b	533.6	1022.22	543.33	104.16
Gm43328	81.14	202.71	60.77	94.39
Gm43593	127.61	87.52	105.04	92.13
Gbp10	12.41	4.16	10.18	88.87
A230009B12Rik	234.33	117.34	170.86	88.4
Fam83g	67.95	107.67	58.95	86.72
1700060J05Rik	78.78	70.86	54.27	85.98
AC110166.1	62.29	98.77	53.09	79.55
Gm43679	42.69	88.57	39.82	72.92
Gm49356	258.4	559.89	150.33	72.49
4933406J09Rik	4.3	9.08	3.74	70.06
Gm26823	86.58	86.22	83.22	69.03
Gm4841	11.27	5.36	8.57	66
4930453C13Rik	77.95	42.29	49.26	65.16
Tmem132cos	270.6	162.14	91.42	60.37
Gm36107	7.91	5.72	5.28	57.02
Gm11099	68.07	53.33	41.29	54.68
Gm42716	271.42	290.97	190.17	52
Iqschfp	23.38	31.88	62.77	49.84
Gm43258	59.37	43.72	43.21	46.14
Spire2	36.35	45.34	46.3	42.93
Gm43635	30.68	22.7	21.32	42.26
A630023A22Rik	7.86	7.67	12.3	41.6
Gbp5	10.17	3.51	7.42	41.05
Gbp11	4.64	2.68	4.28	39.75
Gm43302	7.58	4.08	4.97	38.93
Iigp1	8.87	3.99	7.08	38.45
6720475M21Rik	22.68	33.69	19.06	38.05
3300002A11Rik	50.89	73.95	56.61	37.38
Apol9a	12.32	15.06	14.66	35.98
Gm16702	38.57	28.31	38.7	35.13
Mx1	14.89	6.03	13.08	32.84
Atf7ip2	13.86	12.39	15.86	30.31
Gm34809	16.42	12.45	16.55	29.75
Apol7a	9.92	14.95	12.08	28.44
Ifi205	4.72	3.29	4.21	27.78
Gm4951	7.92	3.47	6.63	27.61
Retnla	3.04	3.69	5.52	25.8
Oas1g	12.29	6.83	10.83	25.74
Gm43484	15.39	12.34	8.93	25.5
F830016B08Rik	6.31	3.02	5.39	24.89
Apol6	2.4	2.32	3.01	24.39
Mcidas	35.1	14.83	44.6	21.62
Smtnl1	39.62	9.34	7.01	21.29
Gm20547	7.11	10.57	8.38	20.3
Apol9b	10.73	8.9	10.21	19.74
Gm38034	20.49	15.15	27.71	19.36
AC134560.1	22.31	31.42	21.67	19.22
1700010I02Rik	9.37	14.71	10.56	19.19
Gbp6	5.58	2.46	4.52	19.16
Gm38375	14.96	8.58	13.43	18.9
Gm10417	79.21	19.94	98.98	18.86
A930004J17Rik	11.28	29.95	12.7	18.81
Snord14c	8.19	6.25	14.12	18.45
Oasl1	9.64	6.19	8.11	18.21
Gm47341	15.22	25.89	14.76	18.08
1700086D15Rik	23.77	60.51	37.96	17.92
Zbp1	7.7	2.88	6.75	17.79
Ifi44	13.15	4.76	11.13	17.22
Ifit3	15.67	10.13	13.32	17.18
Apod	4.91	20.66	4.91	17.11
Cngb3	7.24	5.05	4.91	16.61
Gm48442	13.07	15.85	10.04	16.51
Ifit3b	16.54	8.27	12.72	15.7
Ly6i	2.88	3.02	2.72	14.95
Phf11a	5.73	2.12	5.45	14.85
Oas1f	12.07	13.27	8.4	14.74
Col10a1	8.61	11.82	11.26	14.61
Gm49234	10.3	10.43	9.57	14.35
Htr4	6.82	6.03	11.21	14.23
Gm47027	10.97	14.83	11.78	14.12
Oas1h	9.81	5.38	8.46	14.09
Gm45025	20.96	12.52	13.36	13.88
Vmn2r13	41.08	34.68	30.11	13.83
Irf7	7.48	6.38	6.12	13.63
Slfn4	7.84	2.56	8.52	13.57
Isg15	6.41	3.45	6.13	13.01
A630012P03Rik	3.55	3.82	2.98	12.98
Gm5431	5.55	3.12	4.91	12.73
Irgm1	4.81	2.34	4.14	12.72
Ifit1	11.12	5.81	8.57	12.55
Mx2	13.09	5.33	11.51	12.47
Fbxo43	8.72	15.01	7.55	12.15
Zfp750	15.39	9.8	12.34	11.85
4930503E14Rik	17.1	6.49	22.38	11.56
Gm16685	6.41	3.69	5.4	11.5
Ifit2	5.22	2.77	4.24	11.46
Gm13480	34.84	32.78	27.33	11.4
Gbp3	5.99	2.27	4.79	11.4
2310034G01Rik	9.97	15.85	17.55	11.25
Sult1d1	8.78	17.17	9.62	11.06
Gm33696	11.35	23.4	13.1	11.01
Scin	4.49	7.41	4.74	10.86
Muc5ac	3.32	5.32	4.48	10.74
Aoah	1.85	1.72	1.94	10.53
Oasl2	8.08	3.79	7.66	10.36
Oas3	5.05	2.72	4.32	10.19
Gm38409	20.35	17.77	19.18	9.73
Muc4	3.14	3.66	3.67	9.66
Misp	2.97	3	3.53	9.63
Il7	6.03	3.02	5.19	9.4
Tmprss4	6.02	5.04	7.32	9.28
Oas2	6.59	2.48	6.52	9.27
Tmc5	3.99	6.67	4.74	9.22
Dsc2	22.86	3.68	5.34	8.59
A2ml1	4.58	6.64	6.26	8.51
Gm47657	12.58	11.72	7.95	8.51
Mroh9	5.43	21.86	8.04	8.43
Oas1a	5.2	2.3	4.5	8.41
4930512H18Rik	7.63	4.44	6.43	8.32
Gm11611	7.47	6.47	8.9	8.3
Dhx58os	6.41	3.99	5.34	8.26
Fbxo39	5.53	4.61	4.22	8.18
Clca3a1	3.38	5.59	4.22	8.16
Usp18	6.3	3.36	5.36	8.16
Phxr4	8.74	7.02	7.61	8.13
Ifit1bl1	4.13	2.21	3.29	8.07
Inava	5.23	8.63	5.69	7.98
Stat1	4.78	2.02	4.09	7.95
Gm27223	5.35	5.48	5.38	7.93
Herc6	5.98	2.3	4.72	7.86
Doc2b	4.21	40.99	6.33	7.67
Majin	3.92	2.59	2.64	7.62
Gm47904	11.96	9.39	7.33	7.52
Ccdc33	5.39	5.49	7.05	7.41
Gm19301	5.78	11.59	6.17	7.41
Cxcl17	4.4	8.48	5.26	7.37
Gm48747	10.69	11.78	10.82	7.32
1700025N23Rik	7.61	14.5	7.19	7.31
F3	2.89	8.76	2.97	7.28
Ankub1	4.89	6.41	6.07	7.27
4833428L15Rik	8.84	9.48	10.17	7.19
Pax9	15.87	5.51	5.41	7.17
Golt1a	6.54	8.17	9.86	7.13
D430036J16Rik	8.15	5.52	9.66	7.13
Galntl6	4.84	4.36	5.2	7.1
Trim54	7.6	5.22	3.83	7.01
Gm40331	9.25	4.91	11.08	6.99
Muc5b	4.48	7.39	6.38	6.83
5430402P08Rik	7.81	8.04	6.87	6.75
Igsf11	3.98	6.13	4.11	6.73
44265	4.06	8.68	4.58	6.7
H2-Q2	3.83	4.86	4	6.55
Slc14a2	7.59	4.92	7.47	6.53
Phf11d	5.66	2.4	5.11	6.44
Ptpn20	7.41	7.29	7.17	6.42
Gm17189	4.59	5.23	4.86	6.42
Gm26537	5.97	5.43	8.74	6.36
Rnf213	5.39	1.99	4.97	6.36
Zfp474	5.2	7.66	5.92	6.3
Gm12339	5.8	16.23	8.24	6.29
Tldc2	2.85	3.55	2.41	6.25
Sox2	6.15	4.92	6.33	6.23
Ddx60	5.23	2.35	4.5	6.23
Hsf2bp	3.82	6.27	4.24	6.17
Iqcg	4.2	3.08	4.82	6.16
Car13	2.9	2.78	2.5	6.13
Pkhd1	2.78	5.42	3.1	6.02
Ifnk	7.21	4.81	5.81	6.02
2010005H15Rik	3.87	3.83	3.06	5.98
Fam92b	6.08	6.12	9.02	5.96
4921504E06Rik	7.77	6.53	6.39	5.94
4930551L18Rik	7.98	9.37	6.99	5.94
Gm281	4.21	4.88	4.09	5.85
Gm11992	5.88	6.7	7.01	5.81
Krt18	2.62	4.93	3.14	5.7
Dhx58	3.98	2.01	3.75	5.69
Epsti1	2.39	1.63	2.08	5.63
Trim30a	3.81	1.67	2.96	5.62
Phf11c	2.87	1.98	2.52	5.62
Elmod1	5.71	6.89	6.51	5.59
4930556J24Rik	4.61	5.89	3.65	5.59
Eppk1	3.22	5.24	4.01	5.59
Gm44808	8.42	12.8	9.77	5.56
Oas1b	5.05	2.17	4.63	5.54
Xaf1	4.51	2.43	4.25	5.54
4921539H07Rik	5.87	7.26	4.98	5.53
Cmpk2	5.39	1.97	4.33	5.51
Trim30d	3.91	1.94	3.08	5.5
Ltf	3.04	5.04	3.94	5.5
Gm49225	7.67	6.5	8.04	5.5
Saxo2	4.78	5.81	5.69	5.48
Akr1c14	6.4	8.14	8.22	5.46
Slc5a8	5.92	6.31	6.37	5.43
Sntn	4.56	6.02	5.43	5.41
Wdr72	6.09	6.62	6.07	5.4
Gm37273	6.34	19.32	6.91	5.39
Tap1	2.66	1.68	2.24	5.39
Serpina9	4.36	3.35	4.48	5.35
4930588K23Rik	9.81	8.5	10.28	5.35
Kcnt2	3.94	3.8	3.84	5.33
Stil	2.37	2.04	2.88	5.32
Gm5930	17.86	4.5	14.19	5.27
4930467E23Rik	5.94	6.27	6.02	5.2
Barx2	11.6	4.57	5	5.2
Gm15564	2.85	2.36	2.15	5.18
Gm45304	3.81	5.38	3.52	5.14
AU022754	5.92	7.49	7.07	5.13
Akr1c18	5.22	18.01	4.81	5.1
Krt15	23.52	4.14	6.53	5.09
4930527E20Rik	6.35	6.27	6.91	5.03
Stat2	4.35	2.17	4.15	5.02
Tmem56	3.33	3.19	3.96	4.9
Rtp4	4.15	2.38	3.85	4.9
Pak6	4.78	14.12	5.7	4.88
Wdr49	4.66	4.24	4.69	4.88
Tacr1	4.4	3.03	5.41	4.85
Cdc20b	7.87	2.77	9.72	4.84
Gm37245	3.08	5.94	3.62	4.83
Eif2ak2	4	2.15	3.69	4.8
Erich3	3.79	5.54	4.07	4.79
Grip1	4.36	5.33	4.55	4.79
Clip4	3.13	3.96	3.27	4.79
Plch1	4.27	3.84	4.69	4.77
Efna5	2.9	3.49	3.56	4.76
Acsm1	4.19	2.87	5.22	4.75
Cdhr4	4.29	7.65	6.1	4.74
Parp9	3.28	1.55	2.94	4.72
Cyp2a5	4.61	5.7	5.75	4.68
Fam216b	4.16	3.82	4.96	4.67
B930086L07Rik	6.91	8.93	5.14	4.65
Slc38a11	3.54	3.05	3.28	4.64
Gm14015	7.03	7.51	6.26	4.6
Myb	4.3	3.28	5.13	4.57
A930037H05Rik	3.77	2.09	2.44	4.57
1700003I16Rik	4.14	3.89	4.5	4.56
Morn5	5.16	3.97	4.74	4.53
Ifih1	3.38	2.51	2.98	4.52
Ccno	6.91	5.44	9.24	4.5
Cnksr2	6.83	7.27	7.59	4.49
Ankrd45	5.01	4.91	6.25	4.45
Gm42791	7.9	3.68	6.4	4.43
Btg4	4.1	5.92	4.93	4.43
Efcab10	5.07	3.92	5.5	4.41
Mat1a	2.58	6.2	3.09	4.38
Efcab1	4.34	5.03	4.55	4.33
Daw1	4.66	4.31	5.51	4.31
Rptoros	4.08	7.18	3.52	4.3
AC122253.1	4.45	5.7	4.52	4.3
Anxa8	3.88	5.3	4.7	4.28
Slc6a20a	3.56	9.67	3.66	4.26
D030018L15Rik	4.9	3.66	5.43	4.25
Ccdc81	4.21	4.37	4.82	4.24
Vwa3b	4.43	4.72	4.67	4.21
BC051019	3.67	4.35	4.19	4.21
Ccdc113	4.05	5.64	4.78	4.21
Foxn4	5.34	4.64	6.62	4.14
Cnksr1	2.99	4.87	3.37	4.12
Btc	4.08	4.66	4.26	4.12
Deup1	4.29	4.09	4.96	4.11
Capsl	3.5	4.02	3.7	4.11
4931406G06Rik	2.96	2.96	3.41	4.11
Fam167a	3.63	5.68	4.85	4.1
Ppp1r14d	3.32	3.45	4.51	4.09
Synpr	2.93	3.5	4.05	4.04
Lgals3bp	2.43	2.65	2.72	4
Gm44788	4.5	4.17	3.35	3.99
Gm26797	5.4	4.4	5.15	3.99
Six1	5.2	4.31	5.21	3.99
Vmn2r11	11.03	6.7	10.42	3.98
Nexmif	4.77	4.09	5.66	3.98
Fap	3.47	7.13	2.33	3.97
Parp12	3.37	1.94	2.93	3.97
4930444F02Rik	5.23	3.89	5.89	3.97
1810064F22Rik	5.12	5.72	5.21	3.96
Nampt	2.05	1.8	1.95	3.96
Gm47682	5.63	11.95	6	3.94
Tex26	3.29	7.94	4.69	3.91
Vmn2r12	9.94	4.99	10.12	3.88
Gm20661	2.54	2.17	2.26	3.88
Vtcn1	4.93	4	6.09	3.86
Adam28	5.35	6.42	5.92	3.86
Atp1b4	3.96	6.62	2.68	3.86
Gm48890	5.25	3.48	5.09	3.82
Jhy	2.73	3.06	2.9	3.81
Agr3	4.22	5.14	4.32	3.81
Efhc2	3.7	4.84	3.49	3.8
Syt10	4.53	4.73	5.11	3.79
Elf3	2.95	4.71	3.48	3.78
Aldh1a7	4.41	3.87	5.59	3.77
Gm15848	2.56	3.41	2.85	3.76
Efcab11	2.98	3.23	3.26	3.74
Nipal1	2.75	3.8	2.49	3.72
Psg16	4.9	10.1	5.15	3.72
Aqp4	3.21	2.47	3.49	3.72
Gpr39	2.63	2.77	2.9	3.69
Gm20478	3.3	3.16	3.3	3.69
Dab1	2.88	2.5	2.35	3.68
Gm20663	2.56	1.82	2.26	3.68
Maats1	3.04	3.42	3.43	3.67
Gm27188	3.26	4.02	3.46	3.65
Klhl32	3.17	3.19	3.23	3.63
Pih1h3b	4.9	3.86	4.69	3.63
Spata18	4	4.09	4.89	3.62
Fam47e	3.59	4.8	4	3.61
Frmpd2	3.45	4.49	3.92	3.58
Adamdec1	5.65	6.18	6.18	3.57
Gm10801	4.28	4.82	6.61	3.56
Tcte1	3.82	3.74	4.78	3.56
Piwil4	2.63	2.92	2.81	3.54
Slco1a5	3.2	3.55	3.5	3.53
Spef2	3.35	3	3.76	3.53
Ccdc121	3.93	3.61	4.57	3.51
Gm43196	3.46	1.92	2.79	3.51
Wdr93	4.03	3	4.77	3.5
Meig1	4.36	3.46	4.9	3.49
Epha7	2.96	2.45	3.44	3.47
Vmn2r9	8.77	4.16	10.5	3.47
Nek10	3.79	5.34	3.86	3.47
Gm37381	5.31	6.8	5.44	3.46
Fam183b	4.11	3.21	4.63	3.46
Xdh	2.66	2.45	2.49	3.46
Nectin4	2.85	3.48	2.83	3.45
AL805899.1	3.54	3.88	3.49	3.45
Grm3	4.55	7.82	3.53	3.45
Dync1i1	3.74	3.97	3.71	3.43
Gm973	3.24	3.77	3.98	3.42
Marveld3	2.4	3.05	3.06	3.4
1700015F17Rik	4.01	3.97	3.74	3.39
Pih1d2	3.11	4.86	3.49	3.37
Gm40909	2.75	15.43	2.69	3.35
Gabrp	4.02	4.21	4.72	3.34
Kyat3	2.38	2.34	2.39	3.33
Iqub	3.62	3.25	3.87	3.33
Hspb7	2.73	4.36	2.45	3.32
1810020O05Rik	3.58	3.48	4.15	3.31
Rbm24	2.97	2.87	2.92	3.28
Stk39	1.97	2.08	2.17	3.27
Ppargc1a	2.35	3.95	2.3	3.26
Sorbs2	2.58	2.57	2.84	3.26
Unc79	4.68	3.5	5.23	3.26
Clic6	3.79	4.11	4.42	3.24
Galnt5	2.95	3.46	3.36	3.23
Agbl4	3.38	3.33	3.36	3.21
Tuba8	2.23	2.53	2.09	3.21
Kcnk12	3.49	4.11	3.95	3.21
Ect2l	3.26	3.3	3.28	3.2
Rsph14	3.99	4.12	4.05	3.2
D630024D03Rik	3.75	3.51	4.2	3.18
Kif6	3.33	3.54	3.72	3.18
Cds1	3.1	4.54	3.51	3.17
Tekt1	2.97	6.2	3.76	3.17
Fsip1	3.16	3.59	3.55	3.15
Nwd2	2.54	2.74	2.33	3.15
Six4	4.59	4.59	5.08	3.15
Wnt7b	4.7	4.12	4.71	3.15
Zbbx	3	3.45	3.37	3.14
Macc1	3.41	2.6	3.26	3.14
Cxadr	2.9	3.05	3.35	3.14
Susd4	3.68	2.01	3.9	3.13
Dydc1	3.39	3.68	3.86	3.13
Itpka	3.23	3.18	3.36	3.11
Osbpl3	2.14	2.69	2.22	3.11
Mns1	2.35	2.64	2.86	3.09
Cetn4	2.95	2.55	3.43	3.08
2610028H24Rik	3.48	3.72	4.11	3.08
Ildr1	2.78	3.76	3.29	3.08
Pak3	3.61	7.18	2.87	3.08
Fmo3	3.31	5.13	3.91	3.07
Caps2	3.37	3.1	3.82	3.06
Cfap58	3.41	3.02	4	3.06
Kcnh7	2.57	3.24	2.38	3.05
Nme9	3.64	3.83	4.52	3.05
Cfap57	3.75	3.52	4.31	3.03
Lrriq1	3.42	3	3.71	3.03
Pappa2	2.28	3.43	2.2	3.02
Gm15243	3.58	4.38	3.76	3.02
9330158H04Rik	3.19	2.6	2.95	3
Apobec3	1.74	1.82	1.63	3
Ass1	1.89	1.77	1.88	2.99
Gm48500	3.73	3.16	4.24	2.99
Dynlrb2	4.14	3.48	4.88	2.98
Gal3st1	3.69	3.03	4.61	2.98
Cfap70	3.31	2.96	3.67	2.98
Wdr27	3.84	3.96	4.01	2.97
Wdr31	3.11	3.51	3.76	2.96
Ehf	3.48	3.74	3.57	2.95
Atp2c2	3.1	5.67	3.77	2.95
St14	2.44	3.29	2.64	2.95
Gm16083	3.18	4.43	2.99	2.94
Ppp1r3a	3.53	2.46	2.82	2.94
Nme5	3.46	3.1	3.86	2.94
Ddx58	2.76	1.48	2.61	2.92
1700001C02Rik	3.49	3.21	4.3	2.91
Fbxo16	3.27	2.87	3.2	2.91
Gm34093	2.9	4.18	2.73	2.91
Sytl5	4.39	3.82	5.75	2.91
Nek11	3.23	3.31	3.59	2.9
Rgs22	3.12	4.04	3.28	2.9
Gm17276	2.73	2.54	2.64	2.89
Mitd1	2.33	1.79	2.18	2.88
5330413P13Rik	3.12	2.86	3.11	2.88
Gm20483	2.94	2.73	3.7	2.88
Mlf1	3.58	2.82	3	2.87
Cldn10	3.27	3.64	4.12	2.87
Prn	3.5	6.8	2.88	2.86
Rsph4a	3.02	2.24	3.54	2.86
Arhgap8	2.56	3.22	2.6	2.86
Efhb	2.5	2.49	2.52	2.86
Hs6st2	4.13	4.08	4.5	2.86
Pdpn	2.38	2.53	2.85	2.84
D130043K22Rik	3.11	3.03	3.64	2.84
Atp1b1	2.93	5.2	3.34	2.83
Dnali1	3.08	2.71	3.58	2.83
Kcnk1	3.28	5.01	3.56	2.83
Cckar	4	2.76	4.86	2.82
Drc3	3.14	3.77	3.5	2.82
4930544I03Rik	3.36	8.61	2.8	2.79
Cfap61	2.87	3.18	3.28	2.78
Gm44127	5.05	4.44	6.63	2.78
Fam84a	2.82	2.78	3.04	2.78
Ankmy1	2.94	3.16	3.15	2.77
Cfap221	2.98	3.12	3.37	2.77
Slc5a1	2.65	2.99	2.61	2.77
Cfap54	3.02	2.78	3.38	2.77
Ubxn10	2.89	3.35	3.63	2.76
Esrp1	3.49	4.99	3.63	2.75
Gm28729	2.9	3.11	3.37	2.75
Ccdc40	2.66	3.84	3.34	2.75
Arhgef33	2.88	3.06	2.73	2.75
Pcsk6	3.42	3.96	3.23	2.74
Rab38	4.05	2.73	3.97	2.74
Drc7	2.82	3.81	3.23	2.73
Aig1	1.98	2.05	1.92	2.73
Homer2	4.07	3.25	4.4	2.72
Crnde	4.7	2.98	5.25	2.72
A830018L16Rik	2.96	2.8	2.99	2.71
Dnah7a	3.03	3.05	3.15	2.71
Ckmt1	3.22	2.33	3.29	2.71
Slc18a1	3.11	2.61	2.72	2.7
Igf2bp1	3.37	2.56	4.09	2.7
Ccdc153	3.14	3.31	3.73	2.69
Ankfn1	3.63	4.77	3.92	2.69
Tcap	4.01	2.32	2.82	2.69
Ak7	3.16	2.94	3.51	2.69
Slc31a1	2.78	2.39	2.94	2.68
Fras1	2.49	2.45	2.67	2.68
Ccdc148	2.8	2.28	2.59	2.67
Tmem67	1.84	1.75	1.91	2.67
Stk33	3.11	3.3	3.55	2.67
Acsl4	2.05	2.39	2.31	2.67
Tuft1	2.2	3.09	2.42	2.66
Wdr63	2.88	2.61	3.27	2.66
Zmynd12	2.94	3.2	3.04	2.66
Cfap97d2	3.13	2.45	2.84	2.66
Rnf128	2.4	2.84	2.62	2.66
Spag16	2.65	3.12	2.77	2.65
Rasef	3.25	3.75	3.43	2.64
Efcab12	3.27	2.26	3.58	2.62
Itgb2l	3.02	3.96	3.19	2.61
AA986860	2.45	3.4	2.68	2.6
Zup1	1.83	1.62	1.62	2.6
Lrrc6	3.1	3.23	3.49	2.6
Rp1	3.26	3.44	3.43	2.59
Gm48678	2.5	2.95	2.52	2.59
Klf5	3.05	2.94	3.02	2.59
Met	2.75	2.44	3.18	2.58
Bbof1	3.32	3.94	3.59	2.58
Adar	2.45	1.71	2.4	2.57
Csf1	1.95	1.81	1.9	2.57
Rab36	2.46	2.97	2.6	2.57
Dnah12	2.78	3.28	2.82	2.57
Dnah5	3.36	2.8	3.79	2.57
Tmem232	3.11	2.91	3.29	2.57
Gm15890	4.91	5.68	6.04	2.56
Pcgf5	2.35	1.94	2.23	2.56
Ret	3.26	3.7	3.79	2.55
Cabcoco1	2.37	2.16	2.38	2.54
4932438H23Rik	2.48	2.01	2.54	2.54
Rsph1	2.79	2.76	2.95	2.54
44259	2.55	2.8	2.88	2.53
Lypd6	4.45	2.4	4.11	2.53
Bmpr1b	4.07	3.35	5.02	2.53
Ccdc150	2.86	3.17	3.11	2.52
Ttll10	3.27	2.69	3.77	2.52
Car8	2.98	2.18	3.42	2.51
Cfap299	3.15	2.72	3.44	2.51
Lrrc51	2.42	1.86	2.08	2.5
Ifit1bl2	2.3	2.74	1.89	2.5
Lnx1	2.9	4.19	2.84	2.49
Ccdc170	2.64	2.06	2.97	2.49
Cdh1	2.13	2.29	2.44	2.48
Elovl7	2.35	1.97	1.97	2.48
Palm2	2.94	2.8	3.45	2.47
9330182L06Rik	3.07	2.87	4.12	2.47
Tmem212	2.98	2.41	3.2	2.46
Cfap52	2.58	2.63	3	2.46
Pcx	2.62	2.82	3.1	2.46
Dnah9	2.57	2.96	2.84	2.45
Atp6v1c2	3.77	3.96	4.19	2.45
Gsta4	3.59	3.64	4.04	2.44
Gm47827	2.39	2.18	2.08	2.44
Adamtsl1	3.31	2.1	3.59	2.43
Celsr1	2.52	2.78	2.85	2.43
Trpm6	3.19	3.83	3.27	2.43
Smoc1	2.03	2.06	2.59	2.42
Efcab6	2.84	2.68	3.38	2.42
Ngef	3.65	3.13	4.1	2.41
Cobl	2.85	2.78	3.06	2.41
Iqca	2.83	2.62	3.21	2.4
Enkur	2.3	2.03	2.41	2.39
Cfap206	3.03	2.7	3.29	2.39
Dpp6	3.7	2.84	3.71	2.39
Dsg2	2.19	2.27	2.32	2.39
Map3k19	2.33	2.32	2.36	2.38
Nrg1	2.18	2.83	2.07	2.38
Cep126	2.62	3.34	2.87	2.38
Gramd1b	2.12	1.9	2.43	2.37
Zbtb7c	2.24	3.46	2.7	2.37
2010300C02Rik	3.44	4.19	4.34	2.36
Panct2	2.94	2.95	2.89	2.36
Tor3a	2.11	1.65	1.98	2.36
Ttll9	2.48	2.82	2.37	2.36
Wfdc2	3.07	4.44	3.72	2.36
Sema3d	1.84	1.96	2.11	2.36
Zfp385b	3.03	2.01	3.14	2.35
Gm14280	2.97	4.09	2.64	2.35
Pdlim3	3.76	2.47	2.5	2.35
Cdhr3	2.94	2.26	3.25	2.35
Bspry	2.51	3.39	2.77	2.34
Slc44a4	2.28	2.76	2.69	2.34
Plekha7	2.49	2.49	2.57	2.33
Gm7173	2.8	2.38	3.26	2.33
Kcnma1	2.2	2.71	1.87	2.32
Alcam	2.72	2.35	2.92	2.32
Gm12695	2.47	2.32	2.69	2.31
Fank1	2.64	2.67	3.1	2.31
Mthfd1l	2.16	1.95	1.87	2.31
Foxj1	2.41	3.13	2.96	2.31
Grhl1	3.11	3.65	3.08	2.31
Ssx2ip	2.77	2.5	3.49	2.3
Ccdc30	2.58	1.97	2.76	2.3
Sel1l3	2.26	2.08	2.59	2.3
Spata24	2.39	2.83	2.64	2.3
Ccdc146	2.67	2.25	2.65	2.29
Rmdn2	3.17	4	3.99	2.29
Kif27	2.59	2.62	3.08	2.28
Ttc29	2.67	2.22	2.92	2.27
Ccdc162	2.49	2.16	2.76	2.27
Slc4a4	1.86	2.84	2.19	2.26
Itprid1	3.95	2.27	3.95	2.24
Syn3	2.71	2.42	2.58	2.24
Kdf1	2.32	2.58	2.43	2.23
Ccdc171	1.87	3.12	2.26	2.22
Spag17	2.44	2.88	2.6	2.2
Map3k21	3.58	3.79	3.8	2.2
Btbd11	1.69	1.99	1.64	2.2
Frmpd4	2.54	3.43	2.18	2.2
Rorc	5.34	4.3	6.58	2.18
Nek5	2.59	3.72	2.77	2.18
Sgpp2	3.19	2.2	3.64	2.17
Mgat3	3.07	3.15	3.56	2.17
Mbnl3	1.82	1.81	1.86	2.15
Ankrd6	2.77	2.33	2.69	2.14
Per3	5.17	2.64	5.42	2.14
Wdr17	2.33	1.99	2.53	2.14
Tanc2	2.06	2.2	2.1	2.14
Per2	4.48	3.02	5.08	2.13
Syt14	3.53	2.44	3.3	2.13
Cacnb4	1.96	1.86	2.01	2.13
Ppil6	2.3	2.24	2.45	2.13
Hook1	2.24	2.72	2.3	2.12
Ccser1	2.39	2.46	2.45	2.12
Eps8	1.78	1.79	1.88	2.12
Dusp14	2.75	3.06	2.79	2.12
Pip5k1b	2.29	2.91	2.47	2.11
Cyp2s1	2.79	2.85	3.16	2.1
Cmya5	3.08	1.98	2.24	2.09
Pak1	1.81	1.79	1.87	2.08
Mok	2.42	2.72	2.87	2.08
Cfap69	2.23	3.2	2.39	2.07
Lrig1	2.51	2.86	2.8	2.07
Dennd1b	1.62	1.46	1.56	2.06
Intu	2.04	2.46	2.07	2.06
Cecr2	2.71	3.54	3	2.06
Plscr2	2.37	2.66	2.09	2.06
Grhl2	2.93	1.97	3.19	2.06
Adgb	1.95	2.1	2.07	2.05
Pi4k2b	3.01	2.97	3.35	2.04
Kank1	2.21	2.21	2.75	2.04
Ccdc39	2.1	3.03	2.31	2.03
Fhad1	2.25	3.11	2.57	2.03
Sh2d4a	3	2.13	3.03	2.02
Kif9	2.16	2.38	2.28	2.02
Rgcc	2.91	3.57	2.79	2.02
Cdc14a	1.93	1.99	2.15	2.01
Slc37a1	1.83	2.59	2.32	2.01
2310007B03Rik	2.16	3.97	2.43	2
Larp1b	2.27	3.66	2.21	2
Slc39a8	2.37	3.39	2.46	2
Wee1	3.43	2.18	4.23	1.97
Stk36	2.45	1.93	2.87	1.96
Enah	2.55	2.49	2.78	1.96
Cry1	2.96	4.01	2.99	1.96
Dnah7c	2.07	2.14	2.07	1.95
Ift74	2.08	1.8	2.06	1.95
Zfp827	1.72	1.77	1.61	1.94
Usp43	2.03	2.79	2.41	1.94
Vill	2.05	2.39	2.34	1.93
Fyb2	2.48	2.91	2.04	1.91
Ssbp2	1.91	1.64	1.9	1.91
Hacd2	1.77	2.19	2.04	1.91
Greb1l	1.82	2.27	1.83	1.91
Ptpn13	2.59	2.33	2.81	1.9
Aldh1l1	2.34	3.03	2.31	1.9
Fdft1	1.83	1.63	1.71	1.9
Cystm1	2.05	2.74	2.05	1.9
Bphl	2.29	2.18	2.64	1.88
Lrguk	2.13	2.64	2.44	1.87
Mbip	2.22	2.28	2.35	1.87
Dnah7b	2.12	2.18	2.28	1.86
Fdx1	2.65	2.68	2.52	1.86
Wdr19	2.07	1.76	2.24	1.85
Jazf1	1.82	1.64	1.9	1.85
Chn2	1.73	1.58	1.83	1.85
Nectin2	1.83	2.45	2.03	1.85
Prkci	1.87	2.2	1.93	1.83
Azin2	2.2	2.26	2.2	1.83
0610040J01Rik	2.11	2.38	2.03	1.83
Lpin2	2.25	2.76	2.32	1.81
2610301B20Rik	2.04	2.85	2.12	1.8
Ccdc138	1.84	1.87	1.86	1.8
Fbxo36	2.15	2.46	2.2	1.78
Pxylp1	2.39	1.71	2.8	1.78
Pus10	1.57	1.6	1.54	1.75
Kansl1l	1.75	1.69	1.54	1.74
Pon3	2.17	1.81	2.37	1.74
Pde7a	1.81	2.02	1.95	1.72
Vps13a	2	1.66	1.97	1.72
Nr3c2	2.53	1.77	2.26	1.69
Gm20732	1.91	1.64	1.8	1.69
Cep128	1.62	1.41	1.69	1.68
Rdh10	1.73	1.68	1.93	1.66
Tor1aip1	1.58	1.36	1.5	1.64
Epb41l1	1.71	1.79	1.89	1.61
Mpc1	1.73	1.66	1.69	1.59
Nsmaf	1.5	1.57	1.54	1.54
Stx8	1.51	1.45	1.46	1.49
