# Supplementary material for: SARS-CoV-2 Delta variant induces enhanced pathology and inflammatory responses in K18-hACE2 mice
Source: PLoS One. 2022 Aug 29;17(8):e0273430. doi: 10.1371/journal.pone.0273430 (PMC9423646; doi:10.1371/journal.pone.0273430)
Supplement: S4 Table — (XLSX) [file pone.0273430.s004.xlsx]

## Sheet: Sheet1
Name	Chromosome	Region	Identifier	Alpha_D2 vs. NC - Max group means	Alpha_D2 vs. NC - Fold change	Alpha_D2 vs. NC - Log fold change	Alpha_D2 vs. NC - P-value	Alpha_D2 vs. NC - FDR p-value	Alpha_D2 vs. NC - Bonferroni	Alpha_D6 vs. NC - Max group means	Alpha_D6 vs. NC - Fold change	Alpha_D6 vs. NC - Log fold change	Alpha_D6 vs. NC - P-value	Alpha_D6 vs. NC - FDR p-value	Alpha_D6 vs. NC - Bonferroni	Delta_D2 vs. NC - Max group means	Delta_D2 vs. NC - Fold change	Delta_D2 vs. NC - Log fold change	Delta_D2 vs. NC - P-value	Delta_D2 vs. NC - FDR p-value	Delta_D2 vs. NC - Bonferroni	Delta_D6 vs. NC - Max group means	Delta_D6 vs. NC - Fold change	Delta_D6 vs. NC - Log fold change	Delta_D6 vs. NC - P-value	Delta_D6 vs. NC - FDR p-value	Delta_D6 vs. NC - Bonferroni	Alpha_D6 vs. Alpha_D2 - Max group means	Alpha_D6 vs. Alpha_D2 - Fold change	Alpha_D6 vs. Alpha_D2 - Log fold change	Alpha_D6 vs. Alpha_D2 - P-value	Alpha_D6 vs. Alpha_D2 - FDR p-value	Alpha_D6 vs. Alpha_D2 - Bonferroni	Delta_D2 vs. Alpha_D2 - Max group means	Delta_D2 vs. Alpha_D2 - Fold change	Delta_D2 vs. Alpha_D2 - Log fold change	Delta_D2 vs. Alpha_D2 - P-value	Delta_D2 vs. Alpha_D2 - FDR p-value	Delta_D2 vs. Alpha_D2 - Bonferroni	Delta_D6 vs. Alpha_D2 - Max group means	Delta_D6 vs. Alpha_D2 - Fold change	Delta_D6 vs. Alpha_D2 - Log fold change	Delta_D6 vs. Alpha_D2 - P-value	Delta_D6 vs. Alpha_D2 - FDR p-value	Delta_D6 vs. Alpha_D2 - Bonferroni	Delta_D2 vs. Alpha_D6 - Max group means	Delta_D2 vs. Alpha_D6 - Fold change	Delta_D2 vs. Alpha_D6 - Log fold change	Delta_D2 vs. Alpha_D6 - P-value
Mir181b-1	1	137966639..137966718	ENSMUSG00000065458	0	#N/A	#N/A	#N/A	#N/A	#N/A	0	#N/A	#N/A	#N/A	#N/A	#N/A	0	#N/A	#N/A	#N/A	#N/A	#N/A	0	#N/A	#N/A	#N/A	#N/A	#N/A	0	#N/A	#N/A	#N/A	#N/A	#N/A	0	#N/A	#N/A	#N/A	#N/A	#N/A	0	#N/A	#N/A	#N/A	#N/A	#N/A	0	#N/A	#N/A	#N/A
Mir181b-2	2	38853830..38853918	ENSMUSG00000065578	0	#N/A	#N/A	#N/A	#N/A	#N/A	0	#N/A	#N/A	#N/A	#N/A	#N/A	0	#N/A	#N/A	#N/A	#N/A	#N/A	0	#N/A	#N/A	#N/A	#N/A	#N/A	0	#N/A	#N/A	#N/A	#N/A	#N/A	0	#N/A	#N/A	#N/A	#N/A	#N/A	0	#N/A	#N/A	#N/A	#N/A	#N/A	0	#N/A	#N/A	#N/A
Mir181c	8	complement(84178873..84178961)	ENSMUSG00000065483	0	#N/A	#N/A	#N/A	#N/A	#N/A	0	#N/A	#N/A	#N/A	#N/A	#N/A	0	#N/A	#N/A	#N/A	#N/A	#N/A	0	#N/A	#N/A	#N/A	#N/A	#N/A	0	#N/A	#N/A	#N/A	#N/A	#N/A	0	#N/A	#N/A	#N/A	#N/A	#N/A	0	#N/A	#N/A	#N/A	#N/A	#N/A	0	#N/A	#N/A	#N/A
Mir181d	8	complement(84178716..84178787)	ENSMUSG00000076338	0	#N/A	#N/A	#N/A	#N/A	#N/A	0	#N/A	#N/A	#N/A	#N/A	#N/A	0	#N/A	#N/A	#N/A	#N/A	#N/A	0	#N/A	#N/A	#N/A	#N/A	#N/A	0	#N/A	#N/A	#N/A	#N/A	#N/A	0	#N/A	#N/A	#N/A	#N/A	#N/A	0	#N/A	#N/A	#N/A	#N/A	#N/A	0	#N/A	#N/A	#N/A
Mir182	6	complement(30165918..30165992)	ENSMUSG00000076361	0	#N/A	#N/A	#N/A	#N/A	#N/A	0	#N/A	#N/A	#N/A	#N/A	#N/A	0	#N/A	#N/A	#N/A	#N/A	#N/A	0	#N/A	#N/A	#N/A	#N/A	#N/A	0	#N/A	#N/A	#N/A	#N/A	#N/A	0	#N/A	#N/A	#N/A	#N/A	#N/A	0	#N/A	#N/A	#N/A	#N/A	#N/A	0	#N/A	#N/A	#N/A
Mir183	6	complement(30169668..30169737)	ENSMUSG00000065619	0	#N/A	#N/A	#N/A	#N/A	#N/A	0	#N/A	#N/A	#N/A	#N/A	#N/A	0	#N/A	#N/A	#N/A	#N/A	#N/A	0	#N/A	#N/A	#N/A	#N/A	#N/A	0	#N/A	#N/A	#N/A	#N/A	#N/A	0	#N/A	#N/A	#N/A	#N/A	#N/A	0	#N/A	#N/A	#N/A	#N/A	#N/A	0	#N/A	#N/A	#N/A
Mir1839_1	7	81529855..81529981	ENSMUSG00000093107	0	#N/A	#N/A	#N/A	#N/A	#N/A	0	#N/A	#N/A	#N/A	#N/A	#N/A	0	#N/A	#N/A	#N/A	#N/A	#N/A	0	#N/A	#N/A	#N/A	#N/A	#N/A	0	#N/A	#N/A	#N/A	#N/A	#N/A	0	#N/A	#N/A	#N/A	#N/A	#N/A	0	#N/A	#N/A	#N/A	#N/A	#N/A	0	#N/A	#N/A	#N/A
Mir1839_2	7	81529916..81529988	ENSMUSG00000104618	0	#N/A	#N/A	#N/A	#N/A	#N/A	0	#N/A	#N/A	#N/A	#N/A	#N/A	0	#N/A	#N/A	#N/A	#N/A	#N/A	0	#N/A	#N/A	#N/A	#N/A	#N/A	0	#N/A	#N/A	#N/A	#N/A	#N/A	0	#N/A	#N/A	#N/A	#N/A	#N/A	0	#N/A	#N/A	#N/A	#N/A	#N/A	0	#N/A	#N/A	#N/A
Mir184	9	complement(89802260..89802328)	ENSMUSG00000065596	0	#N/A	#N/A	#N/A	#N/A	#N/A	0	#N/A	#N/A	#N/A	#N/A	#N/A	0	#N/A	#N/A	#N/A	#N/A	#N/A	0	#N/A	#N/A	#N/A	#N/A	#N/A	0	#N/A	#N/A	#N/A	#N/A	#N/A	0	#N/A	#N/A	#N/A	#N/A	#N/A	0	#N/A	#N/A	#N/A	#N/A	#N/A	0	#N/A	#N/A	#N/A
Mir1843a	12	complement(80391613..80391677)	ENSMUSG00000105972	0	#N/A	#N/A	#N/A	#N/A	#N/A	0	#N/A	#N/A	#N/A	#N/A	#N/A	0	#N/A	#N/A	#N/A	#N/A	#N/A	0	#N/A	#N/A	#N/A	#N/A	#N/A	0	#N/A	#N/A	#N/A	#N/A	#N/A	0	#N/A	#N/A	#N/A	#N/A	#N/A	0	#N/A	#N/A	#N/A	#N/A	#N/A	0	#N/A	#N/A	#N/A
Mir1843b	1	159340358..159340423	ENSMUSG00000105399	0	#N/A	#N/A	#N/A	#N/A	#N/A	0	#N/A	#N/A	#N/A	#N/A	#N/A	0	#N/A	#N/A	#N/A	#N/A	#N/A	0	#N/A	#N/A	#N/A	#N/A	#N/A	0	#N/A	#N/A	#N/A	#N/A	#N/A	0	#N/A	#N/A	#N/A	#N/A	#N/A	0	#N/A	#N/A	#N/A	#N/A	#N/A	0	#N/A	#N/A	#N/A
Mir185	16	complement(18327401..18327465)	ENSMUSG00000065464	0	#N/A	#N/A	#N/A	#N/A	#N/A	0	#N/A	#N/A	#N/A	#N/A	#N/A	0	#N/A	#N/A	#N/A	#N/A	#N/A	0	#N/A	#N/A	#N/A	#N/A	#N/A	0	#N/A	#N/A	#N/A	#N/A	#N/A	0	#N/A	#N/A	#N/A	#N/A	#N/A	0	#N/A	#N/A	#N/A	#N/A	#N/A	0	#N/A	#N/A	#N/A
Mir186	3	157544279..157544349	ENSMUSG00000065431	0	#N/A	#N/A	#N/A	#N/A	#N/A	0	#N/A	#N/A	#N/A	#N/A	#N/A	0	#N/A	#N/A	#N/A	#N/A	#N/A	0	#N/A	#N/A	#N/A	#N/A	#N/A	0	#N/A	#N/A	#N/A	#N/A	#N/A	0	#N/A	#N/A	#N/A	#N/A	#N/A	0	#N/A	#N/A	#N/A	#N/A	#N/A	0	#N/A	#N/A	#N/A
Mir187	18	complement(24429110..24429170)	ENSMUSG00000065532	0	#N/A	#N/A	#N/A	#N/A	#N/A	0	#N/A	#N/A	#N/A	#N/A	#N/A	0	#N/A	#N/A	#N/A	#N/A	#N/A	0	#N/A	#N/A	#N/A	#N/A	#N/A	0	#N/A	#N/A	#N/A	#N/A	#N/A	0	#N/A	#N/A	#N/A	#N/A	#N/A	0	#N/A	#N/A	#N/A	#N/A	#N/A	0	#N/A	#N/A	#N/A
Mir188	X	complement(7247989..7248056)	ENSMUSG00000065398	0	#N/A	#N/A	#N/A	#N/A	#N/A	0	#N/A	#N/A	#N/A	#N/A	#N/A	0	#N/A	#N/A	#N/A	#N/A	#N/A	0	#N/A	#N/A	#N/A	#N/A	#N/A	0	#N/A	#N/A	#N/A	#N/A	#N/A	0	#N/A	#N/A	#N/A	#N/A	#N/A	0	#N/A	#N/A	#N/A	#N/A	#N/A	0	#N/A	#N/A	#N/A
Mir1892	12	complement(54645933..54646012)	ENSMUSG00000106344	0	#N/A	#N/A	#N/A	#N/A	#N/A	0	#N/A	#N/A	#N/A	#N/A	#N/A	0	#N/A	#N/A	#N/A	#N/A	#N/A	0	#N/A	#N/A	#N/A	#N/A	#N/A	0	#N/A	#N/A	#N/A	#N/A	#N/A	0	#N/A	#N/A	#N/A	#N/A	#N/A	0	#N/A	#N/A	#N/A	#N/A	#N/A	0	#N/A	#N/A	#N/A
Mir1893	18	complement(6490564..6490646)	ENSMUSG00000084514	0	#N/A	#N/A	#N/A	#N/A	#N/A	0	#N/A	#N/A	#N/A	#N/A	#N/A	0	#N/A	#N/A	#N/A	#N/A	#N/A	0	#N/A	#N/A	#N/A	#N/A	#N/A	0	#N/A	#N/A	#N/A	#N/A	#N/A	0	#N/A	#N/A	#N/A	#N/A	#N/A	0	#N/A	#N/A	#N/A	#N/A	#N/A	0	#N/A	#N/A	#N/A
Mir1894	17	35917889..35917969	ENSMUSG00000084751	0	#N/A	#N/A	#N/A	#N/A	#N/A	0	#N/A	#N/A	#N/A	#N/A	#N/A	0	#N/A	#N/A	#N/A	#N/A	#N/A	0	#N/A	#N/A	#N/A	#N/A	#N/A	0	#N/A	#N/A	#N/A	#N/A	#N/A	0	#N/A	#N/A	#N/A	#N/A	#N/A	0	#N/A	#N/A	#N/A	#N/A	#N/A	0	#N/A	#N/A	#N/A
Mir1895	3	complement(134240505..134240583)	ENSMUSG00000084564	0	#N/A	#N/A	#N/A	#N/A	#N/A	0	#N/A	#N/A	#N/A	#N/A	#N/A	0	#N/A	#N/A	#N/A	#N/A	#N/A	0	#N/A	#N/A	#N/A	#N/A	#N/A	0	#N/A	#N/A	#N/A	#N/A	#N/A	0	#N/A	#N/A	#N/A	#N/A	#N/A	0	#N/A	#N/A	#N/A	#N/A	#N/A	0	#N/A	#N/A	#N/A
Mir1896	13	21445160..21445240	ENSMUSG00000084590	0	#N/A	#N/A	#N/A	#N/A	#N/A	0	#N/A	#N/A	#N/A	#N/A	#N/A	0	#N/A	#N/A	#N/A	#N/A	#N/A	0	#N/A	#N/A	#N/A	#N/A	#N/A	0	#N/A	#N/A	#N/A	#N/A	#N/A	0	#N/A	#N/A	#N/A	#N/A	#N/A	0	#N/A	#N/A	#N/A	#N/A	#N/A	0	#N/A	#N/A	#N/A
Mir1897	3	34638464..34638542	ENSMUSG00000104797	0	#N/A	#N/A	#N/A	#N/A	#N/A	0	#N/A	#N/A	#N/A	#N/A	#N/A	0	#N/A	#N/A	#N/A	#N/A	#N/A	0	#N/A	#N/A	#N/A	#N/A	#N/A	0	#N/A	#N/A	#N/A	#N/A	#N/A	0	#N/A	#N/A	#N/A	#N/A	#N/A	0	#N/A	#N/A	#N/A	#N/A	#N/A	0	#N/A	#N/A	#N/A
Mir1898	15	12171492..12171574	ENSMUSG00000084592	0	#N/A	#N/A	#N/A	#N/A	#N/A	0	#N/A	#N/A	#N/A	#N/A	#N/A	0	#N/A	#N/A	#N/A	#N/A	#N/A	0	#N/A	#N/A	#N/A	#N/A	#N/A	0	#N/A	#N/A	#N/A	#N/A	#N/A	0	#N/A	#N/A	#N/A	#N/A	#N/A	0	#N/A	#N/A	#N/A	#N/A	#N/A	0	#N/A	#N/A	#N/A
Mir1899	9	8246786..8246881	ENSMUSG00000084747	0	#N/A	#N/A	#N/A	#N/A	#N/A	0	#N/A	#N/A	#N/A	#N/A	#N/A	0	#N/A	#N/A	#N/A	#N/A	#N/A	0	#N/A	#N/A	#N/A	#N/A	#N/A	0	#N/A	#N/A	#N/A	#N/A	#N/A	0	#N/A	#N/A	#N/A	#N/A	#N/A	0	#N/A	#N/A	#N/A	#N/A	#N/A	0	#N/A	#N/A	#N/A
Mir18b	X	complement(52742331..52742413)	ENSMUSG00000077111	0	#N/A	#N/A	#N/A	#N/A	#N/A	0	#N/A	#N/A	#N/A	#N/A	#N/A	0	#N/A	#N/A	#N/A	#N/A	#N/A	0	#N/A	#N/A	#N/A	#N/A	#N/A	0	#N/A	#N/A	#N/A	#N/A	#N/A	0	#N/A	#N/A	#N/A	#N/A	#N/A	0	#N/A	#N/A	#N/A	#N/A	#N/A	0	#N/A	#N/A	#N/A
Mir1900	9	complement(21032251..21032328)	ENSMUSG00000084663	0	#N/A	#N/A	#N/A	#N/A	#N/A	0	#N/A	#N/A	#N/A	#N/A	#N/A	0	#N/A	#N/A	#N/A	#N/A	#N/A	0	#N/A	#N/A	#N/A	#N/A	#N/A	0	#N/A	#N/A	#N/A	#N/A	#N/A	0	#N/A	#N/A	#N/A	#N/A	#N/A	0	#N/A	#N/A	#N/A	#N/A	#N/A	0	#N/A	#N/A	#N/A
Mir1901	18	complement(11840361..11840438)	ENSMUSG00000084565	0	#N/A	#N/A	#N/A	#N/A	#N/A	0	#N/A	#N/A	#N/A	#N/A	#N/A	0	#N/A	#N/A	#N/A	#N/A	#N/A	0	#N/A	#N/A	#N/A	#N/A	#N/A	0	#N/A	#N/A	#N/A	#N/A	#N/A	0	#N/A	#N/A	#N/A	#N/A	#N/A	0	#N/A	#N/A	#N/A	#N/A	#N/A	0	#N/A	#N/A	#N/A
Mir1902	2	complement(104428861..104428940)	ENSMUSG00000084516	0	#N/A	#N/A	#N/A	#N/A	#N/A	0	#N/A	#N/A	#N/A	#N/A	#N/A	0	#N/A	#N/A	#N/A	#N/A	#N/A	0	#N/A	#N/A	#N/A	#N/A	#N/A	0	#N/A	#N/A	#N/A	#N/A	#N/A	0	#N/A	#N/A	#N/A	#N/A	#N/A	0	#N/A	#N/A	#N/A	#N/A	#N/A	0	#N/A	#N/A	#N/A
Mir1903	8	128359241..128359320	ENSMUSG00000084523	0	#N/A	#N/A	#N/A	#N/A	#N/A	0	#N/A	#N/A	#N/A	#N/A	#N/A	0	#N/A	#N/A	#N/A	#N/A	#N/A	0	#N/A	#N/A	#N/A	#N/A	#N/A	0	#N/A	#N/A	#N/A	#N/A	#N/A	0	#N/A	#N/A	#N/A	#N/A	#N/A	0	#N/A	#N/A	#N/A	#N/A	#N/A	0	#N/A	#N/A	#N/A
Mir1904	13	109903809..109903888	ENSMUSG00000084651	0	#N/A	#N/A	#N/A	#N/A	#N/A	0	#N/A	#N/A	#N/A	#N/A	#N/A	0	#N/A	#N/A	#N/A	#N/A	#N/A	0	#N/A	#N/A	#N/A	#N/A	#N/A	0	#N/A	#N/A	#N/A	#N/A	#N/A	0	#N/A	#N/A	#N/A	#N/A	#N/A	0	#N/A	#N/A	#N/A	#N/A	#N/A	0	#N/A	#N/A	#N/A
Mir1905	3	complement(88536301..88536382)	ENSMUSG00000084728	0	#N/A	#N/A	#N/A	#N/A	#N/A	0	#N/A	#N/A	#N/A	#N/A	#N/A	0	#N/A	#N/A	#N/A	#N/A	#N/A	0	#N/A	#N/A	#N/A	#N/A	#N/A	0	#N/A	#N/A	#N/A	#N/A	#N/A	0	#N/A	#N/A	#N/A	#N/A	#N/A	0	#N/A	#N/A	#N/A	#N/A	#N/A	0	#N/A	#N/A	#N/A
Mir1906-1	12	109544541..109544620	ENSMUSG00000084535	0	#N/A	#N/A	#N/A	#N/A	#N/A	0	#N/A	#N/A	#N/A	#N/A	#N/A	0	#N/A	#N/A	#N/A	#N/A	#N/A	0	#N/A	#N/A	#N/A	#N/A	#N/A	0	#N/A	#N/A	#N/A	#N/A	#N/A	0	#N/A	#N/A	#N/A	#N/A	#N/A	0	#N/A	#N/A	#N/A	#N/A	#N/A	0	#N/A	#N/A	#N/A
Mir1906-2	X	complement(88759474..88759553)	ENSMUSG00000084559	0	#N/A	#N/A	#N/A	#N/A	#N/A	0	#N/A	#N/A	#N/A	#N/A	#N/A	0	#N/A	#N/A	#N/A	#N/A	#N/A	0	#N/A	#N/A	#N/A	#N/A	#N/A	0	#N/A	#N/A	#N/A	#N/A	#N/A	0	#N/A	#N/A	#N/A	#N/A	#N/A	0	#N/A	#N/A	#N/A	#N/A	#N/A	0	#N/A	#N/A	#N/A
Mir1907	15	complement(50889025..50889114)	ENSMUSG00000084458	0	#N/A	#N/A	#N/A	#N/A	#N/A	0	#N/A	#N/A	#N/A	#N/A	#N/A	0	#N/A	#N/A	#N/A	#N/A	#N/A	0	#N/A	#N/A	#N/A	#N/A	#N/A	0	#N/A	#N/A	#N/A	#N/A	#N/A	0	#N/A	#N/A	#N/A	#N/A	#N/A	0	#N/A	#N/A	#N/A	#N/A	#N/A	0	#N/A	#N/A	#N/A
Mir190a	9	complement(67236660..67236726)	ENSMUSG00000076379	0	#N/A	#N/A	#N/A	#N/A	#N/A	0	#N/A	#N/A	#N/A	#N/A	#N/A	0	#N/A	#N/A	#N/A	#N/A	#N/A	0	#N/A	#N/A	#N/A	#N/A	#N/A	0	#N/A	#N/A	#N/A	#N/A	#N/A	0	#N/A	#N/A	#N/A	#N/A	#N/A	0	#N/A	#N/A	#N/A	#N/A	#N/A	0	#N/A	#N/A	#N/A
Mir190b	3	90070020..90070099	ENSMUSG00000077996	0	#N/A	#N/A	#N/A	#N/A	#N/A	0	#N/A	#N/A	#N/A	#N/A	#N/A	0	#N/A	#N/A	#N/A	#N/A	#N/A	0	#N/A	#N/A	#N/A	#N/A	#N/A	0	#N/A	#N/A	#N/A	#N/A	#N/A	0	#N/A	#N/A	#N/A	#N/A	#N/A	0	#N/A	#N/A	#N/A	#N/A	#N/A	0	#N/A	#N/A	#N/A
Mir191	9	108568319..108568392	ENSMUSG00000105497	0	#N/A	#N/A	#N/A	#N/A	#N/A	0	#N/A	#N/A	#N/A	#N/A	#N/A	0	#N/A	#N/A	#N/A	#N/A	#N/A	0	#N/A	#N/A	#N/A	#N/A	#N/A	0	#N/A	#N/A	#N/A	#N/A	#N/A	0	#N/A	#N/A	#N/A	#N/A	#N/A	0	#N/A	#N/A	#N/A	#N/A	#N/A	0	#N/A	#N/A	#N/A
Mir1912	X	147009441..147009527	ENSMUSG00000093039	0	#N/A	#N/A	#N/A	#N/A	#N/A	0	#N/A	#N/A	#N/A	#N/A	#N/A	0	#N/A	#N/A	#N/A	#N/A	#N/A	0	#N/A	#N/A	#N/A	#N/A	#N/A	0	#N/A	#N/A	#N/A	#N/A	#N/A	0	#N/A	#N/A	#N/A	#N/A	#N/A	0	#N/A	#N/A	#N/A	#N/A	#N/A	0	#N/A	#N/A	#N/A
Mir192	19	6264844..6264932	ENSMUSG00000065523	0	#N/A	#N/A	#N/A	#N/A	#N/A	0	#N/A	#N/A	#N/A	#N/A	#N/A	0	#N/A	#N/A	#N/A	#N/A	#N/A	0	#N/A	#N/A	#N/A	#N/A	#N/A	0	#N/A	#N/A	#N/A	#N/A	#N/A	0	#N/A	#N/A	#N/A	#N/A	#N/A	0	#N/A	#N/A	#N/A	#N/A	#N/A	0	#N/A	#N/A	#N/A
Mir1927	1	complement(160295864..160295972)	ENSMUSG00000089204	0	#N/A	#N/A	#N/A	#N/A	#N/A	0	#N/A	#N/A	#N/A	#N/A	#N/A	0	#N/A	#N/A	#N/A	#N/A	#N/A	0	#N/A	#N/A	#N/A	#N/A	#N/A	0	#N/A	#N/A	#N/A	#N/A	#N/A	0	#N/A	#N/A	#N/A	#N/A	#N/A	0	#N/A	#N/A	#N/A	#N/A	#N/A	0	#N/A	#N/A	#N/A
Mir1928	1	complement(74206554..74206620)	ENSMUSG00000087820	0	#N/A	#N/A	#N/A	#N/A	#N/A	0	#N/A	#N/A	#N/A	#N/A	#N/A	0	#N/A	#N/A	#N/A	#N/A	#N/A	0	#N/A	#N/A	#N/A	#N/A	#N/A	0	#N/A	#N/A	#N/A	#N/A	#N/A	0	#N/A	#N/A	#N/A	#N/A	#N/A	0	#N/A	#N/A	#N/A	#N/A	#N/A	0	#N/A	#N/A	#N/A
Mir1929	10	44359676..44359768	ENSMUSG00000089260	0	#N/A	#N/A	#N/A	#N/A	#N/A	0	#N/A	#N/A	#N/A	#N/A	#N/A	0	#N/A	#N/A	#N/A	#N/A	#N/A	0	#N/A	#N/A	#N/A	#N/A	#N/A	0	#N/A	#N/A	#N/A	#N/A	#N/A	0	#N/A	#N/A	#N/A	#N/A	#N/A	0	#N/A	#N/A	#N/A	#N/A	#N/A	0	#N/A	#N/A	#N/A
Mir1930	10	77641224..77641307	ENSMUSG00000089424	0	#N/A	#N/A	#N/A	#N/A	#N/A	0	#N/A	#N/A	#N/A	#N/A	#N/A	0	#N/A	#N/A	#N/A	#N/A	#N/A	0	#N/A	#N/A	#N/A	#N/A	#N/A	0	#N/A	#N/A	#N/A	#N/A	#N/A	0	#N/A	#N/A	#N/A	#N/A	#N/A	0	#N/A	#N/A	#N/A	#N/A	#N/A	0	#N/A	#N/A	#N/A
Mir1931	10	93162785..93162903	ENSMUSG00000089214	0	#N/A	#N/A	#N/A	#N/A	#N/A	0	#N/A	#N/A	#N/A	#N/A	#N/A	0	#N/A	#N/A	#N/A	#N/A	#N/A	0	#N/A	#N/A	#N/A	#N/A	#N/A	0	#N/A	#N/A	#N/A	#N/A	#N/A	0	#N/A	#N/A	#N/A	#N/A	#N/A	0	#N/A	#N/A	#N/A	#N/A	#N/A	0	#N/A	#N/A	#N/A
Mir1932	11	119390472..119390561	ENSMUSG00000088015	0	-1.58732	-0.666594	0.805651	#N/A	1	0	-1.77512	-0.827913	0.744248	#N/A	1	0	-1.6749	-0.744072	0.774025	#N/A	1	0.110071	2.6731	1.41851	0.478015	#N/A	1	0	-1.11831	-0.16132	0.95289	#N/A	1	0	-1.05517	-0.0774786	0.977771	0.999996	1	0.110071	4.24307	2.08511	0.351722	#N/A	1	0	1.05984	0.083841	0.974412
Mir1933	11	complement(21344588..21344675)	ENSMUSG00000089555	0	#N/A	#N/A	#N/A	#N/A	#N/A	0	#N/A	#N/A	#N/A	#N/A	#N/A	0	#N/A	#N/A	#N/A	#N/A	#N/A	0	#N/A	#N/A	#N/A	#N/A	#N/A	0	#N/A	#N/A	#N/A	#N/A	#N/A	0	#N/A	#N/A	#N/A	#N/A	#N/A	0	#N/A	#N/A	#N/A	#N/A	#N/A	0	#N/A	#N/A	#N/A
Mir1934	11	69663043..69663125	ENSMUSG00000088752	0	#N/A	#N/A	#N/A	#N/A	#N/A	0	#N/A	#N/A	#N/A	#N/A	#N/A	0	#N/A	#N/A	#N/A	#N/A	#N/A	0	#N/A	#N/A	#N/A	#N/A	#N/A	0	#N/A	#N/A	#N/A	#N/A	#N/A	0	#N/A	#N/A	#N/A	#N/A	#N/A	0	#N/A	#N/A	#N/A	#N/A	#N/A	0	#N/A	#N/A	#N/A
Mir1936	12	complement(102684928..102685020)	ENSMUSG00000089324	0	#N/A	#N/A	#N/A	#N/A	#N/A	0	#N/A	#N/A	#N/A	#N/A	#N/A	0	#N/A	#N/A	#N/A	#N/A	#N/A	0	#N/A	#N/A	#N/A	#N/A	#N/A	0	#N/A	#N/A	#N/A	#N/A	#N/A	0	#N/A	#N/A	#N/A	#N/A	#N/A	0	#N/A	#N/A	#N/A	#N/A	#N/A	0	#N/A	#N/A	#N/A
Mir1938	12	complement(40222712..40222811)	ENSMUSG00000089371	0	#N/A	#N/A	#N/A	#N/A	#N/A	0	#N/A	#N/A	#N/A	#N/A	#N/A	0	#N/A	#N/A	#N/A	#N/A	#N/A	0	#N/A	#N/A	#N/A	#N/A	#N/A	0	#N/A	#N/A	#N/A	#N/A	#N/A	0	#N/A	#N/A	#N/A	#N/A	#N/A	0	#N/A	#N/A	#N/A	#N/A	#N/A	0	#N/A	#N/A	#N/A
Mir193a	11	79711969..79712034	ENSMUSG00000065395	0	#N/A	#N/A	#N/A	#N/A	#N/A	0	#N/A	#N/A	#N/A	#N/A	#N/A	0	#N/A	#N/A	#N/A	#N/A	#N/A	0	#N/A	#N/A	#N/A	#N/A	#N/A	0	#N/A	#N/A	#N/A	#N/A	#N/A	0	#N/A	#N/A	#N/A	#N/A	#N/A	0	#N/A	#N/A	#N/A	#N/A	#N/A	0	#N/A	#N/A	#N/A
Mir193b	16	13449523..13449601	ENSMUSG00000076972	0	#N/A	#N/A	#N/A	#N/A	#N/A	0	#N/A	#N/A	#N/A	#N/A	#N/A	0	#N/A	#N/A	#N/A	#N/A	#N/A	0	#N/A	#N/A	#N/A	#N/A	#N/A	0	#N/A	#N/A	#N/A	#N/A	#N/A	0	#N/A	#N/A	#N/A	#N/A	#N/A	0	#N/A	#N/A	#N/A	#N/A	#N/A	0	#N/A	#N/A	#N/A
Mir1941	15	101369352..101369434	ENSMUSG00000088459	0	#N/A	#N/A	#N/A	#N/A	#N/A	0	#N/A	#N/A	#N/A	#N/A	#N/A	0	#N/A	#N/A	#N/A	#N/A	#N/A	0	#N/A	#N/A	#N/A	#N/A	#N/A	0	#N/A	#N/A	#N/A	#N/A	#N/A	0	#N/A	#N/A	#N/A	#N/A	#N/A	0	#N/A	#N/A	#N/A	#N/A	#N/A	0	#N/A	#N/A	#N/A
Mir194-1	1	185313319..185313385	ENSMUSG00000065581	0	#N/A	#N/A	#N/A	#N/A	#N/A	0	#N/A	#N/A	#N/A	#N/A	#N/A	0	#N/A	#N/A	#N/A	#N/A	#N/A	0	#N/A	#N/A	#N/A	#N/A	#N/A	0	#N/A	#N/A	#N/A	#N/A	#N/A	0	#N/A	#N/A	#N/A	#N/A	#N/A	0	#N/A	#N/A	#N/A	#N/A	#N/A	0	#N/A	#N/A	#N/A
Mir1942	15	complement(76215611..76215673)	ENSMUSG00000087899	0	#N/A	#N/A	#N/A	#N/A	#N/A	0	#N/A	#N/A	#N/A	#N/A	#N/A	0	#N/A	#N/A	#N/A	#N/A	#N/A	0	#N/A	#N/A	#N/A	#N/A	#N/A	0	#N/A	#N/A	#N/A	#N/A	#N/A	0	#N/A	#N/A	#N/A	#N/A	#N/A	0	#N/A	#N/A	#N/A	#N/A	#N/A	0	#N/A	#N/A	#N/A
Mir194-2	19	6264643..6264728	ENSMUSG00000065582	0	#N/A	#N/A	#N/A	#N/A	#N/A	0	#N/A	#N/A	#N/A	#N/A	#N/A	0	#N/A	#N/A	#N/A	#N/A	#N/A	0	#N/A	#N/A	#N/A	#N/A	#N/A	0	#N/A	#N/A	#N/A	#N/A	#N/A	0	#N/A	#N/A	#N/A	#N/A	#N/A	0	#N/A	#N/A	#N/A	#N/A	#N/A	0	#N/A	#N/A	#N/A
Mir1943	15	complement(79375228..79375300)	ENSMUSG00000088901	0	#N/A	#N/A	#N/A	#N/A	#N/A	0	#N/A	#N/A	#N/A	#N/A	#N/A	0	#N/A	#N/A	#N/A	#N/A	#N/A	0	#N/A	#N/A	#N/A	#N/A	#N/A	0	#N/A	#N/A	#N/A	#N/A	#N/A	0	#N/A	#N/A	#N/A	#N/A	#N/A	0	#N/A	#N/A	#N/A	#N/A	#N/A	0	#N/A	#N/A	#N/A
Mir1945	16	complement(11254368..11254445)	ENSMUSG00000088544	0	#N/A	#N/A	#N/A	#N/A	#N/A	0	#N/A	#N/A	#N/A	#N/A	#N/A	0	#N/A	#N/A	#N/A	#N/A	#N/A	0	#N/A	#N/A	#N/A	#N/A	#N/A	0	#N/A	#N/A	#N/A	#N/A	#N/A	0	#N/A	#N/A	#N/A	#N/A	#N/A	0	#N/A	#N/A	#N/A	#N/A	#N/A	0	#N/A	#N/A	#N/A
Mir1946a	16	complement(32267450..32267583)	ENSMUSG00000088985	0	#N/A	#N/A	#N/A	#N/A	#N/A	0	#N/A	#N/A	#N/A	#N/A	#N/A	0	#N/A	#N/A	#N/A	#N/A	#N/A	0	#N/A	#N/A	#N/A	#N/A	#N/A	0	#N/A	#N/A	#N/A	#N/A	#N/A	0	#N/A	#N/A	#N/A	#N/A	#N/A	0	#N/A	#N/A	#N/A	#N/A	#N/A	0	#N/A	#N/A	#N/A
Mir1946b	9	complement(21613444..21613576)	ENSMUSG00000088478	0.0546894	-6.40857	-2.68	0.228947	#N/A	1	0.0546894	-7.16676	-2.84132	0.15863	#N/A	1	0.0546894	-6.76214	-2.75748	0.185536	#N/A	1	0.0546894	-7.58656	-2.92345	0.189858	#N/A	1	0	-1.11831	-0.16132	0.95289	#N/A	1	0	-1.05517	-0.0774786	0.977771	0.999996	1	0	-1.18382	-0.243445	0.932926	#N/A	1	0	1.05984	0.083841	0.974412
Mir1947	16	33105361..33105445	ENSMUSG00000088860	0	#N/A	#N/A	#N/A	#N/A	#N/A	0	#N/A	#N/A	#N/A	#N/A	#N/A	0	#N/A	#N/A	#N/A	#N/A	#N/A	0	#N/A	#N/A	#N/A	#N/A	#N/A	0	#N/A	#N/A	#N/A	#N/A	#N/A	0	#N/A	#N/A	#N/A	#N/A	#N/A	0	#N/A	#N/A	#N/A	#N/A	#N/A	0	#N/A	#N/A	#N/A
Mir1948	18	12714811..12714895	ENSMUSG00000087950	0	#N/A	#N/A	#N/A	#N/A	#N/A	0	#N/A	#N/A	#N/A	#N/A	#N/A	0	#N/A	#N/A	#N/A	#N/A	#N/A	0	#N/A	#N/A	#N/A	#N/A	#N/A	0	#N/A	#N/A	#N/A	#N/A	#N/A	0	#N/A	#N/A	#N/A	#N/A	#N/A	0	#N/A	#N/A	#N/A	#N/A	#N/A	0	#N/A	#N/A	#N/A
Mir1949_1	18	35554492..35554632	ENSMUSG00000088059	1.54112	1.16461	0.219853	0.77548	0.903537	1	0.967154	-1.57528	-0.655609	0.37568	0.558628	1	0.980479	-1.62452	-0.700016	0.348755	0.614318	1	1.94808	1.13967	0.188616	0.804926	0.896908	1	1.54112	-1.83459	-0.875461	0.253919	0.652832	1	1.54112	-1.89194	-0.919868	0.234726	0.999996	1	1.94808	-1.02189	-0.031237	0.968466	0.993184	1	0.980479	-1.03126	-0.0444071	0.952372
Mir1949_2	18	35554567..35554636	ENSMUSG00000105743	0	#N/A	#N/A	#N/A	#N/A	#N/A	0	#N/A	#N/A	#N/A	#N/A	#N/A	0	#N/A	#N/A	#N/A	#N/A	#N/A	0	#N/A	#N/A	#N/A	#N/A	#N/A	0	#N/A	#N/A	#N/A	#N/A	#N/A	0	#N/A	#N/A	#N/A	#N/A	#N/A	0	#N/A	#N/A	#N/A	#N/A	#N/A	0	#N/A	#N/A	#N/A
Mir1950	19	34965396..34965469	ENSMUSG00000089151	0	#N/A	#N/A	#N/A	#N/A	#N/A	0	#N/A	#N/A	#N/A	#N/A	#N/A	0	#N/A	#N/A	#N/A	#N/A	#N/A	0	#N/A	#N/A	#N/A	#N/A	#N/A	0	#N/A	#N/A	#N/A	#N/A	#N/A	0	#N/A	#N/A	#N/A	#N/A	#N/A	0	#N/A	#N/A	#N/A	#N/A	#N/A	0	#N/A	#N/A	#N/A
Mir1951	2	115638725..115638813	ENSMUSG00000088606	0	#N/A	#N/A	#N/A	#N/A	#N/A	0	#N/A	#N/A	#N/A	#N/A	#N/A	0	#N/A	#N/A	#N/A	#N/A	#N/A	0	#N/A	#N/A	#N/A	#N/A	#N/A	0	#N/A	#N/A	#N/A	#N/A	#N/A	0	#N/A	#N/A	#N/A	#N/A	#N/A	0	#N/A	#N/A	#N/A	#N/A	#N/A	0	#N/A	#N/A	#N/A
Mir1952	2	138819929..138820007	ENSMUSG00000088983	0	#N/A	#N/A	#N/A	#N/A	#N/A	0	#N/A	#N/A	#N/A	#N/A	#N/A	0	#N/A	#N/A	#N/A	#N/A	#N/A	0	#N/A	#N/A	#N/A	#N/A	#N/A	0	#N/A	#N/A	#N/A	#N/A	#N/A	0	#N/A	#N/A	#N/A	#N/A	#N/A	0	#N/A	#N/A	#N/A	#N/A	#N/A	0	#N/A	#N/A	#N/A
Mir1953	2	complement(151967529..151967617)	ENSMUSG00000088491	0	#N/A	#N/A	#N/A	#N/A	#N/A	0	#N/A	#N/A	#N/A	#N/A	#N/A	0	#N/A	#N/A	#N/A	#N/A	#N/A	0	#N/A	#N/A	#N/A	#N/A	#N/A	0	#N/A	#N/A	#N/A	#N/A	#N/A	0	#N/A	#N/A	#N/A	#N/A	#N/A	0	#N/A	#N/A	#N/A	#N/A	#N/A	0	#N/A	#N/A	#N/A
Mir1954	2	32652329..32652414	ENSMUSG00000093336	0	#N/A	#N/A	#N/A	#N/A	#N/A	0	#N/A	#N/A	#N/A	#N/A	#N/A	0	#N/A	#N/A	#N/A	#N/A	#N/A	0	#N/A	#N/A	#N/A	#N/A	#N/A	0	#N/A	#N/A	#N/A	#N/A	#N/A	0	#N/A	#N/A	#N/A	#N/A	#N/A	0	#N/A	#N/A	#N/A	#N/A	#N/A	0	#N/A	#N/A	#N/A
Mir1955	2	92191977..92192074	ENSMUSG00000088639	0	#N/A	#N/A	#N/A	#N/A	#N/A	0	#N/A	#N/A	#N/A	#N/A	#N/A	0	#N/A	#N/A	#N/A	#N/A	#N/A	0	#N/A	#N/A	#N/A	#N/A	#N/A	0	#N/A	#N/A	#N/A	#N/A	#N/A	0	#N/A	#N/A	#N/A	#N/A	#N/A	0	#N/A	#N/A	#N/A	#N/A	#N/A	0	#N/A	#N/A	#N/A
Mir1956	3	138526421..138526485	ENSMUSG00000088373	0	#N/A	#N/A	#N/A	#N/A	#N/A	0	#N/A	#N/A	#N/A	#N/A	#N/A	0	#N/A	#N/A	#N/A	#N/A	#N/A	0	#N/A	#N/A	#N/A	#N/A	#N/A	0	#N/A	#N/A	#N/A	#N/A	#N/A	0	#N/A	#N/A	#N/A	#N/A	#N/A	0	#N/A	#N/A	#N/A	#N/A	#N/A	0	#N/A	#N/A	#N/A
Mir1957a	4	119129779..119129844	ENSMUSG00000088552	0	#N/A	#N/A	#N/A	#N/A	#N/A	0	#N/A	#N/A	#N/A	#N/A	#N/A	0	#N/A	#N/A	#N/A	#N/A	#N/A	0	#N/A	#N/A	#N/A	#N/A	#N/A	0	#N/A	#N/A	#N/A	#N/A	#N/A	0	#N/A	#N/A	#N/A	#N/A	#N/A	0	#N/A	#N/A	#N/A	#N/A	#N/A	0	#N/A	#N/A	#N/A
Mir1957b	8	111450200..111450322	ENSMUSG00000098410	0	#N/A	#N/A	#N/A	#N/A	#N/A	0	#N/A	#N/A	#N/A	#N/A	#N/A	0	#N/A	#N/A	#N/A	#N/A	#N/A	0	#N/A	#N/A	#N/A	#N/A	#N/A	0	#N/A	#N/A	#N/A	#N/A	#N/A	0	#N/A	#N/A	#N/A	#N/A	#N/A	0	#N/A	#N/A	#N/A	#N/A	#N/A	0	#N/A	#N/A	#N/A
Mir1958	4	complement(48213119..48213215)	ENSMUSG00000087844	0	#N/A	#N/A	#N/A	#N/A	#N/A	0	#N/A	#N/A	#N/A	#N/A	#N/A	0	#N/A	#N/A	#N/A	#N/A	#N/A	0	#N/A	#N/A	#N/A	#N/A	#N/A	0	#N/A	#N/A	#N/A	#N/A	#N/A	0	#N/A	#N/A	#N/A	#N/A	#N/A	0	#N/A	#N/A	#N/A	#N/A	#N/A	0	#N/A	#N/A	#N/A
Mir195a	11	70235042..70235135	ENSMUSG00000065411	0	#N/A	#N/A	#N/A	#N/A	#N/A	0	#N/A	#N/A	#N/A	#N/A	#N/A	0	#N/A	#N/A	#N/A	#N/A	#N/A	0	#N/A	#N/A	#N/A	#N/A	#N/A	0	#N/A	#N/A	#N/A	#N/A	#N/A	0	#N/A	#N/A	#N/A	#N/A	#N/A	0	#N/A	#N/A	#N/A	#N/A	#N/A	0	#N/A	#N/A	#N/A
Mir195b	2	56785811..56785907	ENSMUSG00000098437	0	#N/A	#N/A	#N/A	#N/A	#N/A	0	#N/A	#N/A	#N/A	#N/A	#N/A	0	#N/A	#N/A	#N/A	#N/A	#N/A	0	#N/A	#N/A	#N/A	#N/A	#N/A	0	#N/A	#N/A	#N/A	#N/A	#N/A	0	#N/A	#N/A	#N/A	#N/A	#N/A	0	#N/A	#N/A	#N/A	#N/A	#N/A	0	#N/A	#N/A	#N/A
Mir1960	5	30170739..30170816	ENSMUSG00000088113	0	#N/A	#N/A	#N/A	#N/A	#N/A	0	#N/A	#N/A	#N/A	#N/A	#N/A	0	#N/A	#N/A	#N/A	#N/A	#N/A	0	#N/A	#N/A	#N/A	#N/A	#N/A	0	#N/A	#N/A	#N/A	#N/A	#N/A	0	#N/A	#N/A	#N/A	#N/A	#N/A	0	#N/A	#N/A	#N/A	#N/A	#N/A	0	#N/A	#N/A	#N/A
Mir1961	5	complement(92788451..92788562)	ENSMUSG00000089268	0	#N/A	#N/A	#N/A	#N/A	#N/A	0	#N/A	#N/A	#N/A	#N/A	#N/A	0	#N/A	#N/A	#N/A	#N/A	#N/A	0	#N/A	#N/A	#N/A	#N/A	#N/A	0	#N/A	#N/A	#N/A	#N/A	#N/A	0	#N/A	#N/A	#N/A	#N/A	#N/A	0	#N/A	#N/A	#N/A	#N/A	#N/A	0	#N/A	#N/A	#N/A
Mir1962	7	135566162..135566282	ENSMUSG00000088141	0	#N/A	#N/A	#N/A	#N/A	#N/A	0	#N/A	#N/A	#N/A	#N/A	#N/A	0	#N/A	#N/A	#N/A	#N/A	#N/A	0	#N/A	#N/A	#N/A	#N/A	#N/A	0	#N/A	#N/A	#N/A	#N/A	#N/A	0	#N/A	#N/A	#N/A	#N/A	#N/A	0	#N/A	#N/A	#N/A	#N/A	#N/A	0	#N/A	#N/A	#N/A
Mir1963	7	complement(29083636..29083694)	ENSMUSG00000089219	0	#N/A	#N/A	#N/A	#N/A	#N/A	0	#N/A	#N/A	#N/A	#N/A	#N/A	0	#N/A	#N/A	#N/A	#N/A	#N/A	0	#N/A	#N/A	#N/A	#N/A	#N/A	0	#N/A	#N/A	#N/A	#N/A	#N/A	0	#N/A	#N/A	#N/A	#N/A	#N/A	0	#N/A	#N/A	#N/A	#N/A	#N/A	0	#N/A	#N/A	#N/A
Mir1964	7	29773294..29773376	ENSMUSG00000089139	0	#N/A	#N/A	#N/A	#N/A	#N/A	0	#N/A	#N/A	#N/A	#N/A	#N/A	0	#N/A	#N/A	#N/A	#N/A	#N/A	0	#N/A	#N/A	#N/A	#N/A	#N/A	0	#N/A	#N/A	#N/A	#N/A	#N/A	0	#N/A	#N/A	#N/A	#N/A	#N/A	0	#N/A	#N/A	#N/A	#N/A	#N/A	0	#N/A	#N/A	#N/A
Mir1966	8	105615466..105615573	ENSMUSG00000089432	0	#N/A	#N/A	#N/A	#N/A	#N/A	0	#N/A	#N/A	#N/A	#N/A	#N/A	0	#N/A	#N/A	#N/A	#N/A	#N/A	0	#N/A	#N/A	#N/A	#N/A	#N/A	0	#N/A	#N/A	#N/A	#N/A	#N/A	0	#N/A	#N/A	#N/A	#N/A	#N/A	0	#N/A	#N/A	#N/A	#N/A	#N/A	0	#N/A	#N/A	#N/A
Mir1967	8	124022641..124022722	ENSMUSG00000088414	0	#N/A	#N/A	#N/A	#N/A	#N/A	0	#N/A	#N/A	#N/A	#N/A	#N/A	0	#N/A	#N/A	#N/A	#N/A	#N/A	0	#N/A	#N/A	#N/A	#N/A	#N/A	0	#N/A	#N/A	#N/A	#N/A	#N/A	0	#N/A	#N/A	#N/A	#N/A	#N/A	0	#N/A	#N/A	#N/A	#N/A	#N/A	0	#N/A	#N/A	#N/A
Mir1968	8	complement(13189031..13189098)	ENSMUSG00000088054	0	#N/A	#N/A	#N/A	#N/A	#N/A	0	#N/A	#N/A	#N/A	#N/A	#N/A	0	#N/A	#N/A	#N/A	#N/A	#N/A	0	#N/A	#N/A	#N/A	#N/A	#N/A	0	#N/A	#N/A	#N/A	#N/A	#N/A	0	#N/A	#N/A	#N/A	#N/A	#N/A	0	#N/A	#N/A	#N/A	#N/A	#N/A	0	#N/A	#N/A	#N/A
Mir1969	8	70925525..70925618	ENSMUSG00000088248	0	#N/A	#N/A	#N/A	#N/A	#N/A	0	#N/A	#N/A	#N/A	#N/A	#N/A	0	#N/A	#N/A	#N/A	#N/A	#N/A	0	#N/A	#N/A	#N/A	#N/A	#N/A	0	#N/A	#N/A	#N/A	#N/A	#N/A	0	#N/A	#N/A	#N/A	#N/A	#N/A	0	#N/A	#N/A	#N/A	#N/A	#N/A	0	#N/A	#N/A	#N/A
Mir196a-1	11	96265164..96265265	ENSMUSG00000065546	0	#N/A	#N/A	#N/A	#N/A	#N/A	0	#N/A	#N/A	#N/A	#N/A	#N/A	0	#N/A	#N/A	#N/A	#N/A	#N/A	0	#N/A	#N/A	#N/A	#N/A	#N/A	0	#N/A	#N/A	#N/A	#N/A	#N/A	0	#N/A	#N/A	#N/A	#N/A	#N/A	0	#N/A	#N/A	#N/A	#N/A	#N/A	0	#N/A	#N/A	#N/A
Mir196a-2	15	102973350..102973434	ENSMUSG00000065488	0	#N/A	#N/A	#N/A	#N/A	#N/A	0	#N/A	#N/A	#N/A	#N/A	#N/A	0	#N/A	#N/A	#N/A	#N/A	#N/A	0	#N/A	#N/A	#N/A	#N/A	#N/A	0	#N/A	#N/A	#N/A	#N/A	#N/A	0	#N/A	#N/A	#N/A	#N/A	#N/A	0	#N/A	#N/A	#N/A	#N/A	#N/A	0	#N/A	#N/A	#N/A
Mir196b	6	complement(52230081..52230165)	ENSMUSG00000065443	0	#N/A	#N/A	#N/A	#N/A	#N/A	0	#N/A	#N/A	#N/A	#N/A	#N/A	0	#N/A	#N/A	#N/A	#N/A	#N/A	0	#N/A	#N/A	#N/A	#N/A	#N/A	0	#N/A	#N/A	#N/A	#N/A	#N/A	0	#N/A	#N/A	#N/A	#N/A	#N/A	0	#N/A	#N/A	#N/A	#N/A	#N/A	0	#N/A	#N/A	#N/A
Mir1970	X	complement(135786114..135786217)	ENSMUSG00000088464	0	#N/A	#N/A	#N/A	#N/A	#N/A	0	#N/A	#N/A	#N/A	#N/A	#N/A	0	#N/A	#N/A	#N/A	#N/A	#N/A	0	#N/A	#N/A	#N/A	#N/A	#N/A	0	#N/A	#N/A	#N/A	#N/A	#N/A	0	#N/A	#N/A	#N/A	#N/A	#N/A	0	#N/A	#N/A	#N/A	#N/A	#N/A	0	#N/A	#N/A	#N/A
Mir1971	14	complement(78191373..78191478)	ENSMUSG00000087932	0	#N/A	#N/A	#N/A	#N/A	#N/A	0	#N/A	#N/A	#N/A	#N/A	#N/A	0	#N/A	#N/A	#N/A	#N/A	#N/A	0	#N/A	#N/A	#N/A	#N/A	#N/A	0	#N/A	#N/A	#N/A	#N/A	#N/A	0	#N/A	#N/A	#N/A	#N/A	#N/A	0	#N/A	#N/A	#N/A	#N/A	#N/A	0	#N/A	#N/A	#N/A
Mir1981	1	complement(184822407..184822488)	ENSMUSG00000088559	0	#N/A	#N/A	#N/A	#N/A	#N/A	0	#N/A	#N/A	#N/A	#N/A	#N/A	0	#N/A	#N/A	#N/A	#N/A	#N/A	0	#N/A	#N/A	#N/A	#N/A	#N/A	0	#N/A	#N/A	#N/A	#N/A	#N/A	0	#N/A	#N/A	#N/A	#N/A	#N/A	0	#N/A	#N/A	#N/A	#N/A	#N/A	0	#N/A	#N/A	#N/A
Mir1982	10	80828797..80828870	ENSMUSG00000087993	0	#N/A	#N/A	#N/A	#N/A	#N/A	0	#N/A	#N/A	#N/A	#N/A	#N/A	0	#N/A	#N/A	#N/A	#N/A	#N/A	0	#N/A	#N/A	#N/A	#N/A	#N/A	0	#N/A	#N/A	#N/A	#N/A	#N/A	0	#N/A	#N/A	#N/A	#N/A	#N/A	0	#N/A	#N/A	#N/A	#N/A	#N/A	0	#N/A	#N/A	#N/A
Mir1983	13	complement(21896918..21897049)	ENSMUSG00000088148	0.0610638	3.15765	1.65885	0.406697	#N/A	1	0	-1.77512	-0.827913	0.744248	#N/A	1	0	-1.6749	-0.744072	0.774025	#N/A	1	0	-1.8791	-0.910038	0.737127	#N/A	1	0.0610638	-5.60519	-2.48676	0.220147	#N/A	1	0.0610638	-5.28874	-2.40292	0.251393	0.999996	1	0.0610638	-5.93352	-2.56889	0.25173	#N/A	1	0	1.05984	0.083841	0.974412
Mir199a-1	9	complement(21496495..21496564)	ENSMUSG00000065547	0	#N/A	#N/A	#N/A	#N/A	#N/A	0	#N/A	#N/A	#N/A	#N/A	#N/A	0	#N/A	#N/A	#N/A	#N/A	#N/A	0	#N/A	#N/A	#N/A	#N/A	#N/A	0	#N/A	#N/A	#N/A	#N/A	#N/A	0	#N/A	#N/A	#N/A	#N/A	#N/A	0	#N/A	#N/A	#N/A	#N/A	#N/A	0	#N/A	#N/A	#N/A
Mir199a-2	1	162217814..162217923	ENSMUSG00000070126	0	#N/A	#N/A	#N/A	#N/A	#N/A	0	#N/A	#N/A	#N/A	#N/A	#N/A	0	#N/A	#N/A	#N/A	#N/A	#N/A	0	#N/A	#N/A	#N/A	#N/A	#N/A	0	#N/A	#N/A	#N/A	#N/A	#N/A	0	#N/A	#N/A	#N/A	#N/A	#N/A	0	#N/A	#N/A	#N/A	#N/A	#N/A	0	#N/A	#N/A	#N/A
Mir199b	2	32318460..32318569	ENSMUSG00000092807	0	#N/A	#N/A	#N/A	#N/A	#N/A	0	#N/A	#N/A	#N/A	#N/A	#N/A	0	#N/A	#N/A	#N/A	#N/A	#N/A	0	#N/A	#N/A	#N/A	#N/A	#N/A	0	#N/A	#N/A	#N/A	#N/A	#N/A	0	#N/A	#N/A	#N/A	#N/A	#N/A	0	#N/A	#N/A	#N/A	#N/A	#N/A	0	#N/A	#N/A	#N/A
Mir19a	14	115044000..115044081	ENSMUSG00000065416	0	#N/A	#N/A	#N/A	#N/A	#N/A	0	#N/A	#N/A	#N/A	#N/A	#N/A	0	#N/A	#N/A	#N/A	#N/A	#N/A	0	#N/A	#N/A	#N/A	#N/A	#N/A	0	#N/A	#N/A	#N/A	#N/A	#N/A	0	#N/A	#N/A	#N/A	#N/A	#N/A	0	#N/A	#N/A	#N/A	#N/A	#N/A	0	#N/A	#N/A	#N/A
Mir19b-1	14	115044305..115044391	ENSMUSG00000076256	0	#N/A	#N/A	#N/A	#N/A	#N/A	0	#N/A	#N/A	#N/A	#N/A	#N/A	0	#N/A	#N/A	#N/A	#N/A	#N/A	0	#N/A	#N/A	#N/A	#N/A	#N/A	0	#N/A	#N/A	#N/A	#N/A	#N/A	0	#N/A	#N/A	#N/A	#N/A	#N/A	0	#N/A	#N/A	#N/A	#N/A	#N/A	0	#N/A	#N/A	#N/A
Mir19b-2	X	complement(52741983..52742066)	ENSMUSG00000065473	0	#N/A	#N/A	#N/A	#N/A	#N/A	0	#N/A	#N/A	#N/A	#N/A	#N/A	0	#N/A	#N/A	#N/A	#N/A	#N/A	0	#N/A	#N/A	#N/A	#N/A	#N/A	0	#N/A	#N/A	#N/A	#N/A	#N/A	0	#N/A	#N/A	#N/A	#N/A	#N/A	0	#N/A	#N/A	#N/A	#N/A	#N/A	0	#N/A	#N/A	#N/A
Mir1a-1	2	180389048..180389124	ENSMUSG00000070144	0	#N/A	#N/A	#N/A	#N/A	#N/A	0	#N/A	#N/A	#N/A	#N/A	#N/A	0	#N/A	#N/A	#N/A	#N/A	#N/A	0	#N/A	#N/A	#N/A	#N/A	#N/A	0	#N/A	#N/A	#N/A	#N/A	#N/A	0	#N/A	#N/A	#N/A	#N/A	#N/A	0	#N/A	#N/A	#N/A	#N/A	#N/A	0	#N/A	#N/A	#N/A
Mir1a-2	18	complement(10785481..10785552)	ENSMUSG00000106348	0	#N/A	#N/A	#N/A	#N/A	#N/A	0	#N/A	#N/A	#N/A	#N/A	#N/A	0	#N/A	#N/A	#N/A	#N/A	#N/A	0	#N/A	#N/A	#N/A	#N/A	#N/A	0	#N/A	#N/A	#N/A	#N/A	#N/A	0	#N/A	#N/A	#N/A	#N/A	#N/A	0	#N/A	#N/A	#N/A	#N/A	#N/A	0	#N/A	#N/A	#N/A
Mir1b	18	10785446..10785567	ENSMUSG00000080662	0	#N/A	#N/A	#N/A	#N/A	#N/A	0	#N/A	#N/A	#N/A	#N/A	#N/A	0	#N/A	#N/A	#N/A	#N/A	#N/A	0	#N/A	#N/A	#N/A	#N/A	#N/A	0	#N/A	#N/A	#N/A	#N/A	#N/A	0	#N/A	#N/A	#N/A	#N/A	#N/A	0	#N/A	#N/A	#N/A	#N/A	#N/A	0	#N/A	#N/A	#N/A
Mir200a	4	complement(156054896..156054985)	ENSMUSG00000065400	0	#N/A	#N/A	#N/A	#N/A	#N/A	0	#N/A	#N/A	#N/A	#N/A	#N/A	0	#N/A	#N/A	#N/A	#N/A	#N/A	0	#N/A	#N/A	#N/A	#N/A	#N/A	0	#N/A	#N/A	#N/A	#N/A	#N/A	0	#N/A	#N/A	#N/A	#N/A	#N/A	0	#N/A	#N/A	#N/A	#N/A	#N/A	0	#N/A	#N/A	#N/A
Mir200b	4	complement(156055681..156055750)	ENSMUSG00000065549	0	#N/A	#N/A	#N/A	#N/A	#N/A	0	#N/A	#N/A	#N/A	#N/A	#N/A	0	#N/A	#N/A	#N/A	#N/A	#N/A	0	#N/A	#N/A	#N/A	#N/A	#N/A	0	#N/A	#N/A	#N/A	#N/A	#N/A	0	#N/A	#N/A	#N/A	#N/A	#N/A	0	#N/A	#N/A	#N/A	#N/A	#N/A	0	#N/A	#N/A	#N/A
Mir200c	6	complement(124718322..124718390)	ENSMUSG00000065462	0	#N/A	#N/A	#N/A	#N/A	#N/A	0	#N/A	#N/A	#N/A	#N/A	#N/A	0	#N/A	#N/A	#N/A	#N/A	#N/A	0	#N/A	#N/A	#N/A	#N/A	#N/A	0	#N/A	#N/A	#N/A	#N/A	#N/A	0	#N/A	#N/A	#N/A	#N/A	#N/A	0	#N/A	#N/A	#N/A	#N/A	#N/A	0	#N/A	#N/A	#N/A
Mir201	X	complement(67988096..67988161)	ENSMUSG00000065404	0	#N/A	#N/A	#N/A	#N/A	#N/A	0	#N/A	#N/A	#N/A	#N/A	#N/A	0	#N/A	#N/A	#N/A	#N/A	#N/A	0	#N/A	#N/A	#N/A	#N/A	#N/A	0	#N/A	#N/A	#N/A	#N/A	#N/A	0	#N/A	#N/A	#N/A	#N/A	#N/A	0	#N/A	#N/A	#N/A	#N/A	#N/A	0	#N/A	#N/A	#N/A
Mir202	7	complement(139957689..139957760)	ENSMUSG00000065502	0	#N/A	#N/A	#N/A	#N/A	#N/A	0	#N/A	#N/A	#N/A	#N/A	#N/A	0	#N/A	#N/A	#N/A	#N/A	#N/A	0	#N/A	#N/A	#N/A	#N/A	#N/A	0	#N/A	#N/A	#N/A	#N/A	#N/A	0	#N/A	#N/A	#N/A	#N/A	#N/A	0	#N/A	#N/A	#N/A	#N/A	#N/A	0	#N/A	#N/A	#N/A
Mir203	12	112130880..112130955	ENSMUSG00000065574	0	#N/A	#N/A	#N/A	#N/A	#N/A	0	#N/A	#N/A	#N/A	#N/A	#N/A	0	#N/A	#N/A	#N/A	#N/A	#N/A	0	#N/A	#N/A	#N/A	#N/A	#N/A	0	#N/A	#N/A	#N/A	#N/A	#N/A	0	#N/A	#N/A	#N/A	#N/A	#N/A	0	#N/A	#N/A	#N/A	#N/A	#N/A	0	#N/A	#N/A	#N/A
Mir204	19	22750605..22750672	ENSMUSG00000065507	0	#N/A	#N/A	#N/A	#N/A	#N/A	0	#N/A	#N/A	#N/A	#N/A	#N/A	0	#N/A	#N/A	#N/A	#N/A	#N/A	0	#N/A	#N/A	#N/A	#N/A	#N/A	0	#N/A	#N/A	#N/A	#N/A	#N/A	0	#N/A	#N/A	#N/A	#N/A	#N/A	0	#N/A	#N/A	#N/A	#N/A	#N/A	0	#N/A	#N/A	#N/A
Mir205	1	complement(193507463..193507530)	ENSMUSG00000065533	0	#N/A	#N/A	#N/A	#N/A	#N/A	0	#N/A	#N/A	#N/A	#N/A	#N/A	0	#N/A	#N/A	#N/A	#N/A	#N/A	0	#N/A	#N/A	#N/A	#N/A	#N/A	0	#N/A	#N/A	#N/A	#N/A	#N/A	0	#N/A	#N/A	#N/A	#N/A	#N/A	0	#N/A	#N/A	#N/A	#N/A	#N/A	0	#N/A	#N/A	#N/A
Mir206	1	20679010..20679082	ENSMUSG00000065559	0	#N/A	#N/A	#N/A	#N/A	#N/A	0	#N/A	#N/A	#N/A	#N/A	#N/A	0	#N/A	#N/A	#N/A	#N/A	#N/A	0	#N/A	#N/A	#N/A	#N/A	#N/A	0	#N/A	#N/A	#N/A	#N/A	#N/A	0	#N/A	#N/A	#N/A	#N/A	#N/A	0	#N/A	#N/A	#N/A	#N/A	#N/A	0	#N/A	#N/A	#N/A
Mir207	4	40722917..40722995	ENSMUSG00000065452	0	#N/A	#N/A	#N/A	#N/A	#N/A	0	#N/A	#N/A	#N/A	#N/A	#N/A	0	#N/A	#N/A	#N/A	#N/A	#N/A	0	#N/A	#N/A	#N/A	#N/A	#N/A	0	#N/A	#N/A	#N/A	#N/A	#N/A	0	#N/A	#N/A	#N/A	#N/A	#N/A	0	#N/A	#N/A	#N/A	#N/A	#N/A	0	#N/A	#N/A	#N/A
Mir208a	14	complement(54949060..54949142)	ENSMUSG00000065432	0	#N/A	#N/A	#N/A	#N/A	#N/A	0	#N/A	#N/A	#N/A	#N/A	#N/A	0	#N/A	#N/A	#N/A	#N/A	#N/A	0	#N/A	#N/A	#N/A	#N/A	#N/A	0	#N/A	#N/A	#N/A	#N/A	#N/A	0	#N/A	#N/A	#N/A	#N/A	#N/A	0	#N/A	#N/A	#N/A	#N/A	#N/A	0	#N/A	#N/A	#N/A
Mir208b	14	complement(54975700..54975776)	ENSMUSG00000077928	0	#N/A	#N/A	#N/A	#N/A	#N/A	0	#N/A	#N/A	#N/A	#N/A	#N/A	0	#N/A	#N/A	#N/A	#N/A	#N/A	0	#N/A	#N/A	#N/A	#N/A	#N/A	0	#N/A	#N/A	#N/A	#N/A	#N/A	0	#N/A	#N/A	#N/A	#N/A	#N/A	0	#N/A	#N/A	#N/A	#N/A	#N/A	0	#N/A	#N/A	#N/A
Mir20a	14	115044157..115044263	ENSMUSG00000065442	0	#N/A	#N/A	#N/A	#N/A	#N/A	0	#N/A	#N/A	#N/A	#N/A	#N/A	0	#N/A	#N/A	#N/A	#N/A	#N/A	0	#N/A	#N/A	#N/A	#N/A	#N/A	0	#N/A	#N/A	#N/A	#N/A	#N/A	0	#N/A	#N/A	#N/A	#N/A	#N/A	0	#N/A	#N/A	#N/A	#N/A	#N/A	0	#N/A	#N/A	#N/A
Mir20b	X	complement(52742113..52742192)	ENSMUSG00000076041	0	#N/A	#N/A	#N/A	#N/A	#N/A	0	#N/A	#N/A	#N/A	#N/A	#N/A	0	#N/A	#N/A	#N/A	#N/A	#N/A	0	#N/A	#N/A	#N/A	#N/A	#N/A	0	#N/A	#N/A	#N/A	#N/A	#N/A	0	#N/A	#N/A	#N/A	#N/A	#N/A	0	#N/A	#N/A	#N/A	#N/A	#N/A	0	#N/A	#N/A	#N/A
Mir210	7	complement(141221384..141221493)	ENSMUSG00000065551	0.0366383	-1.35968	-0.443272	0.803119	#N/A	1	0.0320427	-4.45112	-2.15417	0.332317	#N/A	1	0.0320427	-4.19975	-2.0703	0.364547	#N/A	1	0.187671	2.01182	1.0085	0.491903	#N/A	1	0.0366383	-3.27364	-1.7109	0.451983	#N/A	1	0.0366383	-3.08877	-1.62703	0.485856	0.999996	1	0.187671	2.73544	1.45177	0.347733	#N/A	1	0	1.05985	0.0838643	0.975113
Mir211	7	64205806..64205911	ENSMUSG00000065585	0	#N/A	#N/A	#N/A	#N/A	#N/A	0	#N/A	#N/A	#N/A	#N/A	#N/A	0	#N/A	#N/A	#N/A	#N/A	#N/A	0	#N/A	#N/A	#N/A	#N/A	#N/A	0	#N/A	#N/A	#N/A	#N/A	#N/A	0	#N/A	#N/A	#N/A	#N/A	#N/A	0	#N/A	#N/A	#N/A	#N/A	#N/A	0	#N/A	#N/A	#N/A
Mir212	11	75173388..75173478	ENSMUSG00000065590	0	#N/A	#N/A	#N/A	#N/A	#N/A	0	#N/A	#N/A	#N/A	#N/A	#N/A	0	#N/A	#N/A	#N/A	#N/A	#N/A	0	#N/A	#N/A	#N/A	#N/A	#N/A	0	#N/A	#N/A	#N/A	#N/A	#N/A	0	#N/A	#N/A	#N/A	#N/A	#N/A	0	#N/A	#N/A	#N/A	#N/A	#N/A	0	#N/A	#N/A	#N/A
Mir2136	9	104426113..104426187	ENSMUSG00000089406	0	#N/A	#N/A	#N/A	#N/A	#N/A	0	#N/A	#N/A	#N/A	#N/A	#N/A	0	#N/A	#N/A	#N/A	#N/A	#N/A	0	#N/A	#N/A	#N/A	#N/A	#N/A	0	#N/A	#N/A	#N/A	#N/A	#N/A	0	#N/A	#N/A	#N/A	#N/A	#N/A	0	#N/A	#N/A	#N/A	#N/A	#N/A	0	#N/A	#N/A	#N/A
Mir2137	X	72992079..72992144	ENSMUSG00000089357	0	#N/A	#N/A	#N/A	#N/A	#N/A	0	#N/A	#N/A	#N/A	#N/A	#N/A	0	#N/A	#N/A	#N/A	#N/A	#N/A	0	#N/A	#N/A	#N/A	#N/A	#N/A	0	#N/A	#N/A	#N/A	#N/A	#N/A	0	#N/A	#N/A	#N/A	#N/A	#N/A	0	#N/A	#N/A	#N/A	#N/A	#N/A	0	#N/A	#N/A	#N/A
Mir2139	4	complement(139967526..139967620)	ENSMUSG00000089294	0	#N/A	#N/A	#N/A	#N/A	#N/A	0	#N/A	#N/A	#N/A	#N/A	#N/A	0	#N/A	#N/A	#N/A	#N/A	#N/A	0	#N/A	#N/A	#N/A	#N/A	#N/A	0	#N/A	#N/A	#N/A	#N/A	#N/A	0	#N/A	#N/A	#N/A	#N/A	#N/A	0	#N/A	#N/A	#N/A	#N/A	#N/A	0	#N/A	#N/A	#N/A
Mir214	1	162223368..162223477	ENSMUSG00000065516	0	#N/A	#N/A	#N/A	#N/A	#N/A	0	#N/A	#N/A	#N/A	#N/A	#N/A	0	#N/A	#N/A	#N/A	#N/A	#N/A	0	#N/A	#N/A	#N/A	#N/A	#N/A	0	#N/A	#N/A	#N/A	#N/A	#N/A	0	#N/A	#N/A	#N/A	#N/A	#N/A	0	#N/A	#N/A	#N/A	#N/A	#N/A	0	#N/A	#N/A	#N/A
Mir215	1	185313581..185313692	ENSMUSG00000065562	0	#N/A	#N/A	#N/A	#N/A	#N/A	0	#N/A	#N/A	#N/A	#N/A	#N/A	0	#N/A	#N/A	#N/A	#N/A	#N/A	0	#N/A	#N/A	#N/A	#N/A	#N/A	0	#N/A	#N/A	#N/A	#N/A	#N/A	0	#N/A	#N/A	#N/A	#N/A	#N/A	0	#N/A	#N/A	#N/A	#N/A	#N/A	0	#N/A	#N/A	#N/A
Mir216a	11	28757012..28757083	ENSMUSG00000065539	0	#N/A	#N/A	#N/A	#N/A	#N/A	0	#N/A	#N/A	#N/A	#N/A	#N/A	0	#N/A	#N/A	#N/A	#N/A	#N/A	0	#N/A	#N/A	#N/A	#N/A	#N/A	0	#N/A	#N/A	#N/A	#N/A	#N/A	0	#N/A	#N/A	#N/A	#N/A	#N/A	0	#N/A	#N/A	#N/A	#N/A	#N/A	0	#N/A	#N/A	#N/A
Mir216b	11	28746191..28746276	ENSMUSG00000076318	0	#N/A	#N/A	#N/A	#N/A	#N/A	0	#N/A	#N/A	#N/A	#N/A	#N/A	0	#N/A	#N/A	#N/A	#N/A	#N/A	0	#N/A	#N/A	#N/A	#N/A	#N/A	0	#N/A	#N/A	#N/A	#N/A	#N/A	0	#N/A	#N/A	#N/A	#N/A	#N/A	0	#N/A	#N/A	#N/A	#N/A	#N/A	0	#N/A	#N/A	#N/A
Mir216c	11	complement(28746198..28746266)	ENSMUSG00000106400	0	#N/A	#N/A	#N/A	#N/A	#N/A	0	#N/A	#N/A	#N/A	#N/A	#N/A	0	#N/A	#N/A	#N/A	#N/A	#N/A	0	#N/A	#N/A	#N/A	#N/A	#N/A	0	#N/A	#N/A	#N/A	#N/A	#N/A	0	#N/A	#N/A	#N/A	#N/A	#N/A	0	#N/A	#N/A	#N/A	#N/A	#N/A	0	#N/A	#N/A	#N/A
Mir217	11	28763728..28763835	ENSMUSG00000065415	0	#N/A	#N/A	#N/A	#N/A	#N/A	0	#N/A	#N/A	#N/A	#N/A	#N/A	0	#N/A	#N/A	#N/A	#N/A	#N/A	0	#N/A	#N/A	#N/A	#N/A	#N/A	0	#N/A	#N/A	#N/A	#N/A	#N/A	0	#N/A	#N/A	#N/A	#N/A	#N/A	0	#N/A	#N/A	#N/A	#N/A	#N/A	0	#N/A	#N/A	#N/A
Mir218-1	5	48223942..48224051	ENSMUSG00000065603	0	#N/A	#N/A	#N/A	#N/A	#N/A	0	#N/A	#N/A	#N/A	#N/A	#N/A	0	#N/A	#N/A	#N/A	#N/A	#N/A	0	#N/A	#N/A	#N/A	#N/A	#N/A	0	#N/A	#N/A	#N/A	#N/A	#N/A	0	#N/A	#N/A	#N/A	#N/A	#N/A	0	#N/A	#N/A	#N/A	#N/A	#N/A	0	#N/A	#N/A	#N/A
Mir218-2	11	35616816..35616925	ENSMUSG00000065583	0	#N/A	#N/A	#N/A	#N/A	#N/A	0	#N/A	#N/A	#N/A	#N/A	#N/A	0	#N/A	#N/A	#N/A	#N/A	#N/A	0	#N/A	#N/A	#N/A	#N/A	#N/A	0	#N/A	#N/A	#N/A	#N/A	#N/A	0	#N/A	#N/A	#N/A	#N/A	#N/A	0	#N/A	#N/A	#N/A	#N/A	#N/A	0	#N/A	#N/A	#N/A
Mir219a-1	17	complement(34024983..34025092)	ENSMUSG00000065555	0	#N/A	#N/A	#N/A	#N/A	#N/A	0	#N/A	#N/A	#N/A	#N/A	#N/A	0	#N/A	#N/A	#N/A	#N/A	#N/A	0	#N/A	#N/A	#N/A	#N/A	#N/A	0	#N/A	#N/A	#N/A	#N/A	#N/A	0	#N/A	#N/A	#N/A	#N/A	#N/A	0	#N/A	#N/A	#N/A	#N/A	#N/A	0	#N/A	#N/A	#N/A
Mir219a-2	2	complement(29845631..29845727)	ENSMUSG00000065485	0	#N/A	#N/A	#N/A	#N/A	#N/A	0	#N/A	#N/A	#N/A	#N/A	#N/A	0	#N/A	#N/A	#N/A	#N/A	#N/A	0	#N/A	#N/A	#N/A	#N/A	#N/A	0	#N/A	#N/A	#N/A	#N/A	#N/A	0	#N/A	#N/A	#N/A	#N/A	#N/A	0	#N/A	#N/A	#N/A	#N/A	#N/A	0	#N/A	#N/A	#N/A
Mir219b	2	29845647..29845711	ENSMUSG00000105010	0	#N/A	#N/A	#N/A	#N/A	#N/A	0	#N/A	#N/A	#N/A	#N/A	#N/A	0	#N/A	#N/A	#N/A	#N/A	#N/A	0	#N/A	#N/A	#N/A	#N/A	#N/A	0	#N/A	#N/A	#N/A	#N/A	#N/A	0	#N/A	#N/A	#N/A	#N/A	#N/A	0	#N/A	#N/A	#N/A	#N/A	#N/A	0	#N/A	#N/A	#N/A
Mir219c	17	34025012..34025071	ENSMUSG00000105964	0	#N/A	#N/A	#N/A	#N/A	#N/A	0	#N/A	#N/A	#N/A	#N/A	#N/A	0	#N/A	#N/A	#N/A	#N/A	#N/A	0	#N/A	#N/A	#N/A	#N/A	#N/A	0	#N/A	#N/A	#N/A	#N/A	#N/A	0	#N/A	#N/A	#N/A	#N/A	#N/A	0	#N/A	#N/A	#N/A	#N/A	#N/A	0	#N/A	#N/A	#N/A
Mir21a	11	complement(86584067..86584158)	ENSMUSG00000065455	0	#N/A	#N/A	#N/A	#N/A	#N/A	0	#N/A	#N/A	#N/A	#N/A	#N/A	0	#N/A	#N/A	#N/A	#N/A	#N/A	0	#N/A	#N/A	#N/A	#N/A	#N/A	0	#N/A	#N/A	#N/A	#N/A	#N/A	0	#N/A	#N/A	#N/A	#N/A	#N/A	0	#N/A	#N/A	#N/A	#N/A	#N/A	0	#N/A	#N/A	#N/A
Mir21b	3	29636744..29636851	ENSMUSG00000098315	0	#N/A	#N/A	#N/A	#N/A	#N/A	0	#N/A	#N/A	#N/A	#N/A	#N/A	0	#N/A	#N/A	#N/A	#N/A	#N/A	0	#N/A	#N/A	#N/A	#N/A	#N/A	0	#N/A	#N/A	#N/A	#N/A	#N/A	0	#N/A	#N/A	#N/A	#N/A	#N/A	0	#N/A	#N/A	#N/A	#N/A	#N/A	0	#N/A	#N/A	#N/A
Mir21c	8	complement(128278148..128278225)	ENSMUSG00000099326	0	#N/A	#N/A	#N/A	#N/A	#N/A	0	#N/A	#N/A	#N/A	#N/A	#N/A	0	#N/A	#N/A	#N/A	#N/A	#N/A	0	#N/A	#N/A	#N/A	#N/A	#N/A	0	#N/A	#N/A	#N/A	#N/A	#N/A	0	#N/A	#N/A	#N/A	#N/A	#N/A	0	#N/A	#N/A	#N/A	#N/A	#N/A	0	#N/A	#N/A	#N/A
Mir22	11	75463716..75463810	ENSMUSG00000065529	0	#N/A	#N/A	#N/A	#N/A	#N/A	0	#N/A	#N/A	#N/A	#N/A	#N/A	0	#N/A	#N/A	#N/A	#N/A	#N/A	0	#N/A	#N/A	#N/A	#N/A	#N/A	0	#N/A	#N/A	#N/A	#N/A	#N/A	0	#N/A	#N/A	#N/A	#N/A	#N/A	0	#N/A	#N/A	#N/A	#N/A	#N/A	0	#N/A	#N/A	#N/A
Mir221	X	complement(19146294..19146388)	ENSMUSG00000065422	0	#N/A	#N/A	#N/A	#N/A	#N/A	0	#N/A	#N/A	#N/A	#N/A	#N/A	0	#N/A	#N/A	#N/A	#N/A	#N/A	0	#N/A	#N/A	#N/A	#N/A	#N/A	0	#N/A	#N/A	#N/A	#N/A	#N/A	0	#N/A	#N/A	#N/A	#N/A	#N/A	0	#N/A	#N/A	#N/A	#N/A	#N/A	0	#N/A	#N/A	#N/A
Mir222	X	complement(19146893..19146971)	ENSMUSG00000065471	0	#N/A	#N/A	#N/A	#N/A	#N/A	0	#N/A	#N/A	#N/A	#N/A	#N/A	0	#N/A	#N/A	#N/A	#N/A	#N/A	0	#N/A	#N/A	#N/A	#N/A	#N/A	0	#N/A	#N/A	#N/A	#N/A	#N/A	0	#N/A	#N/A	#N/A	#N/A	#N/A	0	#N/A	#N/A	#N/A	#N/A	#N/A	0	#N/A	#N/A	#N/A
Mir223	X	96242817..96242926	ENSMUSG00000076066	0	#N/A	#N/A	#N/A	#N/A	#N/A	0	#N/A	#N/A	#N/A	#N/A	#N/A	0	#N/A	#N/A	#N/A	#N/A	#N/A	0	#N/A	#N/A	#N/A	#N/A	#N/A	0	#N/A	#N/A	#N/A	#N/A	#N/A	0	#N/A	#N/A	#N/A	#N/A	#N/A	0	#N/A	#N/A	#N/A	#N/A	#N/A	0	#N/A	#N/A	#N/A
Mir224	X	complement(72261031..72261112)	ENSMUSG00000065542	0	#N/A	#N/A	#N/A	#N/A	#N/A	0	#N/A	#N/A	#N/A	#N/A	#N/A	0	#N/A	#N/A	#N/A	#N/A	#N/A	0	#N/A	#N/A	#N/A	#N/A	#N/A	0	#N/A	#N/A	#N/A	#N/A	#N/A	0	#N/A	#N/A	#N/A	#N/A	#N/A	0	#N/A	#N/A	#N/A	#N/A	#N/A	0	#N/A	#N/A	#N/A
Mir22hg	11	75461539..75466676	ENSMUSG00000085148	3.73488	1.58643	0.66578	0.0284396	0.152705	1	9.03709	3.41752	1.77295	5.66813e-10	1.36162e-07	1.76182e-05	3.79907	1.56894	0.64979	0.0233205	0.123358	1	5.38024	2.01401	1.01007	0.000870802	0.00902768	1	9.03709	2.15423	1.10717	0.000249985	0.0144099	1	3.79907	-1.01114	-0.0159895	0.957885	0.999996	1	5.38024	1.26953	0.34429	0.280211	0.68924	1	9.03709	-2.17824	-1.12316	8.05345e-05
Mir23a	8	84208518..84208592	ENSMUSG00000065611	0	#N/A	#N/A	#N/A	#N/A	#N/A	0	#N/A	#N/A	#N/A	#N/A	#N/A	0	#N/A	#N/A	#N/A	#N/A	#N/A	0	#N/A	#N/A	#N/A	#N/A	#N/A	0	#N/A	#N/A	#N/A	#N/A	#N/A	0	#N/A	#N/A	#N/A	#N/A	#N/A	0	#N/A	#N/A	#N/A	#N/A	#N/A	0	#N/A	#N/A	#N/A
Mir23b	13	63300484..63300557	ENSMUSG00000065599	0	#N/A	#N/A	#N/A	#N/A	#N/A	0	#N/A	#N/A	#N/A	#N/A	#N/A	0	#N/A	#N/A	#N/A	#N/A	#N/A	0	#N/A	#N/A	#N/A	#N/A	#N/A	0	#N/A	#N/A	#N/A	#N/A	#N/A	0	#N/A	#N/A	#N/A	#N/A	#N/A	0	#N/A	#N/A	#N/A	#N/A	#N/A	0	#N/A	#N/A	#N/A
Mir24-1	13	63301208..63301275	ENSMUSG00000105904	0	#N/A	#N/A	#N/A	#N/A	#N/A	0	#N/A	#N/A	#N/A	#N/A	#N/A	0	#N/A	#N/A	#N/A	#N/A	#N/A	0	#N/A	#N/A	#N/A	#N/A	#N/A	0	#N/A	#N/A	#N/A	#N/A	#N/A	0	#N/A	#N/A	#N/A	#N/A	#N/A	0	#N/A	#N/A	#N/A	#N/A	#N/A	0	#N/A	#N/A	#N/A
Mir24-2	8	84208815..84208921	ENSMUSG00000065541	0	-1.58732	-0.666594	0.805651	#N/A	1	0	-1.77512	-0.827913	0.744248	#N/A	1	0	-1.6749	-0.744072	0.774025	#N/A	1	0.0482333	1.60272	0.680525	0.749804	#N/A	1	0	-1.11831	-0.16132	0.95289	#N/A	1	0	-1.05517	-0.0774786	0.977771	#N/A	1	0.0482333	2.54404	1.34712	0.568138	#N/A	1	0	1.05984	0.083841	0.974412
Mir25	5	complement(138165321..138165404)	ENSMUSG00000065394	0	#N/A	#N/A	#N/A	#N/A	#N/A	0	#N/A	#N/A	#N/A	#N/A	#N/A	0	#N/A	#N/A	#N/A	#N/A	#N/A	0	#N/A	#N/A	#N/A	#N/A	#N/A	0	#N/A	#N/A	#N/A	#N/A	#N/A	0	#N/A	#N/A	#N/A	#N/A	#N/A	0	#N/A	#N/A	#N/A	#N/A	#N/A	0	#N/A	#N/A	#N/A
Mir26a-1	9	119031796..119031885	ENSMUSG00000065513	0	#N/A	#N/A	#N/A	#N/A	#N/A	0	#N/A	#N/A	#N/A	#N/A	#N/A	0	#N/A	#N/A	#N/A	#N/A	#N/A	0	#N/A	#N/A	#N/A	#N/A	#N/A	0	#N/A	#N/A	#N/A	#N/A	#N/A	0	#N/A	#N/A	#N/A	#N/A	#N/A	0	#N/A	#N/A	#N/A	#N/A	#N/A	0	#N/A	#N/A	#N/A
Mir26a-2	10	126995530..126995613	ENSMUSG00000065430	0	#N/A	#N/A	#N/A	#N/A	#N/A	0	#N/A	#N/A	#N/A	#N/A	#N/A	0	#N/A	#N/A	#N/A	#N/A	#N/A	0	#N/A	#N/A	#N/A	#N/A	#N/A	0	#N/A	#N/A	#N/A	#N/A	#N/A	0	#N/A	#N/A	#N/A	#N/A	#N/A	0	#N/A	#N/A	#N/A	#N/A	#N/A	0	#N/A	#N/A	#N/A
Mir26b	1	74394310..74394394	ENSMUSG00000065468	0	#N/A	#N/A	#N/A	#N/A	#N/A	0	#N/A	#N/A	#N/A	#N/A	#N/A	0	#N/A	#N/A	#N/A	#N/A	#N/A	0	#N/A	#N/A	#N/A	#N/A	#N/A	0	#N/A	#N/A	#N/A	#N/A	#N/A	0	#N/A	#N/A	#N/A	#N/A	#N/A	0	#N/A	#N/A	#N/A	#N/A	#N/A	0	#N/A	#N/A	#N/A
Mir27a	8	84208672..84208758	ENSMUSG00000065444	0.0836057	-6.40857	-2.68	0.234177	#N/A	1	0.0836057	-7.16676	-2.84132	0.163453	#N/A	1	0.0836057	-6.76214	-2.75748	0.190304	#N/A	1	0.118643	-1.51021	-0.594754	0.650722	#N/A	1	0	-1.11831	-0.16132	0.95324	#N/A	1	0	-1.05517	-0.0774786	0.977931	0.999996	1	0.118643	4.24348	2.08525	0.357551	#N/A	1	0	1.05984	0.083841	0.974587
Mir27b	13	63300712..63300784	ENSMUSG00000065475	0	#N/A	#N/A	#N/A	#N/A	#N/A	0	#N/A	#N/A	#N/A	#N/A	#N/A	0	#N/A	#N/A	#N/A	#N/A	#N/A	0	#N/A	#N/A	#N/A	#N/A	#N/A	0	#N/A	#N/A	#N/A	#N/A	#N/A	0	#N/A	#N/A	#N/A	#N/A	#N/A	0	#N/A	#N/A	#N/A	#N/A	#N/A	0	#N/A	#N/A	#N/A
Mir2861	2	complement(32712807..32712888)	ENSMUSG00000093280	0	#N/A	#N/A	#N/A	#N/A	#N/A	0	#N/A	#N/A	#N/A	#N/A	#N/A	0	#N/A	#N/A	#N/A	#N/A	#N/A	0	#N/A	#N/A	#N/A	#N/A	#N/A	0	#N/A	#N/A	#N/A	#N/A	#N/A	0	#N/A	#N/A	#N/A	#N/A	#N/A	0	#N/A	#N/A	#N/A	#N/A	#N/A	0	#N/A	#N/A	#N/A
Mir28a	16	24827855..24827940	ENSMUSG00000065494	0	#N/A	#N/A	#N/A	#N/A	#N/A	0	#N/A	#N/A	#N/A	#N/A	#N/A	0	#N/A	#N/A	#N/A	#N/A	#N/A	0	#N/A	#N/A	#N/A	#N/A	#N/A	0	#N/A	#N/A	#N/A	#N/A	#N/A	0	#N/A	#N/A	#N/A	#N/A	#N/A	0	#N/A	#N/A	#N/A	#N/A	#N/A	0	#N/A	#N/A	#N/A
Mir28b	8	73016512..73016591	ENSMUSG00000093140	0	#N/A	#N/A	#N/A	#N/A	#N/A	0	#N/A	#N/A	#N/A	#N/A	#N/A	0	#N/A	#N/A	#N/A	#N/A	#N/A	0	#N/A	#N/A	#N/A	#N/A	#N/A	0	#N/A	#N/A	#N/A	#N/A	#N/A	0	#N/A	#N/A	#N/A	#N/A	#N/A	0	#N/A	#N/A	#N/A	#N/A	#N/A	0	#N/A	#N/A	#N/A
Mir28c	15	complement(53614205..53614279)	ENSMUSG00000104794	0	#N/A	#N/A	#N/A	#N/A	#N/A	0	#N/A	#N/A	#N/A	#N/A	#N/A	0	#N/A	#N/A	#N/A	#N/A	#N/A	0	#N/A	#N/A	#N/A	#N/A	#N/A	0	#N/A	#N/A	#N/A	#N/A	#N/A	0	#N/A	#N/A	#N/A	#N/A	#N/A	0	#N/A	#N/A	#N/A	#N/A	#N/A	0	#N/A	#N/A	#N/A
Mir290a	7	3218626..3218708	ENSMUSG00000077815	0	#N/A	#N/A	#N/A	#N/A	#N/A	0	#N/A	#N/A	#N/A	#N/A	#N/A	0	#N/A	#N/A	#N/A	#N/A	#N/A	0	#N/A	#N/A	#N/A	#N/A	#N/A	0	#N/A	#N/A	#N/A	#N/A	#N/A	0	#N/A	#N/A	#N/A	#N/A	#N/A	0	#N/A	#N/A	#N/A	#N/A	#N/A	0	#N/A	#N/A	#N/A
Mir290b	7	complement(3218638..3218695)	ENSMUSG00000106340	0	#N/A	#N/A	#N/A	#N/A	#N/A	0	#N/A	#N/A	#N/A	#N/A	#N/A	0	#N/A	#N/A	#N/A	#N/A	#N/A	0	#N/A	#N/A	#N/A	#N/A	#N/A	0	#N/A	#N/A	#N/A	#N/A	#N/A	0	#N/A	#N/A	#N/A	#N/A	#N/A	0	#N/A	#N/A	#N/A	#N/A	#N/A	0	#N/A	#N/A	#N/A
Mir291a	7	3218919..3219000	ENSMUSG00000078008	0	#N/A	#N/A	#N/A	#N/A	#N/A	0	#N/A	#N/A	#N/A	#N/A	#N/A	0	#N/A	#N/A	#N/A	#N/A	#N/A	0	#N/A	#N/A	#N/A	#N/A	#N/A	0	#N/A	#N/A	#N/A	#N/A	#N/A	0	#N/A	#N/A	#N/A	#N/A	#N/A	0	#N/A	#N/A	#N/A	#N/A	#N/A	0	#N/A	#N/A	#N/A
Mir291b	7	3219482..3219560	ENSMUSG00000078032	0	#N/A	#N/A	#N/A	#N/A	#N/A	0	#N/A	#N/A	#N/A	#N/A	#N/A	0	#N/A	#N/A	#N/A	#N/A	#N/A	0	#N/A	#N/A	#N/A	#N/A	#N/A	0	#N/A	#N/A	#N/A	#N/A	#N/A	0	#N/A	#N/A	#N/A	#N/A	#N/A	0	#N/A	#N/A	#N/A	#N/A	#N/A	0	#N/A	#N/A	#N/A
Mir292	7	3219189..3219270	ENSMUSG00000078041	0	#N/A	#N/A	#N/A	#N/A	#N/A	0	#N/A	#N/A	#N/A	#N/A	#N/A	0	#N/A	#N/A	#N/A	#N/A	#N/A	0	#N/A	#N/A	#N/A	#N/A	#N/A	0	#N/A	#N/A	#N/A	#N/A	#N/A	0	#N/A	#N/A	#N/A	#N/A	#N/A	0	#N/A	#N/A	#N/A	#N/A	#N/A	0	#N/A	#N/A	#N/A
Mir292b	7	complement(3219198..3219259)	ENSMUSG00000104747	0	#N/A	#N/A	#N/A	#N/A	#N/A	0	#N/A	#N/A	#N/A	#N/A	#N/A	0	#N/A	#N/A	#N/A	#N/A	#N/A	0	#N/A	#N/A	#N/A	#N/A	#N/A	0	#N/A	#N/A	#N/A	#N/A	#N/A	0	#N/A	#N/A	#N/A	#N/A	#N/A	0	#N/A	#N/A	#N/A	#N/A	#N/A	0	#N/A	#N/A	#N/A
Mir293	7	3220343..3220422	ENSMUSG00000078035	0	#N/A	#N/A	#N/A	#N/A	#N/A	0	#N/A	#N/A	#N/A	#N/A	#N/A	0	#N/A	#N/A	#N/A	#N/A	#N/A	0	#N/A	#N/A	#N/A	#N/A	#N/A	0	#N/A	#N/A	#N/A	#N/A	#N/A	0	#N/A	#N/A	#N/A	#N/A	#N/A	0	#N/A	#N/A	#N/A	#N/A	#N/A	0	#N/A	#N/A	#N/A
Mir294	7	3220641..3220724	ENSMUSG00000077903	0	#N/A	#N/A	#N/A	#N/A	#N/A	0	#N/A	#N/A	#N/A	#N/A	#N/A	0	#N/A	#N/A	#N/A	#N/A	#N/A	0	#N/A	#N/A	#N/A	#N/A	#N/A	0	#N/A	#N/A	#N/A	#N/A	#N/A	0	#N/A	#N/A	#N/A	#N/A	#N/A	0	#N/A	#N/A	#N/A	#N/A	#N/A	0	#N/A	#N/A	#N/A
Mir295	7	3220773..3220841	ENSMUSG00000077886	0	#N/A	#N/A	#N/A	#N/A	#N/A	0	#N/A	#N/A	#N/A	#N/A	#N/A	0	#N/A	#N/A	#N/A	#N/A	#N/A	0	#N/A	#N/A	#N/A	#N/A	#N/A	0	#N/A	#N/A	#N/A	#N/A	#N/A	0	#N/A	#N/A	#N/A	#N/A	#N/A	0	#N/A	#N/A	#N/A	#N/A	#N/A	0	#N/A	#N/A	#N/A
Mir296	2	complement(174267047..174267125)	ENSMUSG00000065521	0	#N/A	#N/A	#N/A	#N/A	#N/A	0	#N/A	#N/A	#N/A	#N/A	#N/A	0	#N/A	#N/A	#N/A	#N/A	#N/A	0	#N/A	#N/A	#N/A	#N/A	#N/A	0	#N/A	#N/A	#N/A	#N/A	#N/A	0	#N/A	#N/A	#N/A	#N/A	#N/A	0	#N/A	#N/A	#N/A	#N/A	#N/A	0	#N/A	#N/A	#N/A
Mir297-1	7	complement(10958437..10958512)	ENSMUSG00000094316	0	#N/A	#N/A	#N/A	#N/A	#N/A	0	#N/A	#N/A	#N/A	#N/A	#N/A	0	#N/A	#N/A	#N/A	#N/A	#N/A	0	#N/A	#N/A	#N/A	#N/A	#N/A	0	#N/A	#N/A	#N/A	#N/A	#N/A	0	#N/A	#N/A	#N/A	#N/A	#N/A	0	#N/A	#N/A	#N/A	#N/A	#N/A	0	#N/A	#N/A	#N/A
Mir297a-2	2	10472254..10472343	ENSMUSG00000076983	0	#N/A	#N/A	#N/A	#N/A	#N/A	0	#N/A	#N/A	#N/A	#N/A	#N/A	0	#N/A	#N/A	#N/A	#N/A	#N/A	0	#N/A	#N/A	#N/A	#N/A	#N/A	0	#N/A	#N/A	#N/A	#N/A	#N/A	0	#N/A	#N/A	#N/A	#N/A	#N/A	0	#N/A	#N/A	#N/A	#N/A	#N/A	0	#N/A	#N/A	#N/A
Mir297a-3	2	10515820..10515921	ENSMUSG00000076956	0	#N/A	#N/A	#N/A	#N/A	#N/A	0	#N/A	#N/A	#N/A	#N/A	#N/A	0	#N/A	#N/A	#N/A	#N/A	#N/A	0	#N/A	#N/A	#N/A	#N/A	#N/A	0	#N/A	#N/A	#N/A	#N/A	#N/A	0	#N/A	#N/A	#N/A	#N/A	#N/A	0	#N/A	#N/A	#N/A	#N/A	#N/A	0	#N/A	#N/A	#N/A
Mir297a-4	2	10517067..10517164	ENSMUSG00000077954	0	#N/A	#N/A	#N/A	#N/A	#N/A	0	#N/A	#N/A	#N/A	#N/A	#N/A	0	#N/A	#N/A	#N/A	#N/A	#N/A	0	#N/A	#N/A	#N/A	#N/A	#N/A	0	#N/A	#N/A	#N/A	#N/A	#N/A	0	#N/A	#N/A	#N/A	#N/A	#N/A	0	#N/A	#N/A	#N/A	#N/A	#N/A	0	#N/A	#N/A	#N/A
Mir297b	2	10511667..10511775	ENSMUSG00000076222	0	#N/A	#N/A	#N/A	#N/A	#N/A	0	#N/A	#N/A	#N/A	#N/A	#N/A	0	#N/A	#N/A	#N/A	#N/A	#N/A	0	#N/A	#N/A	#N/A	#N/A	#N/A	0	#N/A	#N/A	#N/A	#N/A	#N/A	0	#N/A	#N/A	#N/A	#N/A	#N/A	0	#N/A	#N/A	#N/A	#N/A	#N/A	0	#N/A	#N/A	#N/A
Mir297c	2	10509016..10509113	ENSMUSG00000076976	0	#N/A	#N/A	#N/A	#N/A	#N/A	0	#N/A	#N/A	#N/A	#N/A	#N/A	0	#N/A	#N/A	#N/A	#N/A	#N/A	0	#N/A	#N/A	#N/A	#N/A	#N/A	0	#N/A	#N/A	#N/A	#N/A	#N/A	0	#N/A	#N/A	#N/A	#N/A	#N/A	0	#N/A	#N/A	#N/A	#N/A	#N/A	0	#N/A	#N/A	#N/A
Mir298	2	complement(174267504..174267585)	ENSMUSG00000065410	0	#N/A	#N/A	#N/A	#N/A	#N/A	0	#N/A	#N/A	#N/A	#N/A	#N/A	0	#N/A	#N/A	#N/A	#N/A	#N/A	0	#N/A	#N/A	#N/A	#N/A	#N/A	0	#N/A	#N/A	#N/A	#N/A	#N/A	0	#N/A	#N/A	#N/A	#N/A	#N/A	0	#N/A	#N/A	#N/A	#N/A	#N/A	0	#N/A	#N/A	#N/A
Mir299a	12	109710638..109710700	ENSMUSG00000106653	0	#N/A	#N/A	#N/A	#N/A	#N/A	0	#N/A	#N/A	#N/A	#N/A	#N/A	0	#N/A	#N/A	#N/A	#N/A	#N/A	0	#N/A	#N/A	#N/A	#N/A	#N/A	0	#N/A	#N/A	#N/A	#N/A	#N/A	0	#N/A	#N/A	#N/A	#N/A	#N/A	0	#N/A	#N/A	#N/A	#N/A	#N/A	0	#N/A	#N/A	#N/A
Mir299b	12	complement(109710645..109710693)	ENSMUSG00000093291	0	#N/A	#N/A	#N/A	#N/A	#N/A	0	#N/A	#N/A	#N/A	#N/A	#N/A	0	#N/A	#N/A	#N/A	#N/A	#N/A	0	#N/A	#N/A	#N/A	#N/A	#N/A	0	#N/A	#N/A	#N/A	#N/A	#N/A	0	#N/A	#N/A	#N/A	#N/A	#N/A	0	#N/A	#N/A	#N/A	#N/A	#N/A	0	#N/A	#N/A	#N/A
Mir29a	6	complement(31062660..31062747)	ENSMUSG00000065610	0	#N/A	#N/A	#N/A	#N/A	#N/A	0	#N/A	#N/A	#N/A	#N/A	#N/A	0	#N/A	#N/A	#N/A	#N/A	#N/A	0	#N/A	#N/A	#N/A	#N/A	#N/A	0	#N/A	#N/A	#N/A	#N/A	#N/A	0	#N/A	#N/A	#N/A	#N/A	#N/A	0	#N/A	#N/A	#N/A	#N/A	#N/A	0	#N/A	#N/A	#N/A
Mir29b-1	6	complement(31063023..31063093)	ENSMUSG00000065604	0	#N/A	#N/A	#N/A	#N/A	#N/A	0	#N/A	#N/A	#N/A	#N/A	#N/A	0	#N/A	#N/A	#N/A	#N/A	#N/A	0	#N/A	#N/A	#N/A	#N/A	#N/A	0	#N/A	#N/A	#N/A	#N/A	#N/A	0	#N/A	#N/A	#N/A	#N/A	#N/A	0	#N/A	#N/A	#N/A	#N/A	#N/A	0	#N/A	#N/A	#N/A
Mir29b-2	1	195037040..195037120	ENSMUSG00000065412	0	#N/A	#N/A	#N/A	#N/A	#N/A	0	#N/A	#N/A	#N/A	#N/A	#N/A	0	#N/A	#N/A	#N/A	#N/A	#N/A	0	#N/A	#N/A	#N/A	#N/A	#N/A	0	#N/A	#N/A	#N/A	#N/A	#N/A	0	#N/A	#N/A	#N/A	#N/A	#N/A	0	#N/A	#N/A	#N/A	#N/A	#N/A	0	#N/A	#N/A	#N/A
Mir29c	1	195037547..195037634	ENSMUSG00000065548	0	#N/A	#N/A	#N/A	#N/A	#N/A	0	#N/A	#N/A	#N/A	#N/A	#N/A	0	#N/A	#N/A	#N/A	#N/A	#N/A	0	#N/A	#N/A	#N/A	#N/A	#N/A	0	#N/A	#N/A	#N/A	#N/A	#N/A	0	#N/A	#N/A	#N/A	#N/A	#N/A	0	#N/A	#N/A	#N/A	#N/A	#N/A	0	#N/A	#N/A	#N/A
Mir300	12	109724313..109724391	ENSMUSG00000098807	0	#N/A	#N/A	#N/A	#N/A	#N/A	0	#N/A	#N/A	#N/A	#N/A	#N/A	0	#N/A	#N/A	#N/A	#N/A	#N/A	0	#N/A	#N/A	#N/A	#N/A	#N/A	0	#N/A	#N/A	#N/A	#N/A	#N/A	0	#N/A	#N/A	#N/A	#N/A	#N/A	0	#N/A	#N/A	#N/A	#N/A	#N/A	0	#N/A	#N/A	#N/A
Mir301	11	87113004..87113089	ENSMUSG00000065589	0	#N/A	#N/A	#N/A	#N/A	#N/A	0	#N/A	#N/A	#N/A	#N/A	#N/A	0	#N/A	#N/A	#N/A	#N/A	#N/A	0	#N/A	#N/A	#N/A	#N/A	#N/A	0	#N/A	#N/A	#N/A	#N/A	#N/A	0	#N/A	#N/A	#N/A	#N/A	#N/A	0	#N/A	#N/A	#N/A	#N/A	#N/A	0	#N/A	#N/A	#N/A
Mir301b	16	complement(17124400..17124496)	ENSMUSG00000076288	0	#N/A	#N/A	#N/A	#N/A	#N/A	0	#N/A	#N/A	#N/A	#N/A	#N/A	0	#N/A	#N/A	#N/A	#N/A	#N/A	0	#N/A	#N/A	#N/A	#N/A	#N/A	0	#N/A	#N/A	#N/A	#N/A	#N/A	0	#N/A	#N/A	#N/A	#N/A	#N/A	0	#N/A	#N/A	#N/A	#N/A	#N/A	0	#N/A	#N/A	#N/A
Mir302a	3	127545496..127545564	ENSMUSG00000065552	0	#N/A	#N/A	#N/A	#N/A	#N/A	0	#N/A	#N/A	#N/A	#N/A	#N/A	0	#N/A	#N/A	#N/A	#N/A	#N/A	0	#N/A	#N/A	#N/A	#N/A	#N/A	0	#N/A	#N/A	#N/A	#N/A	#N/A	0	#N/A	#N/A	#N/A	#N/A	#N/A	0	#N/A	#N/A	#N/A	#N/A	#N/A	0	#N/A	#N/A	#N/A
Mir302b	3	127545228..127545301	ENSMUSG00000076252	0	#N/A	#N/A	#N/A	#N/A	#N/A	0	#N/A	#N/A	#N/A	#N/A	#N/A	0	#N/A	#N/A	#N/A	#N/A	#N/A	0	#N/A	#N/A	#N/A	#N/A	#N/A	0	#N/A	#N/A	#N/A	#N/A	#N/A	0	#N/A	#N/A	#N/A	#N/A	#N/A	0	#N/A	#N/A	#N/A	#N/A	#N/A	0	#N/A	#N/A	#N/A
Mir302c	3	127545363..127545430	ENSMUSG00000065482	0	#N/A	#N/A	#N/A	#N/A	#N/A	0	#N/A	#N/A	#N/A	#N/A	#N/A	0	#N/A	#N/A	#N/A	#N/A	#N/A	0	#N/A	#N/A	#N/A	#N/A	#N/A	0	#N/A	#N/A	#N/A	#N/A	#N/A	0	#N/A	#N/A	#N/A	#N/A	#N/A	0	#N/A	#N/A	#N/A	#N/A	#N/A	0	#N/A	#N/A	#N/A
Mir302d	3	127545624..127545689	ENSMUSG00000065447	0	#N/A	#N/A	#N/A	#N/A	#N/A	0	#N/A	#N/A	#N/A	#N/A	#N/A	0	#N/A	#N/A	#N/A	#N/A	#N/A	0	#N/A	#N/A	#N/A	#N/A	#N/A	0	#N/A	#N/A	#N/A	#N/A	#N/A	0	#N/A	#N/A	#N/A	#N/A	#N/A	0	#N/A	#N/A	#N/A	#N/A	#N/A	0	#N/A	#N/A	#N/A
Mir3057	10	81271597..81271687	ENSMUSG00000092781	0	#N/A	#N/A	#N/A	#N/A	#N/A	0	#N/A	#N/A	#N/A	#N/A	#N/A	0	#N/A	#N/A	#N/A	#N/A	#N/A	0	#N/A	#N/A	#N/A	#N/A	#N/A	0	#N/A	#N/A	#N/A	#N/A	#N/A	0	#N/A	#N/A	#N/A	#N/A	#N/A	0	#N/A	#N/A	#N/A	#N/A	#N/A	0	#N/A	#N/A	#N/A
Mir3058	10	complement(95559231..95559321)	ENSMUSG00000092867	0	#N/A	#N/A	#N/A	#N/A	#N/A	0	#N/A	#N/A	#N/A	#N/A	#N/A	0	#N/A	#N/A	#N/A	#N/A	#N/A	0	#N/A	#N/A	#N/A	#N/A	#N/A	0	#N/A	#N/A	#N/A	#N/A	#N/A	0	#N/A	#N/A	#N/A	#N/A	#N/A	0	#N/A	#N/A	#N/A	#N/A	#N/A	0	#N/A	#N/A	#N/A
Mir3059	10	101772692..101772772	ENSMUSG00000092952	0	#N/A	#N/A	#N/A	#N/A	#N/A	0	#N/A	#N/A	#N/A	#N/A	#N/A	0	#N/A	#N/A	#N/A	#N/A	#N/A	0	#N/A	#N/A	#N/A	#N/A	#N/A	0	#N/A	#N/A	#N/A	#N/A	#N/A	0	#N/A	#N/A	#N/A	#N/A	#N/A	0	#N/A	#N/A	#N/A	#N/A	#N/A	0	#N/A	#N/A	#N/A
Mir3060	11	4139364..4139446	ENSMUSG00000093080	0	#N/A	#N/A	#N/A	#N/A	#N/A	0	#N/A	#N/A	#N/A	#N/A	#N/A	0	#N/A	#N/A	#N/A	#N/A	#N/A	0	#N/A	#N/A	#N/A	#N/A	#N/A	0	#N/A	#N/A	#N/A	#N/A	#N/A	0	#N/A	#N/A	#N/A	#N/A	#N/A	0	#N/A	#N/A	#N/A	#N/A	#N/A	0	#N/A	#N/A	#N/A
Mir3061	11	52126746..52126836	ENSMUSG00000092870	0	#N/A	#N/A	#N/A	#N/A	#N/A	0	#N/A	#N/A	#N/A	#N/A	#N/A	0	#N/A	#N/A	#N/A	#N/A	#N/A	0	#N/A	#N/A	#N/A	#N/A	#N/A	0	#N/A	#N/A	#N/A	#N/A	#N/A	0	#N/A	#N/A	#N/A	#N/A	#N/A	0	#N/A	#N/A	#N/A	#N/A	#N/A	0	#N/A	#N/A	#N/A
Mir3062	11	complement(68990574..68990678)	ENSMUSG00000092727	0	#N/A	#N/A	#N/A	#N/A	#N/A	0	#N/A	#N/A	#N/A	#N/A	#N/A	0	#N/A	#N/A	#N/A	#N/A	#N/A	0	#N/A	#N/A	#N/A	#N/A	#N/A	0	#N/A	#N/A	#N/A	#N/A	#N/A	0	#N/A	#N/A	#N/A	#N/A	#N/A	0	#N/A	#N/A	#N/A	#N/A	#N/A	0	#N/A	#N/A	#N/A
Mir3063	11	complement(95963292..95963383)	ENSMUSG00000093358	0	#N/A	#N/A	#N/A	#N/A	#N/A	0	#N/A	#N/A	#N/A	#N/A	#N/A	0	#N/A	#N/A	#N/A	#N/A	#N/A	0	#N/A	#N/A	#N/A	#N/A	#N/A	0	#N/A	#N/A	#N/A	#N/A	#N/A	0	#N/A	#N/A	#N/A	#N/A	#N/A	0	#N/A	#N/A	#N/A	#N/A	#N/A	0	#N/A	#N/A	#N/A
Mir3064	11	complement(106782693..106782759)	ENSMUSG00000093273	0	#N/A	#N/A	#N/A	#N/A	#N/A	0	#N/A	#N/A	#N/A	#N/A	#N/A	0	#N/A	#N/A	#N/A	#N/A	#N/A	0	#N/A	#N/A	#N/A	#N/A	#N/A	0	#N/A	#N/A	#N/A	#N/A	#N/A	0	#N/A	#N/A	#N/A	#N/A	#N/A	0	#N/A	#N/A	#N/A	#N/A	#N/A	0	#N/A	#N/A	#N/A
Mir3065	11	120014767..120014853	ENSMUSG00000105524	0	#N/A	#N/A	#N/A	#N/A	#N/A	0	#N/A	#N/A	#N/A	#N/A	#N/A	0	#N/A	#N/A	#N/A	#N/A	#N/A	0	#N/A	#N/A	#N/A	#N/A	#N/A	0	#N/A	#N/A	#N/A	#N/A	#N/A	0	#N/A	#N/A	#N/A	#N/A	#N/A	0	#N/A	#N/A	#N/A	#N/A	#N/A	0	#N/A	#N/A	#N/A
Mir3066	12	17355392..17355474	ENSMUSG00000093037	0	#N/A	#N/A	#N/A	#N/A	#N/A	0	#N/A	#N/A	#N/A	#N/A	#N/A	0	#N/A	#N/A	#N/A	#N/A	#N/A	0	#N/A	#N/A	#N/A	#N/A	#N/A	0	#N/A	#N/A	#N/A	#N/A	#N/A	0	#N/A	#N/A	#N/A	#N/A	#N/A	0	#N/A	#N/A	#N/A	#N/A	#N/A	0	#N/A	#N/A	#N/A
Mir3067	12	81166151..81166234	ENSMUSG00000092673	0	#N/A	#N/A	#N/A	#N/A	#N/A	0	#N/A	#N/A	#N/A	#N/A	#N/A	0	#N/A	#N/A	#N/A	#N/A	#N/A	0	#N/A	#N/A	#N/A	#N/A	#N/A	0	#N/A	#N/A	#N/A	#N/A	#N/A	0	#N/A	#N/A	#N/A	#N/A	#N/A	0	#N/A	#N/A	#N/A	#N/A	#N/A	0	#N/A	#N/A	#N/A
Mir3068_1	12	complement(87437679..87437757)	ENSMUSG00000105428	0	#N/A	#N/A	#N/A	#N/A	#N/A	0	#N/A	#N/A	#N/A	#N/A	#N/A	0	#N/A	#N/A	#N/A	#N/A	#N/A	0	#N/A	#N/A	#N/A	#N/A	#N/A	0	#N/A	#N/A	#N/A	#N/A	#N/A	0	#N/A	#N/A	#N/A	#N/A	#N/A	0	#N/A	#N/A	#N/A	#N/A	#N/A	0	#N/A	#N/A	#N/A
Mir3068_2	12	complement(87437682..87437817)	ENSMUSG00000064938	0	#N/A	#N/A	#N/A	#N/A	#N/A	0	#N/A	#N/A	#N/A	#N/A	#N/A	0	#N/A	#N/A	#N/A	#N/A	#N/A	0	#N/A	#N/A	#N/A	#N/A	#N/A	0	#N/A	#N/A	#N/A	#N/A	#N/A	0	#N/A	#N/A	#N/A	#N/A	#N/A	0	#N/A	#N/A	#N/A	#N/A	#N/A	0	#N/A	#N/A	#N/A
Mir3069	12	complement(105031077..105031141)	ENSMUSG00000106366	0	#N/A	#N/A	#N/A	#N/A	#N/A	0	#N/A	#N/A	#N/A	#N/A	#N/A	0	#N/A	#N/A	#N/A	#N/A	#N/A	0	#N/A	#N/A	#N/A	#N/A	#N/A	0	#N/A	#N/A	#N/A	#N/A	#N/A	0	#N/A	#N/A	#N/A	#N/A	#N/A	0	#N/A	#N/A	#N/A	#N/A	#N/A	0	#N/A	#N/A	#N/A
Mir3070a	12	109587943..109588031	ENSMUSG00000095147	0	#N/A	#N/A	#N/A	#N/A	#N/A	0	#N/A	#N/A	#N/A	#N/A	#N/A	0	#N/A	#N/A	#N/A	#N/A	#N/A	0	#N/A	#N/A	#N/A	#N/A	#N/A	0	#N/A	#N/A	#N/A	#N/A	#N/A	0	#N/A	#N/A	#N/A	#N/A	#N/A	0	#N/A	#N/A	#N/A	#N/A	#N/A	0	#N/A	#N/A	#N/A
Mir3070b	12	109588592..109588680	ENSMUSG00000094952	0	#N/A	#N/A	#N/A	#N/A	#N/A	0	#N/A	#N/A	#N/A	#N/A	#N/A	0	#N/A	#N/A	#N/A	#N/A	#N/A	0	#N/A	#N/A	#N/A	#N/A	#N/A	0	#N/A	#N/A	#N/A	#N/A	#N/A	0	#N/A	#N/A	#N/A	#N/A	#N/A	0	#N/A	#N/A	#N/A	#N/A	#N/A	0	#N/A	#N/A	#N/A
Mir3071	12	complement(109595318..109595397)	ENSMUSG00000070129	0	#N/A	#N/A	#N/A	#N/A	#N/A	0	#N/A	#N/A	#N/A	#N/A	#N/A	0	#N/A	#N/A	#N/A	#N/A	#N/A	0	#N/A	#N/A	#N/A	#N/A	#N/A	0	#N/A	#N/A	#N/A	#N/A	#N/A	0	#N/A	#N/A	#N/A	#N/A	#N/A	0	#N/A	#N/A	#N/A	#N/A	#N/A	0	#N/A	#N/A	#N/A
Mir3072	12	109747878..109747960	ENSMUSG00000093351	0	#N/A	#N/A	#N/A	#N/A	#N/A	0	#N/A	#N/A	#N/A	#N/A	#N/A	0	#N/A	#N/A	#N/A	#N/A	#N/A	0	#N/A	#N/A	#N/A	#N/A	#N/A	0	#N/A	#N/A	#N/A	#N/A	#N/A	0	#N/A	#N/A	#N/A	#N/A	#N/A	0	#N/A	#N/A	#N/A	#N/A	#N/A	0	#N/A	#N/A	#N/A
Mir3073a	12	112109238..112109322	ENSMUSG00000093090	0	#N/A	#N/A	#N/A	#N/A	#N/A	0	#N/A	#N/A	#N/A	#N/A	#N/A	0	#N/A	#N/A	#N/A	#N/A	#N/A	0	#N/A	#N/A	#N/A	#N/A	#N/A	0	#N/A	#N/A	#N/A	#N/A	#N/A	0	#N/A	#N/A	#N/A	#N/A	#N/A	0	#N/A	#N/A	#N/A	#N/A	#N/A	0	#N/A	#N/A	#N/A
Mir3073b	12	complement(112109250..112109309)	ENSMUSG00000106228	0	#N/A	#N/A	#N/A	#N/A	#N/A	0	#N/A	#N/A	#N/A	#N/A	#N/A	0	#N/A	#N/A	#N/A	#N/A	#N/A	0	#N/A	#N/A	#N/A	#N/A	#N/A	0	#N/A	#N/A	#N/A	#N/A	#N/A	0	#N/A	#N/A	#N/A	#N/A	#N/A	0	#N/A	#N/A	#N/A	#N/A	#N/A	0	#N/A	#N/A	#N/A
Mir3074-1	13	complement(63301199..63301283)	ENSMUSG00000092741	0	#N/A	#N/A	#N/A	#N/A	#N/A	0	#N/A	#N/A	#N/A	#N/A	#N/A	0	#N/A	#N/A	#N/A	#N/A	#N/A	0	#N/A	#N/A	#N/A	#N/A	#N/A	0	#N/A	#N/A	#N/A	#N/A	#N/A	0	#N/A	#N/A	#N/A	#N/A	#N/A	0	#N/A	#N/A	#N/A	#N/A	#N/A	0	#N/A	#N/A	#N/A
Mir3074-2	8	complement(84208825..84208907)	ENSMUSG00000105458	0	#N/A	#N/A	#N/A	#N/A	#N/A	0	#N/A	#N/A	#N/A	#N/A	#N/A	0	#N/A	#N/A	#N/A	#N/A	#N/A	0	#N/A	#N/A	#N/A	#N/A	#N/A	0	#N/A	#N/A	#N/A	#N/A	#N/A	0	#N/A	#N/A	#N/A	#N/A	#N/A	0	#N/A	#N/A	#N/A	#N/A	#N/A	0	#N/A	#N/A	#N/A
Mir3075	14	25534439..25534523	ENSMUSG00000093081	0	#N/A	#N/A	#N/A	#N/A	#N/A	0	#N/A	#N/A	#N/A	#N/A	#N/A	0	#N/A	#N/A	#N/A	#N/A	#N/A	0	#N/A	#N/A	#N/A	#N/A	#N/A	0	#N/A	#N/A	#N/A	#N/A	#N/A	0	#N/A	#N/A	#N/A	#N/A	#N/A	0	#N/A	#N/A	#N/A	#N/A	#N/A	0	#N/A	#N/A	#N/A
Mir3076	14	30572149..30572208	ENSMUSG00000093156	0	#N/A	#N/A	#N/A	#N/A	#N/A	0	#N/A	#N/A	#N/A	#N/A	#N/A	0	#N/A	#N/A	#N/A	#N/A	#N/A	0	#N/A	#N/A	#N/A	#N/A	#N/A	0	#N/A	#N/A	#N/A	#N/A	#N/A	0	#N/A	#N/A	#N/A	#N/A	#N/A	0	#N/A	#N/A	#N/A	#N/A	#N/A	0	#N/A	#N/A	#N/A
Mir3077	14	57798424..57798487	ENSMUSG00000092784	0	#N/A	#N/A	#N/A	#N/A	#N/A	0	#N/A	#N/A	#N/A	#N/A	#N/A	0	#N/A	#N/A	#N/A	#N/A	#N/A	0	#N/A	#N/A	#N/A	#N/A	#N/A	0	#N/A	#N/A	#N/A	#N/A	#N/A	0	#N/A	#N/A	#N/A	#N/A	#N/A	0	#N/A	#N/A	#N/A	#N/A	#N/A	0	#N/A	#N/A	#N/A
Mir3078	14	64591185..64591271	ENSMUSG00000092972	0	#N/A	#N/A	#N/A	#N/A	#N/A	0	#N/A	#N/A	#N/A	#N/A	#N/A	0	#N/A	#N/A	#N/A	#N/A	#N/A	0	#N/A	#N/A	#N/A	#N/A	#N/A	0	#N/A	#N/A	#N/A	#N/A	#N/A	0	#N/A	#N/A	#N/A	#N/A	#N/A	0	#N/A	#N/A	#N/A	#N/A	#N/A	0	#N/A	#N/A	#N/A
Mir3079	15	complement(76290879..76290968)	ENSMUSG00000093169	0	#N/A	#N/A	#N/A	#N/A	#N/A	0	#N/A	#N/A	#N/A	#N/A	#N/A	0	#N/A	#N/A	#N/A	#N/A	#N/A	0	#N/A	#N/A	#N/A	#N/A	#N/A	0	#N/A	#N/A	#N/A	#N/A	#N/A	0	#N/A	#N/A	#N/A	#N/A	#N/A	0	#N/A	#N/A	#N/A	#N/A	#N/A	0	#N/A	#N/A	#N/A
Mir3080	15	complement(82959218..82959296)	ENSMUSG00000092751	0	#N/A	#N/A	#N/A	#N/A	#N/A	0	#N/A	#N/A	#N/A	#N/A	#N/A	0	#N/A	#N/A	#N/A	#N/A	#N/A	0	#N/A	#N/A	#N/A	#N/A	#N/A	0	#N/A	#N/A	#N/A	#N/A	#N/A	0	#N/A	#N/A	#N/A	#N/A	#N/A	0	#N/A	#N/A	#N/A	#N/A	#N/A	0	#N/A	#N/A	#N/A
Mir3081	16	complement(44558046..44558129)	ENSMUSG00000093046	0	#N/A	#N/A	#N/A	#N/A	#N/A	0	#N/A	#N/A	#N/A	#N/A	#N/A	0	#N/A	#N/A	#N/A	#N/A	#N/A	0	#N/A	#N/A	#N/A	#N/A	#N/A	0	#N/A	#N/A	#N/A	#N/A	#N/A	0	#N/A	#N/A	#N/A	#N/A	#N/A	0	#N/A	#N/A	#N/A	#N/A	#N/A	0	#N/A	#N/A	#N/A
Mir3082	17	complement(25831365..25831428)	ENSMUSG00000093076	0	#N/A	#N/A	#N/A	#N/A	#N/A	0	#N/A	#N/A	#N/A	#N/A	#N/A	0	#N/A	#N/A	#N/A	#N/A	#N/A	0	#N/A	#N/A	#N/A	#N/A	#N/A	0	#N/A	#N/A	#N/A	#N/A	#N/A	0	#N/A	#N/A	#N/A	#N/A	#N/A	0	#N/A	#N/A	#N/A	#N/A	#N/A	0	#N/A	#N/A	#N/A
Mir3083	17	complement(26948056..26948119)	ENSMUSG00000093118	0	#N/A	#N/A	#N/A	#N/A	#N/A	0	#N/A	#N/A	#N/A	#N/A	#N/A	0	#N/A	#N/A	#N/A	#N/A	#N/A	0	#N/A	#N/A	#N/A	#N/A	#N/A	0	#N/A	#N/A	#N/A	#N/A	#N/A	0	#N/A	#N/A	#N/A	#N/A	#N/A	0	#N/A	#N/A	#N/A	#N/A	#N/A	0	#N/A	#N/A	#N/A
Mir3084-1	19	complement(24942235..24942303)	ENSMUSG00000104890	0	#N/A	#N/A	#N/A	#N/A	#N/A	0	#N/A	#N/A	#N/A	#N/A	#N/A	0	#N/A	#N/A	#N/A	#N/A	#N/A	0	#N/A	#N/A	#N/A	#N/A	#N/A	0	#N/A	#N/A	#N/A	#N/A	#N/A	0	#N/A	#N/A	#N/A	#N/A	#N/A	0	#N/A	#N/A	#N/A	#N/A	#N/A	0	#N/A	#N/A	#N/A
Mir3084-2	19	complement(60774329..60774397)	ENSMUSG00000105118	0	#N/A	#N/A	#N/A	#N/A	#N/A	0	#N/A	#N/A	#N/A	#N/A	#N/A	0	#N/A	#N/A	#N/A	#N/A	#N/A	0	#N/A	#N/A	#N/A	#N/A	#N/A	0	#N/A	#N/A	#N/A	#N/A	#N/A	0	#N/A	#N/A	#N/A	#N/A	#N/A	0	#N/A	#N/A	#N/A	#N/A	#N/A	0	#N/A	#N/A	#N/A
Mir3085	19	complement(42280082..42280170)	ENSMUSG00000093234	0	#N/A	#N/A	#N/A	#N/A	#N/A	0	#N/A	#N/A	#N/A	#N/A	#N/A	0	#N/A	#N/A	#N/A	#N/A	#N/A	0	#N/A	#N/A	#N/A	#N/A	#N/A	0	#N/A	#N/A	#N/A	#N/A	#N/A	0	#N/A	#N/A	#N/A	#N/A	#N/A	0	#N/A	#N/A	#N/A	#N/A	#N/A	0	#N/A	#N/A	#N/A
Mir3086	19	complement(58911673..58911759)	ENSMUSG00000092813	0	#N/A	#N/A	#N/A	#N/A	#N/A	0	#N/A	#N/A	#N/A	#N/A	#N/A	0	#N/A	#N/A	#N/A	#N/A	#N/A	0	#N/A	#N/A	#N/A	#N/A	#N/A	0	#N/A	#N/A	#N/A	#N/A	#N/A	0	#N/A	#N/A	#N/A	#N/A	#N/A	0	#N/A	#N/A	#N/A	#N/A	#N/A	0	#N/A	#N/A	#N/A
Mir3087	2	25442779..25442834	ENSMUSG00000104741	0	#N/A	#N/A	#N/A	#N/A	#N/A	0	#N/A	#N/A	#N/A	#N/A	#N/A	0	#N/A	#N/A	#N/A	#N/A	#N/A	0	#N/A	#N/A	#N/A	#N/A	#N/A	0	#N/A	#N/A	#N/A	#N/A	#N/A	0	#N/A	#N/A	#N/A	#N/A	#N/A	0	#N/A	#N/A	#N/A	#N/A	#N/A	0	#N/A	#N/A	#N/A
Mir3088	2	28733278..28733351	ENSMUSG00000092832	0	#N/A	#N/A	#N/A	#N/A	#N/A	0	#N/A	#N/A	#N/A	#N/A	#N/A	0	#N/A	#N/A	#N/A	#N/A	#N/A	0	#N/A	#N/A	#N/A	#N/A	#N/A	0	#N/A	#N/A	#N/A	#N/A	#N/A	0	#N/A	#N/A	#N/A	#N/A	#N/A	0	#N/A	#N/A	#N/A	#N/A	#N/A	0	#N/A	#N/A	#N/A
Mir3089	2	30721210..30721293	ENSMUSG00000093091	0	#N/A	#N/A	#N/A	#N/A	#N/A	0	#N/A	#N/A	#N/A	#N/A	#N/A	0	#N/A	#N/A	#N/A	#N/A	#N/A	0	#N/A	#N/A	#N/A	#N/A	#N/A	0	#N/A	#N/A	#N/A	#N/A	#N/A	0	#N/A	#N/A	#N/A	#N/A	#N/A	0	#N/A	#N/A	#N/A	#N/A	#N/A	0	#N/A	#N/A	#N/A
Mir3090	2	133564708..133564794	ENSMUSG00000093338	0	#N/A	#N/A	#N/A	#N/A	#N/A	0	#N/A	#N/A	#N/A	#N/A	#N/A	0	#N/A	#N/A	#N/A	#N/A	#N/A	0	#N/A	#N/A	#N/A	#N/A	#N/A	0	#N/A	#N/A	#N/A	#N/A	#N/A	0	#N/A	#N/A	#N/A	#N/A	#N/A	0	#N/A	#N/A	#N/A	#N/A	#N/A	0	#N/A	#N/A	#N/A
Mir3091	2	180257536..180257611	ENSMUSG00000092827	0	#N/A	#N/A	#N/A	#N/A	#N/A	0	#N/A	#N/A	#N/A	#N/A	#N/A	0	#N/A	#N/A	#N/A	#N/A	#N/A	0	#N/A	#N/A	#N/A	#N/A	#N/A	0	#N/A	#N/A	#N/A	#N/A	#N/A	0	#N/A	#N/A	#N/A	#N/A	#N/A	0	#N/A	#N/A	#N/A	#N/A	#N/A	0	#N/A	#N/A	#N/A
Mir3092	3	complement(27584900..27584995)	ENSMUSG00000092695	0	#N/A	#N/A	#N/A	#N/A	#N/A	0	#N/A	#N/A	#N/A	#N/A	#N/A	0	#N/A	#N/A	#N/A	#N/A	#N/A	0	#N/A	#N/A	#N/A	#N/A	#N/A	0	#N/A	#N/A	#N/A	#N/A	#N/A	0	#N/A	#N/A	#N/A	#N/A	#N/A	0	#N/A	#N/A	#N/A	#N/A	#N/A	0	#N/A	#N/A	#N/A
Mir3093	3	88215171..88215257	ENSMUSG00000092988	0	#N/A	#N/A	#N/A	#N/A	#N/A	0	#N/A	#N/A	#N/A	#N/A	#N/A	0	#N/A	#N/A	#N/A	#N/A	#N/A	0	#N/A	#N/A	#N/A	#N/A	#N/A	0	#N/A	#N/A	#N/A	#N/A	#N/A	0	#N/A	#N/A	#N/A	#N/A	#N/A	0	#N/A	#N/A	#N/A	#N/A	#N/A	0	#N/A	#N/A	#N/A
Mir3094	4	40993695..40993758	ENSMUSG00000092862	0	#N/A	#N/A	#N/A	#N/A	#N/A	0	#N/A	#N/A	#N/A	#N/A	#N/A	0	#N/A	#N/A	#N/A	#N/A	#N/A	0	#N/A	#N/A	#N/A	#N/A	#N/A	0	#N/A	#N/A	#N/A	#N/A	#N/A	0	#N/A	#N/A	#N/A	#N/A	#N/A	0	#N/A	#N/A	#N/A	#N/A	#N/A	0	#N/A	#N/A	#N/A
Mir3095	4	complement(58441012..58441098)	ENSMUSG00000093293	0	#N/A	#N/A	#N/A	#N/A	#N/A	0	#N/A	#N/A	#N/A	#N/A	#N/A	0	#N/A	#N/A	#N/A	#N/A	#N/A	0	#N/A	#N/A	#N/A	#N/A	#N/A	0	#N/A	#N/A	#N/A	#N/A	#N/A	0	#N/A	#N/A	#N/A	#N/A	#N/A	0	#N/A	#N/A	#N/A	#N/A	#N/A	0	#N/A	#N/A	#N/A
Mir3096	5	complement(23710991..23711061)	ENSMUSG00000096832	0	#N/A	#N/A	#N/A	#N/A	#N/A	0	#N/A	#N/A	#N/A	#N/A	#N/A	0	#N/A	#N/A	#N/A	#N/A	#N/A	0	#N/A	#N/A	#N/A	#N/A	#N/A	0	#N/A	#N/A	#N/A	#N/A	#N/A	0	#N/A	#N/A	#N/A	#N/A	#N/A	0	#N/A	#N/A	#N/A	#N/A	#N/A	0	#N/A	#N/A	#N/A
Mir3097	5	35021049..35021115	ENSMUSG00000093097	0	#N/A	#N/A	#N/A	#N/A	#N/A	0	#N/A	#N/A	#N/A	#N/A	#N/A	0	#N/A	#N/A	#N/A	#N/A	#N/A	0	#N/A	#N/A	#N/A	#N/A	#N/A	0	#N/A	#N/A	#N/A	#N/A	#N/A	0	#N/A	#N/A	#N/A	#N/A	#N/A	0	#N/A	#N/A	#N/A	#N/A	#N/A	0	#N/A	#N/A	#N/A
Mir3098	6	125195792..125195878	ENSMUSG00000093157	0	#N/A	#N/A	#N/A	#N/A	#N/A	0	#N/A	#N/A	#N/A	#N/A	#N/A	0	#N/A	#N/A	#N/A	#N/A	#N/A	0	#N/A	#N/A	#N/A	#N/A	#N/A	0	#N/A	#N/A	#N/A	#N/A	#N/A	0	#N/A	#N/A	#N/A	#N/A	#N/A	0	#N/A	#N/A	#N/A	#N/A	#N/A	0	#N/A	#N/A	#N/A
Mir3099	7	6803587..6803670	ENSMUSG00000092815	0	#N/A	#N/A	#N/A	#N/A	#N/A	0	#N/A	#N/A	#N/A	#N/A	#N/A	0	#N/A	#N/A	#N/A	#N/A	#N/A	0	#N/A	#N/A	#N/A	#N/A	#N/A	0	#N/A	#N/A	#N/A	#N/A	#N/A	0	#N/A	#N/A	#N/A	#N/A	#N/A	0	#N/A	#N/A	#N/A	#N/A	#N/A	0	#N/A	#N/A	#N/A
Mir30a	1	23272269..23272339	ENSMUSG00000065405	0	#N/A	#N/A	#N/A	#N/A	#N/A	0	#N/A	#N/A	#N/A	#N/A	#N/A	0	#N/A	#N/A	#N/A	#N/A	#N/A	0	#N/A	#N/A	#N/A	#N/A	#N/A	0	#N/A	#N/A	#N/A	#N/A	#N/A	0	#N/A	#N/A	#N/A	#N/A	#N/A	0	#N/A	#N/A	#N/A	#N/A	#N/A	0	#N/A	#N/A	#N/A
Mir30b	15	complement(68337415..68337510)	ENSMUSG00000065476	0	#N/A	#N/A	#N/A	#N/A	#N/A	0	#N/A	#N/A	#N/A	#N/A	#N/A	0	#N/A	#N/A	#N/A	#N/A	#N/A	0	#N/A	#N/A	#N/A	#N/A	#N/A	0	#N/A	#N/A	#N/A	#N/A	#N/A	0	#N/A	#N/A	#N/A	#N/A	#N/A	0	#N/A	#N/A	#N/A	#N/A	#N/A	0	#N/A	#N/A	#N/A
Mir30c-1	4	complement(120769534..120769622)	ENSMUSG00000065490	0	#N/A	#N/A	#N/A	#N/A	#N/A	0	#N/A	#N/A	#N/A	#N/A	#N/A	0	#N/A	#N/A	#N/A	#N/A	#N/A	0	#N/A	#N/A	#N/A	#N/A	#N/A	0	#N/A	#N/A	#N/A	#N/A	#N/A	0	#N/A	#N/A	#N/A	#N/A	#N/A	0	#N/A	#N/A	#N/A	#N/A	#N/A	0	#N/A	#N/A	#N/A
Mir30c-2	1	23291701..23291784	ENSMUSG00000065567	0	#N/A	#N/A	#N/A	#N/A	#N/A	0	#N/A	#N/A	#N/A	#N/A	#N/A	0	#N/A	#N/A	#N/A	#N/A	#N/A	0	#N/A	#N/A	#N/A	#N/A	#N/A	0	#N/A	#N/A	#N/A	#N/A	#N/A	0	#N/A	#N/A	#N/A	#N/A	#N/A	0	#N/A	#N/A	#N/A	#N/A	#N/A	0	#N/A	#N/A	#N/A
Mir30d	15	complement(68341208..68341289)	ENSMUSG00000065437	0	#N/A	#N/A	#N/A	#N/A	#N/A	0	#N/A	#N/A	#N/A	#N/A	#N/A	0	#N/A	#N/A	#N/A	#N/A	#N/A	0	#N/A	#N/A	#N/A	#N/A	#N/A	0	#N/A	#N/A	#N/A	#N/A	#N/A	0	#N/A	#N/A	#N/A	#N/A	#N/A	0	#N/A	#N/A	#N/A	#N/A	#N/A	0	#N/A	#N/A	#N/A
Mir30e	4	complement(120772606..120772697)	ENSMUSG00000065409	0	#N/A	#N/A	#N/A	#N/A	#N/A	0	#N/A	#N/A	#N/A	#N/A	#N/A	0	#N/A	#N/A	#N/A	#N/A	#N/A	0	#N/A	#N/A	#N/A	#N/A	#N/A	0	#N/A	#N/A	#N/A	#N/A	#N/A	0	#N/A	#N/A	#N/A	#N/A	#N/A	0	#N/A	#N/A	#N/A	#N/A	#N/A	0	#N/A	#N/A	#N/A
Mir30f	4	120772606..120772697	ENSMUSG00000105585	0	#N/A	#N/A	#N/A	#N/A	#N/A	0	#N/A	#N/A	#N/A	#N/A	#N/A	0	#N/A	#N/A	#N/A	#N/A	#N/A	0	#N/A	#N/A	#N/A	#N/A	#N/A	0	#N/A	#N/A	#N/A	#N/A	#N/A	0	#N/A	#N/A	#N/A	#N/A	#N/A	0	#N/A	#N/A	#N/A	#N/A	#N/A	0	#N/A	#N/A	#N/A
Mir31	4	complement(88910557..88910662)	ENSMUSG00000065408	0	#N/A	#N/A	#N/A	#N/A	#N/A	0	#N/A	#N/A	#N/A	#N/A	#N/A	0	#N/A	#N/A	#N/A	#N/A	#N/A	0	#N/A	#N/A	#N/A	#N/A	#N/A	0	#N/A	#N/A	#N/A	#N/A	#N/A	0	#N/A	#N/A	#N/A	#N/A	#N/A	0	#N/A	#N/A	#N/A	#N/A	#N/A	0	#N/A	#N/A	#N/A
Mir3100	7	19086828..19086892	ENSMUSG00000092659	0	#N/A	#N/A	#N/A	#N/A	#N/A	0	#N/A	#N/A	#N/A	#N/A	#N/A	0	#N/A	#N/A	#N/A	#N/A	#N/A	0	#N/A	#N/A	#N/A	#N/A	#N/A	0	#N/A	#N/A	#N/A	#N/A	#N/A	0	#N/A	#N/A	#N/A	#N/A	#N/A	0	#N/A	#N/A	#N/A	#N/A	#N/A	0	#N/A	#N/A	#N/A
Mir3101	7	complement(27176006..27176093)	ENSMUSG00000093348	0	#N/A	#N/A	#N/A	#N/A	#N/A	0	#N/A	#N/A	#N/A	#N/A	#N/A	0	#N/A	#N/A	#N/A	#N/A	#N/A	0	#N/A	#N/A	#N/A	#N/A	#N/A	0	#N/A	#N/A	#N/A	#N/A	#N/A	0	#N/A	#N/A	#N/A	#N/A	#N/A	0	#N/A	#N/A	#N/A	#N/A	#N/A	0	#N/A	#N/A	#N/A
Mir3102	7	complement(100882306..100882409)	ENSMUSG00000093296	0	#N/A	#N/A	#N/A	#N/A	#N/A	0	#N/A	#N/A	#N/A	#N/A	#N/A	0	#N/A	#N/A	#N/A	#N/A	#N/A	0	#N/A	#N/A	#N/A	#N/A	#N/A	0	#N/A	#N/A	#N/A	#N/A	#N/A	0	#N/A	#N/A	#N/A	#N/A	#N/A	0	#N/A	#N/A	#N/A	#N/A	#N/A	0	#N/A	#N/A	#N/A
Mir3103	7	complement(128288369..128288435)	ENSMUSG00000093215	0	#N/A	#N/A	#N/A	#N/A	#N/A	0	#N/A	#N/A	#N/A	#N/A	#N/A	0	#N/A	#N/A	#N/A	#N/A	#N/A	0	#N/A	#N/A	#N/A	#N/A	#N/A	0	#N/A	#N/A	#N/A	#N/A	#N/A	0	#N/A	#N/A	#N/A	#N/A	#N/A	0	#N/A	#N/A	#N/A	#N/A	#N/A	0	#N/A	#N/A	#N/A
Mir3104	7	141992179..141992241	ENSMUSG00000092652	0	#N/A	#N/A	#N/A	#N/A	#N/A	0	#N/A	#N/A	#N/A	#N/A	#N/A	0	#N/A	#N/A	#N/A	#N/A	#N/A	0	#N/A	#N/A	#N/A	#N/A	#N/A	0	#N/A	#N/A	#N/A	#N/A	#N/A	0	#N/A	#N/A	#N/A	#N/A	#N/A	0	#N/A	#N/A	#N/A	#N/A	#N/A	0	#N/A	#N/A	#N/A
Mir3105	7	144009254..144009338	ENSMUSG00000093221	0	#N/A	#N/A	#N/A	#N/A	#N/A	0	#N/A	#N/A	#N/A	#N/A	#N/A	0	#N/A	#N/A	#N/A	#N/A	#N/A	0	#N/A	#N/A	#N/A	#N/A	#N/A	0	#N/A	#N/A	#N/A	#N/A	#N/A	0	#N/A	#N/A	#N/A	#N/A	#N/A	0	#N/A	#N/A	#N/A	#N/A	#N/A	0	#N/A	#N/A	#N/A
Mir3106	8	complement(16168757..16168838)	ENSMUSG00000093142	0	#N/A	#N/A	#N/A	#N/A	#N/A	0	#N/A	#N/A	#N/A	#N/A	#N/A	0	#N/A	#N/A	#N/A	#N/A	#N/A	0	#N/A	#N/A	#N/A	#N/A	#N/A	0	#N/A	#N/A	#N/A	#N/A	#N/A	0	#N/A	#N/A	#N/A	#N/A	#N/A	0	#N/A	#N/A	#N/A	#N/A	#N/A	0	#N/A	#N/A	#N/A
Mir3107	8	complement(23142573..23142662)	ENSMUSG00000106471	0	#N/A	#N/A	#N/A	#N/A	#N/A	0	#N/A	#N/A	#N/A	#N/A	#N/A	0	#N/A	#N/A	#N/A	#N/A	#N/A	0	#N/A	#N/A	#N/A	#N/A	#N/A	0	#N/A	#N/A	#N/A	#N/A	#N/A	0	#N/A	#N/A	#N/A	#N/A	#N/A	0	#N/A	#N/A	#N/A	#N/A	#N/A	0	#N/A	#N/A	#N/A
Mir3108	8	108936860..108936938	ENSMUSG00000093241	0	#N/A	#N/A	#N/A	#N/A	#N/A	0	#N/A	#N/A	#N/A	#N/A	#N/A	0	#N/A	#N/A	#N/A	#N/A	#N/A	0	#N/A	#N/A	#N/A	#N/A	#N/A	0	#N/A	#N/A	#N/A	#N/A	#N/A	0	#N/A	#N/A	#N/A	#N/A	#N/A	0	#N/A	#N/A	#N/A	#N/A	#N/A	0	#N/A	#N/A	#N/A
Mir3109	9	69456944..69457031	ENSMUSG00000093042	0	#N/A	#N/A	#N/A	#N/A	#N/A	0	#N/A	#N/A	#N/A	#N/A	#N/A	0	#N/A	#N/A	#N/A	#N/A	#N/A	0	#N/A	#N/A	#N/A	#N/A	#N/A	0	#N/A	#N/A	#N/A	#N/A	#N/A	0	#N/A	#N/A	#N/A	#N/A	#N/A	0	#N/A	#N/A	#N/A	#N/A	#N/A	0	#N/A	#N/A	#N/A
Mir3110	X	38210441..38210520	ENSMUSG00000092794	0	#N/A	#N/A	#N/A	#N/A	#N/A	0	#N/A	#N/A	#N/A	#N/A	#N/A	0	#N/A	#N/A	#N/A	#N/A	#N/A	0	#N/A	#N/A	#N/A	#N/A	#N/A	0	#N/A	#N/A	#N/A	#N/A	#N/A	0	#N/A	#N/A	#N/A	#N/A	#N/A	0	#N/A	#N/A	#N/A	#N/A	#N/A	0	#N/A	#N/A	#N/A
Mir3112	X	134075316..134075397	ENSMUSG00000093172	0	#N/A	#N/A	#N/A	#N/A	#N/A	0	#N/A	#N/A	#N/A	#N/A	#N/A	0	#N/A	#N/A	#N/A	#N/A	#N/A	0	#N/A	#N/A	#N/A	#N/A	#N/A	0	#N/A	#N/A	#N/A	#N/A	#N/A	0	#N/A	#N/A	#N/A	#N/A	#N/A	0	#N/A	#N/A	#N/A	#N/A	#N/A	0	#N/A	#N/A	#N/A
Mir3113	X	151859562..151859637	ENSMUSG00000093219	0	#N/A	#N/A	#N/A	#N/A	#N/A	0	#N/A	#N/A	#N/A	#N/A	#N/A	0	#N/A	#N/A	#N/A	#N/A	#N/A	0	#N/A	#N/A	#N/A	#N/A	#N/A	0	#N/A	#N/A	#N/A	#N/A	#N/A	0	#N/A	#N/A	#N/A	#N/A	#N/A	0	#N/A	#N/A	#N/A	#N/A	#N/A	0	#N/A	#N/A	#N/A
Mir32	4	complement(56895229..56895298)	ENSMUSG00000065544	0	#N/A	#N/A	#N/A	#N/A	#N/A	0	#N/A	#N/A	#N/A	#N/A	#N/A	0	#N/A	#N/A	#N/A	#N/A	#N/A	0	#N/A	#N/A	#N/A	#N/A	#N/A	0	#N/A	#N/A	#N/A	#N/A	#N/A	0	#N/A	#N/A	#N/A	#N/A	#N/A	0	#N/A	#N/A	#N/A	#N/A	#N/A	0	#N/A	#N/A	#N/A
Mir320	14	70443510..70443591	ENSMUSG00000065528	0	#N/A	#N/A	#N/A	#N/A	#N/A	0	#N/A	#N/A	#N/A	#N/A	#N/A	0	#N/A	#N/A	#N/A	#N/A	#N/A	0	#N/A	#N/A	#N/A	#N/A	#N/A	0	#N/A	#N/A	#N/A	#N/A	#N/A	0	#N/A	#N/A	#N/A	#N/A	#N/A	0	#N/A	#N/A	#N/A	#N/A	#N/A	0	#N/A	#N/A	#N/A
Mir322	X	complement(53054255..53054349)	ENSMUSG00000065418	0	#N/A	#N/A	#N/A	#N/A	#N/A	0	#N/A	#N/A	#N/A	#N/A	#N/A	0	#N/A	#N/A	#N/A	#N/A	#N/A	0	#N/A	#N/A	#N/A	#N/A	#N/A	0	#N/A	#N/A	#N/A	#N/A	#N/A	0	#N/A	#N/A	#N/A	#N/A	#N/A	0	#N/A	#N/A	#N/A	#N/A	#N/A	0	#N/A	#N/A	#N/A
Mir323	12	109712508..109712593	ENSMUSG00000065617	0	#N/A	#N/A	#N/A	#N/A	#N/A	0	#N/A	#N/A	#N/A	#N/A	#N/A	0	#N/A	#N/A	#N/A	#N/A	#N/A	0	#N/A	#N/A	#N/A	#N/A	#N/A	0	#N/A	#N/A	#N/A	#N/A	#N/A	0	#N/A	#N/A	#N/A	#N/A	#N/A	0	#N/A	#N/A	#N/A	#N/A	#N/A	0	#N/A	#N/A	#N/A
Mir324	11	70012043..70012131	ENSMUSG00000065534	0	#N/A	#N/A	#N/A	#N/A	#N/A	0	#N/A	#N/A	#N/A	#N/A	#N/A	0	#N/A	#N/A	#N/A	#N/A	#N/A	0	#N/A	#N/A	#N/A	#N/A	#N/A	0	#N/A	#N/A	#N/A	#N/A	#N/A	0	#N/A	#N/A	#N/A	#N/A	#N/A	0	#N/A	#N/A	#N/A	#N/A	#N/A	0	#N/A	#N/A	#N/A
Mir325	X	complement(105379082..105379179)	ENSMUSG00000065425	0	#N/A	#N/A	#N/A	#N/A	#N/A	0	#N/A	#N/A	#N/A	#N/A	#N/A	0	#N/A	#N/A	#N/A	#N/A	#N/A	0	#N/A	#N/A	#N/A	#N/A	#N/A	0	#N/A	#N/A	#N/A	#N/A	#N/A	0	#N/A	#N/A	#N/A	#N/A	#N/A	0	#N/A	#N/A	#N/A	#N/A	#N/A	0	#N/A	#N/A	#N/A
Mir326	7	99552269..99552363	ENSMUSG00000065571	0	#N/A	#N/A	#N/A	#N/A	#N/A	0	#N/A	#N/A	#N/A	#N/A	#N/A	0	#N/A	#N/A	#N/A	#N/A	#N/A	0	#N/A	#N/A	#N/A	#N/A	#N/A	0	#N/A	#N/A	#N/A	#N/A	#N/A	0	#N/A	#N/A	#N/A	#N/A	#N/A	0	#N/A	#N/A	#N/A	#N/A	#N/A	0	#N/A	#N/A	#N/A
Mir327	14	complement(44947443..44947511)	ENSMUSG00000105372	0	#N/A	#N/A	#N/A	#N/A	#N/A	0	#N/A	#N/A	#N/A	#N/A	#N/A	0	#N/A	#N/A	#N/A	#N/A	#N/A	0	#N/A	#N/A	#N/A	#N/A	#N/A	0	#N/A	#N/A	#N/A	#N/A	#N/A	0	#N/A	#N/A	#N/A	#N/A	#N/A	0	#N/A	#N/A	#N/A	#N/A	#N/A	0	#N/A	#N/A	#N/A
Mir328	8	complement(105308364..105308460)	ENSMUSG00000070130	0	#N/A	#N/A	#N/A	#N/A	#N/A	0	#N/A	#N/A	#N/A	#N/A	#N/A	0	#N/A	#N/A	#N/A	#N/A	#N/A	0	#N/A	#N/A	#N/A	#N/A	#N/A	0	#N/A	#N/A	#N/A	#N/A	#N/A	0	#N/A	#N/A	#N/A	#N/A	#N/A	0	#N/A	#N/A	#N/A	#N/A	#N/A	0	#N/A	#N/A	#N/A
Mir329	12	109713481..109713577	ENSMUSG00000065577	0	#N/A	#N/A	#N/A	#N/A	#N/A	0	#N/A	#N/A	#N/A	#N/A	#N/A	0	#N/A	#N/A	#N/A	#N/A	#N/A	0	#N/A	#N/A	#N/A	#N/A	#N/A	0	#N/A	#N/A	#N/A	#N/A	#N/A	0	#N/A	#N/A	#N/A	#N/A	#N/A	0	#N/A	#N/A	#N/A	#N/A	#N/A	0	#N/A	#N/A	#N/A
Mir33	15	82198122..82198190	ENSMUSG00000065465	0	#N/A	#N/A	#N/A	#N/A	#N/A	0	#N/A	#N/A	#N/A	#N/A	#N/A	0	#N/A	#N/A	#N/A	#N/A	#N/A	0	#N/A	#N/A	#N/A	#N/A	#N/A	0	#N/A	#N/A	#N/A	#N/A	#N/A	0	#N/A	#N/A	#N/A	#N/A	#N/A	0	#N/A	#N/A	#N/A	#N/A	#N/A	0	#N/A	#N/A	#N/A
Mir330	7	19181465..19181562	ENSMUSG00000065543	0	#N/A	#N/A	#N/A	#N/A	#N/A	0	#N/A	#N/A	#N/A	#N/A	#N/A	0	#N/A	#N/A	#N/A	#N/A	#N/A	0	#N/A	#N/A	#N/A	#N/A	#N/A	0	#N/A	#N/A	#N/A	#N/A	#N/A	0	#N/A	#N/A	#N/A	#N/A	#N/A	0	#N/A	#N/A	#N/A	#N/A	#N/A	0	#N/A	#N/A	#N/A
Mir331	10	complement(93963768..93963863)	ENSMUSG00000065607	0	#N/A	#N/A	#N/A	#N/A	#N/A	0	#N/A	#N/A	#N/A	#N/A	#N/A	0	#N/A	#N/A	#N/A	#N/A	#N/A	0	#N/A	#N/A	#N/A	#N/A	#N/A	0	#N/A	#N/A	#N/A	#N/A	#N/A	0	#N/A	#N/A	#N/A	#N/A	#N/A	0	#N/A	#N/A	#N/A	#N/A	#N/A	0	#N/A	#N/A	#N/A
Mir335	6	30741299..30741396	ENSMUSG00000065501	0	#N/A	#N/A	#N/A	#N/A	#N/A	0	#N/A	#N/A	#N/A	#N/A	#N/A	0	#N/A	#N/A	#N/A	#N/A	#N/A	0	#N/A	#N/A	#N/A	#N/A	#N/A	0	#N/A	#N/A	#N/A	#N/A	#N/A	0	#N/A	#N/A	#N/A	#N/A	#N/A	0	#N/A	#N/A	#N/A	#N/A	#N/A	0	#N/A	#N/A	#N/A
Mir337	12	109585789..109585885	ENSMUSG00000065526	0	#N/A	#N/A	#N/A	#N/A	#N/A	0	#N/A	#N/A	#N/A	#N/A	#N/A	0	#N/A	#N/A	#N/A	#N/A	#N/A	0	#N/A	#N/A	#N/A	#N/A	#N/A	0	#N/A	#N/A	#N/A	#N/A	#N/A	0	#N/A	#N/A	#N/A	#N/A	#N/A	0	#N/A	#N/A	#N/A	#N/A	#N/A	0	#N/A	#N/A	#N/A
Mir338	11	complement(120014765..120014862)	ENSMUSG00000065600	0	#N/A	#N/A	#N/A	#N/A	#N/A	0	#N/A	#N/A	#N/A	#N/A	#N/A	0	#N/A	#N/A	#N/A	#N/A	#N/A	0	#N/A	#N/A	#N/A	#N/A	#N/A	0	#N/A	#N/A	#N/A	#N/A	#N/A	0	#N/A	#N/A	#N/A	#N/A	#N/A	0	#N/A	#N/A	#N/A	#N/A	#N/A	0	#N/A	#N/A	#N/A
Mir339	5	complement(139369650..139369745)	ENSMUSG00000065593	0	#N/A	#N/A	#N/A	#N/A	#N/A	0	#N/A	#N/A	#N/A	#N/A	#N/A	0	#N/A	#N/A	#N/A	#N/A	#N/A	0	#N/A	#N/A	#N/A	#N/A	#N/A	0	#N/A	#N/A	#N/A	#N/A	#N/A	0	#N/A	#N/A	#N/A	#N/A	#N/A	0	#N/A	#N/A	#N/A	#N/A	#N/A	0	#N/A	#N/A	#N/A
Mir340	11	50069702..50069799	ENSMUSG00000065417	0	#N/A	#N/A	#N/A	#N/A	#N/A	0	#N/A	#N/A	#N/A	#N/A	#N/A	0	#N/A	#N/A	#N/A	#N/A	#N/A	0	#N/A	#N/A	#N/A	#N/A	#N/A	0	#N/A	#N/A	#N/A	#N/A	#N/A	0	#N/A	#N/A	#N/A	#N/A	#N/A	0	#N/A	#N/A	#N/A	#N/A	#N/A	0	#N/A	#N/A	#N/A
Mir341	12	109611500..109611595	ENSMUSG00000070101	0	#N/A	#N/A	#N/A	#N/A	#N/A	0	#N/A	#N/A	#N/A	#N/A	#N/A	0	#N/A	#N/A	#N/A	#N/A	#N/A	0	#N/A	#N/A	#N/A	#N/A	#N/A	0	#N/A	#N/A	#N/A	#N/A	#N/A	0	#N/A	#N/A	#N/A	#N/A	#N/A	0	#N/A	#N/A	#N/A	#N/A	#N/A	0	#N/A	#N/A	#N/A
Mir342	12	108658620..108658718	ENSMUSG00000065436	0	#N/A	#N/A	#N/A	#N/A	#N/A	0	#N/A	#N/A	#N/A	#N/A	#N/A	0	#N/A	#N/A	#N/A	#N/A	#N/A	0	#N/A	#N/A	#N/A	#N/A	#N/A	0	#N/A	#N/A	#N/A	#N/A	#N/A	0	#N/A	#N/A	#N/A	#N/A	#N/A	0	#N/A	#N/A	#N/A	#N/A	#N/A	0	#N/A	#N/A	#N/A
Mir343	7	19386643..19386717	ENSMUSG00000076315	0	#N/A	#N/A	#N/A	#N/A	#N/A	0	#N/A	#N/A	#N/A	#N/A	#N/A	0	#N/A	#N/A	#N/A	#N/A	#N/A	0	#N/A	#N/A	#N/A	#N/A	#N/A	0	#N/A	#N/A	#N/A	#N/A	#N/A	0	#N/A	#N/A	#N/A	#N/A	#N/A	0	#N/A	#N/A	#N/A	#N/A	#N/A	0	#N/A	#N/A	#N/A
Mir344	7	complement(61877770..61877864)	ENSMUSG00000065568	0	#N/A	#N/A	#N/A	#N/A	#N/A	0	#N/A	#N/A	#N/A	#N/A	#N/A	0	#N/A	#N/A	#N/A	#N/A	#N/A	0	#N/A	#N/A	#N/A	#N/A	#N/A	0	#N/A	#N/A	#N/A	#N/A	#N/A	0	#N/A	#N/A	#N/A	#N/A	#N/A	0	#N/A	#N/A	#N/A	#N/A	#N/A	0	#N/A	#N/A	#N/A
Mir344-2	7	complement(61940027..61940106)	ENSMUSG00000093187	0	#N/A	#N/A	#N/A	#N/A	#N/A	0	#N/A	#N/A	#N/A	#N/A	#N/A	0	#N/A	#N/A	#N/A	#N/A	#N/A	0	#N/A	#N/A	#N/A	#N/A	#N/A	0	#N/A	#N/A	#N/A	#N/A	#N/A	0	#N/A	#N/A	#N/A	#N/A	#N/A	0	#N/A	#N/A	#N/A	#N/A	#N/A	0	#N/A	#N/A	#N/A
Mir344b	7	complement(61790519..61790581)	ENSMUSG00000092921	0	#N/A	#N/A	#N/A	#N/A	#N/A	0	#N/A	#N/A	#N/A	#N/A	#N/A	0	#N/A	#N/A	#N/A	#N/A	#N/A	0	#N/A	#N/A	#N/A	#N/A	#N/A	0	#N/A	#N/A	#N/A	#N/A	#N/A	0	#N/A	#N/A	#N/A	#N/A	#N/A	0	#N/A	#N/A	#N/A	#N/A	#N/A	0	#N/A	#N/A	#N/A
Mir344c	7	complement(61837311..61837402)	ENSMUSG00000077107	0	#N/A	#N/A	#N/A	#N/A	#N/A	0	#N/A	#N/A	#N/A	#N/A	#N/A	0	#N/A	#N/A	#N/A	#N/A	#N/A	0	#N/A	#N/A	#N/A	#N/A	#N/A	0	#N/A	#N/A	#N/A	#N/A	#N/A	0	#N/A	#N/A	#N/A	#N/A	#N/A	0	#N/A	#N/A	#N/A	#N/A	#N/A	0	#N/A	#N/A	#N/A
Mir344d-1	7	complement(61683124..61683192)	ENSMUSG00000092847	0	#N/A	#N/A	#N/A	#N/A	#N/A	0	#N/A	#N/A	#N/A	#N/A	#N/A	0	#N/A	#N/A	#N/A	#N/A	#N/A	0	#N/A	#N/A	#N/A	#N/A	#N/A	0	#N/A	#N/A	#N/A	#N/A	#N/A	0	#N/A	#N/A	#N/A	#N/A	#N/A	0	#N/A	#N/A	#N/A	#N/A	#N/A	0	#N/A	#N/A	#N/A
Mir344d-2	7	complement(61685272..61685351)	ENSMUSG00000096893	0	#N/A	#N/A	#N/A	#N/A	#N/A	0	#N/A	#N/A	#N/A	#N/A	#N/A	0	#N/A	#N/A	#N/A	#N/A	#N/A	0	#N/A	#N/A	#N/A	#N/A	#N/A	0	#N/A	#N/A	#N/A	#N/A	#N/A	0	#N/A	#N/A	#N/A	#N/A	#N/A	0	#N/A	#N/A	#N/A	#N/A	#N/A	0	#N/A	#N/A	#N/A
Mir344d-3	7	complement(61726249..61726328)	ENSMUSG00000095292	0	#N/A	#N/A	#N/A	#N/A	#N/A	0	#N/A	#N/A	#N/A	#N/A	#N/A	0	#N/A	#N/A	#N/A	#N/A	#N/A	0	#N/A	#N/A	#N/A	#N/A	#N/A	0	#N/A	#N/A	#N/A	#N/A	#N/A	0	#N/A	#N/A	#N/A	#N/A	#N/A	0	#N/A	#N/A	#N/A	#N/A	#N/A	0	#N/A	#N/A	#N/A
Mir344e	7	complement(61735537..61735602)	ENSMUSG00000077869	0	#N/A	#N/A	#N/A	#N/A	#N/A	0	#N/A	#N/A	#N/A	#N/A	#N/A	0	#N/A	#N/A	#N/A	#N/A	#N/A	0	#N/A	#N/A	#N/A	#N/A	#N/A	0	#N/A	#N/A	#N/A	#N/A	#N/A	0	#N/A	#N/A	#N/A	#N/A	#N/A	0	#N/A	#N/A	#N/A	#N/A	#N/A	0	#N/A	#N/A	#N/A
Mir344f	7	complement(62046181..62046248)	ENSMUSG00000093108	0	#N/A	#N/A	#N/A	#N/A	#N/A	0	#N/A	#N/A	#N/A	#N/A	#N/A	0	#N/A	#N/A	#N/A	#N/A	#N/A	0	#N/A	#N/A	#N/A	#N/A	#N/A	0	#N/A	#N/A	#N/A	#N/A	#N/A	0	#N/A	#N/A	#N/A	#N/A	#N/A	0	#N/A	#N/A	#N/A	#N/A	#N/A	0	#N/A	#N/A	#N/A
Mir344g	7	complement(61982289..61982359)	ENSMUSG00000092850	0	#N/A	#N/A	#N/A	#N/A	#N/A	0	#N/A	#N/A	#N/A	#N/A	#N/A	0	#N/A	#N/A	#N/A	#N/A	#N/A	0	#N/A	#N/A	#N/A	#N/A	#N/A	0	#N/A	#N/A	#N/A	#N/A	#N/A	0	#N/A	#N/A	#N/A	#N/A	#N/A	0	#N/A	#N/A	#N/A	#N/A	#N/A	0	#N/A	#N/A	#N/A
Mir344h-1	7	complement(61739350..61739409)	ENSMUSG00000094173	0	#N/A	#N/A	#N/A	#N/A	#N/A	0	#N/A	#N/A	#N/A	#N/A	#N/A	0	#N/A	#N/A	#N/A	#N/A	#N/A	0	#N/A	#N/A	#N/A	#N/A	#N/A	0	#N/A	#N/A	#N/A	#N/A	#N/A	0	#N/A	#N/A	#N/A	#N/A	#N/A	0	#N/A	#N/A	#N/A	#N/A	#N/A	0	#N/A	#N/A	#N/A
Mir344h-2	7	complement(61742366..61742425)	ENSMUSG00000096189	0	#N/A	#N/A	#N/A	#N/A	#N/A	0	#N/A	#N/A	#N/A	#N/A	#N/A	0	#N/A	#N/A	#N/A	#N/A	#N/A	0	#N/A	#N/A	#N/A	#N/A	#N/A	0	#N/A	#N/A	#N/A	#N/A	#N/A	0	#N/A	#N/A	#N/A	#N/A	#N/A	0	#N/A	#N/A	#N/A	#N/A	#N/A	0	#N/A	#N/A	#N/A
Mir344i	7	complement(62085223..62085310)	ENSMUSG00000095154	0	#N/A	#N/A	#N/A	#N/A	#N/A	0	#N/A	#N/A	#N/A	#N/A	#N/A	0	#N/A	#N/A	#N/A	#N/A	#N/A	0	#N/A	#N/A	#N/A	#N/A	#N/A	0	#N/A	#N/A	#N/A	#N/A	#N/A	0	#N/A	#N/A	#N/A	#N/A	#N/A	0	#N/A	#N/A	#N/A	#N/A	#N/A	0	#N/A	#N/A	#N/A
Mir345	12	108836973..108837068	ENSMUSG00000065429	0	#N/A	#N/A	#N/A	#N/A	#N/A	0	#N/A	#N/A	#N/A	#N/A	#N/A	0	#N/A	#N/A	#N/A	#N/A	#N/A	0	#N/A	#N/A	#N/A	#N/A	#N/A	0	#N/A	#N/A	#N/A	#N/A	#N/A	0	#N/A	#N/A	#N/A	#N/A	#N/A	0	#N/A	#N/A	#N/A	#N/A	#N/A	0	#N/A	#N/A	#N/A
Mir346	14	34894609..34894706	ENSMUSG00000065481	0	#N/A	#N/A	#N/A	#N/A	#N/A	0	#N/A	#N/A	#N/A	#N/A	#N/A	0	#N/A	#N/A	#N/A	#N/A	#N/A	0	#N/A	#N/A	#N/A	#N/A	#N/A	0	#N/A	#N/A	#N/A	#N/A	#N/A	0	#N/A	#N/A	#N/A	#N/A	#N/A	0	#N/A	#N/A	#N/A	#N/A	#N/A	0	#N/A	#N/A	#N/A
Mir3470a	6	complement(83090311..83090387)	ENSMUSG00000095323	0	#N/A	#N/A	#N/A	#N/A	#N/A	0	#N/A	#N/A	#N/A	#N/A	#N/A	0	#N/A	#N/A	#N/A	#N/A	#N/A	0	#N/A	#N/A	#N/A	#N/A	#N/A	0	#N/A	#N/A	#N/A	#N/A	#N/A	0	#N/A	#N/A	#N/A	#N/A	#N/A	0	#N/A	#N/A	#N/A	#N/A	#N/A	0	#N/A	#N/A	#N/A
Mir3470b	16	44013852..44013977	ENSMUSG00000093912	0	#N/A	#N/A	#N/A	#N/A	#N/A	0	#N/A	#N/A	#N/A	#N/A	#N/A	0	#N/A	#N/A	#N/A	#N/A	#N/A	0	#N/A	#N/A	#N/A	#N/A	#N/A	0	#N/A	#N/A	#N/A	#N/A	#N/A	0	#N/A	#N/A	#N/A	#N/A	#N/A	0	#N/A	#N/A	#N/A	#N/A	#N/A	0	#N/A	#N/A	#N/A
Mir3471-1	4	complement(10845500..10845630)	ENSMUSG00000092880	0	#N/A	#N/A	#N/A	#N/A	#N/A	0	#N/A	#N/A	#N/A	#N/A	#N/A	0	#N/A	#N/A	#N/A	#N/A	#N/A	0	#N/A	#N/A	#N/A	#N/A	#N/A	0	#N/A	#N/A	#N/A	#N/A	#N/A	0	#N/A	#N/A	#N/A	#N/A	#N/A	0	#N/A	#N/A	#N/A	#N/A	#N/A	0	#N/A	#N/A	#N/A
Mir3471-2	4	3537090..3537191	ENSMUSG00000094253	0	#N/A	#N/A	#N/A	#N/A	#N/A	0	#N/A	#N/A	#N/A	#N/A	#N/A	0	#N/A	#N/A	#N/A	#N/A	#N/A	0	#N/A	#N/A	#N/A	#N/A	#N/A	0	#N/A	#N/A	#N/A	#N/A	#N/A	0	#N/A	#N/A	#N/A	#N/A	#N/A	0	#N/A	#N/A	#N/A	#N/A	#N/A	0	#N/A	#N/A	#N/A
Mir3472	X	145039344..145039414	ENSMUSG00000092917	0	#N/A	#N/A	#N/A	#N/A	#N/A	0	#N/A	#N/A	#N/A	#N/A	#N/A	0	#N/A	#N/A	#N/A	#N/A	#N/A	0	#N/A	#N/A	#N/A	#N/A	#N/A	0	#N/A	#N/A	#N/A	#N/A	#N/A	0	#N/A	#N/A	#N/A	#N/A	#N/A	0	#N/A	#N/A	#N/A	#N/A	#N/A	0	#N/A	#N/A	#N/A
Mir3473a	X	complement(162874918..162874995)	ENSMUSG00000092752	0	#N/A	#N/A	#N/A	#N/A	#N/A	0	#N/A	#N/A	#N/A	#N/A	#N/A	0	#N/A	#N/A	#N/A	#N/A	#N/A	0	#N/A	#N/A	#N/A	#N/A	#N/A	0	#N/A	#N/A	#N/A	#N/A	#N/A	0	#N/A	#N/A	#N/A	#N/A	#N/A	0	#N/A	#N/A	#N/A	#N/A	#N/A	0	#N/A	#N/A	#N/A
Mir3473b	10	41670739..41670793	ENSMUSG00000093298	0	#N/A	#N/A	#N/A	#N/A	#N/A	0	#N/A	#N/A	#N/A	#N/A	#N/A	0	#N/A	#N/A	#N/A	#N/A	#N/A	0	#N/A	#N/A	#N/A	#N/A	#N/A	0	#N/A	#N/A	#N/A	#N/A	#N/A	0	#N/A	#N/A	#N/A	#N/A	#N/A	0	#N/A	#N/A	#N/A	#N/A	#N/A	0	#N/A	#N/A	#N/A
Mir3473c	1	complement(191998554..191998634)	ENSMUSG00000093003	0	#N/A	#N/A	#N/A	#N/A	#N/A	0	#N/A	#N/A	#N/A	#N/A	#N/A	0	#N/A	#N/A	#N/A	#N/A	#N/A	0	#N/A	#N/A	#N/A	#N/A	#N/A	0	#N/A	#N/A	#N/A	#N/A	#N/A	0	#N/A	#N/A	#N/A	#N/A	#N/A	0	#N/A	#N/A	#N/A	#N/A	#N/A	0	#N/A	#N/A	#N/A
Mir3473d	8	complement(111016450..111016530)	ENSMUSG00000093087	0	#N/A	#N/A	#N/A	#N/A	#N/A	0	#N/A	#N/A	#N/A	#N/A	#N/A	0	#N/A	#N/A	#N/A	#N/A	#N/A	0	#N/A	#N/A	#N/A	#N/A	#N/A	0	#N/A	#N/A	#N/A	#N/A	#N/A	0	#N/A	#N/A	#N/A	#N/A	#N/A	0	#N/A	#N/A	#N/A	#N/A	#N/A	0	#N/A	#N/A	#N/A
Mir3473e	5	complement(31667231..31667340)	ENSMUSG00000099301	0	#N/A	#N/A	#N/A	#N/A	#N/A	0	#N/A	#N/A	#N/A	#N/A	#N/A	0	#N/A	#N/A	#N/A	#N/A	#N/A	0	#N/A	#N/A	#N/A	#N/A	#N/A	0	#N/A	#N/A	#N/A	#N/A	#N/A	0	#N/A	#N/A	#N/A	#N/A	#N/A	0	#N/A	#N/A	#N/A	#N/A	#N/A	0	#N/A	#N/A	#N/A
Mir3473f	1	complement(106546496..106546631)	ENSMUSG00000098344	0	#N/A	#N/A	#N/A	#N/A	#N/A	0	#N/A	#N/A	#N/A	#N/A	#N/A	0	#N/A	#N/A	#N/A	#N/A	#N/A	0	#N/A	#N/A	#N/A	#N/A	#N/A	0	#N/A	#N/A	#N/A	#N/A	#N/A	0	#N/A	#N/A	#N/A	#N/A	#N/A	0	#N/A	#N/A	#N/A	#N/A	#N/A	0	#N/A	#N/A	#N/A
Mir3473g	2	complement(126902250..126902385)	ENSMUSG00000098896	0	#N/A	#N/A	#N/A	#N/A	#N/A	0	#N/A	#N/A	#N/A	#N/A	#N/A	0	#N/A	#N/A	#N/A	#N/A	#N/A	0	#N/A	#N/A	#N/A	#N/A	#N/A	0	#N/A	#N/A	#N/A	#N/A	#N/A	0	#N/A	#N/A	#N/A	#N/A	#N/A	0	#N/A	#N/A	#N/A	#N/A	#N/A	0	#N/A	#N/A	#N/A
Mir3474	2	158638583..158638640	ENSMUSG00000093120	0	#N/A	#N/A	#N/A	#N/A	#N/A	0	#N/A	#N/A	#N/A	#N/A	#N/A	0	#N/A	#N/A	#N/A	#N/A	#N/A	0	#N/A	#N/A	#N/A	#N/A	#N/A	0	#N/A	#N/A	#N/A	#N/A	#N/A	0	#N/A	#N/A	#N/A	#N/A	#N/A	0	#N/A	#N/A	#N/A	#N/A	#N/A	0	#N/A	#N/A	#N/A
Mir3475	X	140310948..140311012	ENSMUSG00000093102	0	#N/A	#N/A	#N/A	#N/A	#N/A	0	#N/A	#N/A	#N/A	#N/A	#N/A	0	#N/A	#N/A	#N/A	#N/A	#N/A	0	#N/A	#N/A	#N/A	#N/A	#N/A	0	#N/A	#N/A	#N/A	#N/A	#N/A	0	#N/A	#N/A	#N/A	#N/A	#N/A	0	#N/A	#N/A	#N/A	#N/A	#N/A	0	#N/A	#N/A	#N/A
Mir34a	4	150068454..150068555	ENSMUSG00000065493	0.0546907	1.89438	0.921723	0.665757	#N/A	1	0	-1.77512	-0.827913	0.744248	#N/A	1	0	-1.6749	-0.744072	0.774025	#N/A	1	0	-1.8791	-0.910038	0.737127	#N/A	1	0.0546907	-3.36274	-1.74964	0.418097	#N/A	1	0.0546907	-3.17289	-1.6658	0.453785	#N/A	1	0.0546907	-3.55971	-1.83176	0.438038	#N/A	1	0	1.05984	0.083841	0.974412
Mir34b	9	complement(51103562..51103645)	ENSMUSG00000065492	0	-1.58732	-0.666594	0.805651	#N/A	1	0	-1.77512	-0.827913	0.744248	#N/A	1	0	-1.6749	-0.744072	0.774025	#N/A	1	0.0589665	1.60264	0.680455	0.749831	#N/A	1	0	-1.11831	-0.16132	0.95289	#N/A	1	0	-1.05517	-0.0774786	0.977771	0.999996	1	0.0589665	2.54391	1.34705	0.56816	#N/A	1	0	1.05984	0.083841	0.974412
Mir34c	9	complement(51103034..51103110)	ENSMUSG00000065587	0	#N/A	#N/A	#N/A	#N/A	#N/A	0	#N/A	#N/A	#N/A	#N/A	#N/A	0	#N/A	#N/A	#N/A	#N/A	#N/A	0	#N/A	#N/A	#N/A	#N/A	#N/A	0	#N/A	#N/A	#N/A	#N/A	#N/A	0	#N/A	#N/A	#N/A	#N/A	#N/A	0	#N/A	#N/A	#N/A	#N/A	#N/A	0	#N/A	#N/A	#N/A
Mir350	1	complement(176772325..176772423)	ENSMUSG00000065573	0	#N/A	#N/A	#N/A	#N/A	#N/A	0	#N/A	#N/A	#N/A	#N/A	#N/A	0	#N/A	#N/A	#N/A	#N/A	#N/A	0	#N/A	#N/A	#N/A	#N/A	#N/A	0	#N/A	#N/A	#N/A	#N/A	#N/A	0	#N/A	#N/A	#N/A	#N/A	#N/A	0	#N/A	#N/A	#N/A	#N/A	#N/A	0	#N/A	#N/A	#N/A
Mir351	X	complement(53053255..53053353)	ENSMUSG00000065503	0	#N/A	#N/A	#N/A	#N/A	#N/A	0	#N/A	#N/A	#N/A	#N/A	#N/A	0	#N/A	#N/A	#N/A	#N/A	#N/A	0	#N/A	#N/A	#N/A	#N/A	#N/A	0	#N/A	#N/A	#N/A	#N/A	#N/A	0	#N/A	#N/A	#N/A	#N/A	#N/A	0	#N/A	#N/A	#N/A	#N/A	#N/A	0	#N/A	#N/A	#N/A
Mir3535	1	complement(86351981..86352127)	ENSMUSG00000104627	0	#N/A	#N/A	#N/A	#N/A	#N/A	0	#N/A	#N/A	#N/A	#N/A	#N/A	0	#N/A	#N/A	#N/A	#N/A	#N/A	0	#N/A	#N/A	#N/A	#N/A	#N/A	0	#N/A	#N/A	#N/A	#N/A	#N/A	0	#N/A	#N/A	#N/A	#N/A	#N/A	0	#N/A	#N/A	#N/A	#N/A	#N/A	0	#N/A	#N/A	#N/A
Mir3544	12	complement(109585813..109585873)	ENSMUSG00000105210	0	#N/A	#N/A	#N/A	#N/A	#N/A	0	#N/A	#N/A	#N/A	#N/A	#N/A	0	#N/A	#N/A	#N/A	#N/A	#N/A	0	#N/A	#N/A	#N/A	#N/A	#N/A	0	#N/A	#N/A	#N/A	#N/A	#N/A	0	#N/A	#N/A	#N/A	#N/A	#N/A	0	#N/A	#N/A	#N/A	#N/A	#N/A	0	#N/A	#N/A	#N/A
Mir3547	17	complement(25245551..25245638)	ENSMUSG00000093202	0	#N/A	#N/A	#N/A	#N/A	#N/A	0	#N/A	#N/A	#N/A	#N/A	#N/A	0	#N/A	#N/A	#N/A	#N/A	#N/A	0	#N/A	#N/A	#N/A	#N/A	#N/A	0	#N/A	#N/A	#N/A	#N/A	#N/A	0	#N/A	#N/A	#N/A	#N/A	#N/A	0	#N/A	#N/A	#N/A	#N/A	#N/A	0	#N/A	#N/A	#N/A
Mir3569	7	30589380..30589437	ENSMUSG00000098553	0	#N/A	#N/A	#N/A	#N/A	#N/A	0	#N/A	#N/A	#N/A	#N/A	#N/A	0	#N/A	#N/A	#N/A	#N/A	#N/A	0	#N/A	#N/A	#N/A	#N/A	#N/A	0	#N/A	#N/A	#N/A	#N/A	#N/A	0	#N/A	#N/A	#N/A	#N/A	#N/A	0	#N/A	#N/A	#N/A	#N/A	#N/A	0	#N/A	#N/A	#N/A
Mir3572	7	3655962..3656047	ENSMUSG00000093290	0	#N/A	#N/A	#N/A	#N/A	#N/A	0	#N/A	#N/A	#N/A	#N/A	#N/A	0	#N/A	#N/A	#N/A	#N/A	#N/A	0	#N/A	#N/A	#N/A	#N/A	#N/A	0	#N/A	#N/A	#N/A	#N/A	#N/A	0	#N/A	#N/A	#N/A	#N/A	#N/A	0	#N/A	#N/A	#N/A	#N/A	#N/A	0	#N/A	#N/A	#N/A
Mir361	X	complement(113074824..113074893)	ENSMUSG00000065510	0	#N/A	#N/A	#N/A	#N/A	#N/A	0	#N/A	#N/A	#N/A	#N/A	#N/A	0	#N/A	#N/A	#N/A	#N/A	#N/A	0	#N/A	#N/A	#N/A	#N/A	#N/A	0	#N/A	#N/A	#N/A	#N/A	#N/A	0	#N/A	#N/A	#N/A	#N/A	#N/A	0	#N/A	#N/A	#N/A	#N/A	#N/A	0	#N/A	#N/A	#N/A
Mir362	X	complement(7241982..7242046)	ENSMUSG00000070100	0	#N/A	#N/A	#N/A	#N/A	#N/A	0	#N/A	#N/A	#N/A	#N/A	#N/A	0	#N/A	#N/A	#N/A	#N/A	#N/A	0	#N/A	#N/A	#N/A	#N/A	#N/A	0	#N/A	#N/A	#N/A	#N/A	#N/A	0	#N/A	#N/A	#N/A	#N/A	#N/A	0	#N/A	#N/A	#N/A	#N/A	#N/A	0	#N/A	#N/A	#N/A
Mir3620	X	complement(150547385..150547445)	ENSMUSG00000099172	0	#N/A	#N/A	#N/A	#N/A	#N/A	0	#N/A	#N/A	#N/A	#N/A	#N/A	0	#N/A	#N/A	#N/A	#N/A	#N/A	0	#N/A	#N/A	#N/A	#N/A	#N/A	0	#N/A	#N/A	#N/A	#N/A	#N/A	0	#N/A	#N/A	#N/A	#N/A	#N/A	0	#N/A	#N/A	#N/A	#N/A	#N/A	0	#N/A	#N/A	#N/A
Mir363	X	complement(52741693..52741767)	ENSMUSG00000070106	0	#N/A	#N/A	#N/A	#N/A	#N/A	0	#N/A	#N/A	#N/A	#N/A	#N/A	0	#N/A	#N/A	#N/A	#N/A	#N/A	0	#N/A	#N/A	#N/A	#N/A	#N/A	0	#N/A	#N/A	#N/A	#N/A	#N/A	0	#N/A	#N/A	#N/A	#N/A	#N/A	0	#N/A	#N/A	#N/A	#N/A	#N/A	0	#N/A	#N/A	#N/A
Mir365-1	16	13453840..13453926	ENSMUSG00000065449	0	#N/A	#N/A	#N/A	#N/A	#N/A	0	#N/A	#N/A	#N/A	#N/A	#N/A	0	#N/A	#N/A	#N/A	#N/A	#N/A	0	#N/A	#N/A	#N/A	#N/A	#N/A	0	#N/A	#N/A	#N/A	#N/A	#N/A	0	#N/A	#N/A	#N/A	#N/A	#N/A	0	#N/A	#N/A	#N/A	#N/A	#N/A	0	#N/A	#N/A	#N/A
Mir365-2	11	79726400..79726511	ENSMUSG00000065489	0	-1.58732	-0.666594	0.805651	#N/A	1	0.0673494	2.33712	1.22473	0.537914	#N/A	1	0	-1.6749	-0.744072	0.774025	#N/A	1	0	-1.8791	-0.910038	0.737127	#N/A	1	0.0673494	3.70976	1.89132	0.396196	#N/A	1	0	-1.05517	-0.0774786	0.977771	0.999996	1	0	-1.18382	-0.243445	0.932926	#N/A	1	0.0673494	-3.91443	-1.9688	0.344921
Mir367	3	127545733..127545807	ENSMUSG00000065413	0	#N/A	#N/A	#N/A	#N/A	#N/A	0	#N/A	#N/A	#N/A	#N/A	#N/A	0	#N/A	#N/A	#N/A	#N/A	#N/A	0	#N/A	#N/A	#N/A	#N/A	#N/A	0	#N/A	#N/A	#N/A	#N/A	#N/A	0	#N/A	#N/A	#N/A	#N/A	#N/A	0	#N/A	#N/A	#N/A	#N/A	#N/A	0	#N/A	#N/A	#N/A
Mir369	12	109743418..109743496	ENSMUSG00000065561	0	#N/A	#N/A	#N/A	#N/A	#N/A	0	#N/A	#N/A	#N/A	#N/A	#N/A	0	#N/A	#N/A	#N/A	#N/A	#N/A	0	#N/A	#N/A	#N/A	#N/A	#N/A	0	#N/A	#N/A	#N/A	#N/A	#N/A	0	#N/A	#N/A	#N/A	#N/A	#N/A	0	#N/A	#N/A	#N/A	#N/A	#N/A	0	#N/A	#N/A	#N/A
Mir370	12	109618258..109618336	ENSMUSG00000065433	0	#N/A	#N/A	#N/A	#N/A	#N/A	0	#N/A	#N/A	#N/A	#N/A	#N/A	0	#N/A	#N/A	#N/A	#N/A	#N/A	0	#N/A	#N/A	#N/A	#N/A	#N/A	0	#N/A	#N/A	#N/A	#N/A	#N/A	0	#N/A	#N/A	#N/A	#N/A	#N/A	0	#N/A	#N/A	#N/A	#N/A	#N/A	0	#N/A	#N/A	#N/A
Mir374b	X	complement(103573060..103573154)	ENSMUSG00000076269	0	#N/A	#N/A	#N/A	#N/A	#N/A	0	#N/A	#N/A	#N/A	#N/A	#N/A	0	#N/A	#N/A	#N/A	#N/A	#N/A	0	#N/A	#N/A	#N/A	#N/A	#N/A	0	#N/A	#N/A	#N/A	#N/A	#N/A	0	#N/A	#N/A	#N/A	#N/A	#N/A	0	#N/A	#N/A	#N/A	#N/A	#N/A	0	#N/A	#N/A	#N/A
Mir374c	X	103573085..103573133	ENSMUSG00000106465	0	#N/A	#N/A	#N/A	#N/A	#N/A	0	#N/A	#N/A	#N/A	#N/A	#N/A	0	#N/A	#N/A	#N/A	#N/A	#N/A	0	#N/A	#N/A	#N/A	#N/A	#N/A	0	#N/A	#N/A	#N/A	#N/A	#N/A	0	#N/A	#N/A	#N/A	#N/A	#N/A	0	#N/A	#N/A	#N/A	#N/A	#N/A	0	#N/A	#N/A	#N/A
Mir375	1	complement(74900658..74900721)	ENSMUSG00000065616	0	#N/A	#N/A	#N/A	#N/A	#N/A	0	#N/A	#N/A	#N/A	#N/A	#N/A	0	#N/A	#N/A	#N/A	#N/A	#N/A	0	#N/A	#N/A	#N/A	#N/A	#N/A	0	#N/A	#N/A	#N/A	#N/A	#N/A	0	#N/A	#N/A	#N/A	#N/A	#N/A	0	#N/A	#N/A	#N/A	#N/A	#N/A	0	#N/A	#N/A	#N/A
Mir376a	12	109723781..109723848	ENSMUSG00000105178	0	#N/A	#N/A	#N/A	#N/A	#N/A	0	#N/A	#N/A	#N/A	#N/A	#N/A	0	#N/A	#N/A	#N/A	#N/A	#N/A	0	#N/A	#N/A	#N/A	#N/A	#N/A	0	#N/A	#N/A	#N/A	#N/A	#N/A	0	#N/A	#N/A	#N/A	#N/A	#N/A	0	#N/A	#N/A	#N/A	#N/A	#N/A	0	#N/A	#N/A	#N/A
Mir376b	12	109723458..109723539	ENSMUSG00000105853	0	#N/A	#N/A	#N/A	#N/A	#N/A	0	#N/A	#N/A	#N/A	#N/A	#N/A	0	#N/A	#N/A	#N/A	#N/A	#N/A	0	#N/A	#N/A	#N/A	#N/A	#N/A	0	#N/A	#N/A	#N/A	#N/A	#N/A	0	#N/A	#N/A	#N/A	#N/A	#N/A	0	#N/A	#N/A	#N/A	#N/A	#N/A	0	#N/A	#N/A	#N/A
Mir376c	12	109722718..109722803	ENSMUSG00000076006	0	#N/A	#N/A	#N/A	#N/A	#N/A	0	#N/A	#N/A	#N/A	#N/A	#N/A	0	#N/A	#N/A	#N/A	#N/A	#N/A	0	#N/A	#N/A	#N/A	#N/A	#N/A	0	#N/A	#N/A	#N/A	#N/A	#N/A	0	#N/A	#N/A	#N/A	#N/A	#N/A	0	#N/A	#N/A	#N/A	#N/A	#N/A	0	#N/A	#N/A	#N/A
Mir377	12	109740510..109740577	ENSMUSG00000065438	0	#N/A	#N/A	#N/A	#N/A	#N/A	0	#N/A	#N/A	#N/A	#N/A	#N/A	0	#N/A	#N/A	#N/A	#N/A	#N/A	0	#N/A	#N/A	#N/A	#N/A	#N/A	0	#N/A	#N/A	#N/A	#N/A	#N/A	0	#N/A	#N/A	#N/A	#N/A	#N/A	0	#N/A	#N/A	#N/A	#N/A	#N/A	0	#N/A	#N/A	#N/A
Mir378a	18	complement(61397835..61397900)	ENSMUSG00000105200	0	#N/A	#N/A	#N/A	#N/A	#N/A	0	#N/A	#N/A	#N/A	#N/A	#N/A	0	#N/A	#N/A	#N/A	#N/A	#N/A	0	#N/A	#N/A	#N/A	#N/A	#N/A	0	#N/A	#N/A	#N/A	#N/A	#N/A	0	#N/A	#N/A	#N/A	#N/A	#N/A	0	#N/A	#N/A	#N/A	#N/A	#N/A	0	#N/A	#N/A	#N/A
Mir378b	11	88352773..88352864	ENSMUSG00000092985	0	#N/A	#N/A	#N/A	#N/A	#N/A	0	#N/A	#N/A	#N/A	#N/A	#N/A	0	#N/A	#N/A	#N/A	#N/A	#N/A	0	#N/A	#N/A	#N/A	#N/A	#N/A	0	#N/A	#N/A	#N/A	#N/A	#N/A	0	#N/A	#N/A	#N/A	#N/A	#N/A	0	#N/A	#N/A	#N/A	#N/A	#N/A	0	#N/A	#N/A	#N/A
Mir378c	14	complement(46954830..46954928)	ENSMUSG00000099036	0	#N/A	#N/A	#N/A	#N/A	#N/A	0	#N/A	#N/A	#N/A	#N/A	#N/A	0	#N/A	#N/A	#N/A	#N/A	#N/A	0	#N/A	#N/A	#N/A	#N/A	#N/A	0	#N/A	#N/A	#N/A	#N/A	#N/A	0	#N/A	#N/A	#N/A	#N/A	#N/A	0	#N/A	#N/A	#N/A	#N/A	#N/A	0	#N/A	#N/A	#N/A
Mir378d	10	complement(126710282..126710391)	ENSMUSG00000098756	0	#N/A	#N/A	#N/A	#N/A	#N/A	0	#N/A	#N/A	#N/A	#N/A	#N/A	0	#N/A	#N/A	#N/A	#N/A	#N/A	0	#N/A	#N/A	#N/A	#N/A	#N/A	0	#N/A	#N/A	#N/A	#N/A	#N/A	0	#N/A	#N/A	#N/A	#N/A	#N/A	0	#N/A	#N/A	#N/A	#N/A	#N/A	0	#N/A	#N/A	#N/A
Mir379	12	109709060..109709125	ENSMUSG00000065498	0	#N/A	#N/A	#N/A	#N/A	#N/A	0	#N/A	#N/A	#N/A	#N/A	#N/A	0	#N/A	#N/A	#N/A	#N/A	#N/A	0	#N/A	#N/A	#N/A	#N/A	#N/A	0	#N/A	#N/A	#N/A	#N/A	#N/A	0	#N/A	#N/A	#N/A	#N/A	#N/A	0	#N/A	#N/A	#N/A	#N/A	#N/A	0	#N/A	#N/A	#N/A
Mir380	12	109711803..109711863	ENSMUSG00000104582	0	#N/A	#N/A	#N/A	#N/A	#N/A	0	#N/A	#N/A	#N/A	#N/A	#N/A	0	#N/A	#N/A	#N/A	#N/A	#N/A	0	#N/A	#N/A	#N/A	#N/A	#N/A	0	#N/A	#N/A	#N/A	#N/A	#N/A	0	#N/A	#N/A	#N/A	#N/A	#N/A	0	#N/A	#N/A	#N/A	#N/A	#N/A	0	#N/A	#N/A	#N/A
Mir381	12	109726822..109726896	ENSMUSG00000098838	0	#N/A	#N/A	#N/A	#N/A	#N/A	0	#N/A	#N/A	#N/A	#N/A	#N/A	0	#N/A	#N/A	#N/A	#N/A	#N/A	0	#N/A	#N/A	#N/A	#N/A	#N/A	0	#N/A	#N/A	#N/A	#N/A	#N/A	0	#N/A	#N/A	#N/A	#N/A	#N/A	0	#N/A	#N/A	#N/A	#N/A	#N/A	0	#N/A	#N/A	#N/A
Mir382	12	109733771..109733846	ENSMUSG00000065428	0	#N/A	#N/A	#N/A	#N/A	#N/A	0	#N/A	#N/A	#N/A	#N/A	#N/A	0	#N/A	#N/A	#N/A	#N/A	#N/A	0	#N/A	#N/A	#N/A	#N/A	#N/A	0	#N/A	#N/A	#N/A	#N/A	#N/A	0	#N/A	#N/A	#N/A	#N/A	#N/A	0	#N/A	#N/A	#N/A	#N/A	#N/A	0	#N/A	#N/A	#N/A
Mir383	8	complement(38252133..38252202)	ENSMUSG00000065457	0	#N/A	#N/A	#N/A	#N/A	#N/A	0	#N/A	#N/A	#N/A	#N/A	#N/A	0	#N/A	#N/A	#N/A	#N/A	#N/A	0	#N/A	#N/A	#N/A	#N/A	#N/A	0	#N/A	#N/A	#N/A	#N/A	#N/A	0	#N/A	#N/A	#N/A	#N/A	#N/A	0	#N/A	#N/A	#N/A	#N/A	#N/A	0	#N/A	#N/A	#N/A
Mir384	X	complement(105344282..105344369)	ENSMUSG00000065499	0	#N/A	#N/A	#N/A	#N/A	#N/A	0	#N/A	#N/A	#N/A	#N/A	#N/A	0	#N/A	#N/A	#N/A	#N/A	#N/A	0	#N/A	#N/A	#N/A	#N/A	#N/A	0	#N/A	#N/A	#N/A	#N/A	#N/A	0	#N/A	#N/A	#N/A	#N/A	#N/A	0	#N/A	#N/A	#N/A	#N/A	#N/A	0	#N/A	#N/A	#N/A
Mir3960	2	complement(32712900..32712972)	ENSMUSG00000105841	0	#N/A	#N/A	#N/A	#N/A	#N/A	0	#N/A	#N/A	#N/A	#N/A	#N/A	0	#N/A	#N/A	#N/A	#N/A	#N/A	0	#N/A	#N/A	#N/A	#N/A	#N/A	0	#N/A	#N/A	#N/A	#N/A	#N/A	0	#N/A	#N/A	#N/A	#N/A	#N/A	0	#N/A	#N/A	#N/A	#N/A	#N/A	0	#N/A	#N/A	#N/A
Mir3961	13	complement(82698275..82698333)	ENSMUSG00000106655	0	#N/A	#N/A	#N/A	#N/A	#N/A	0	#N/A	#N/A	#N/A	#N/A	#N/A	0	#N/A	#N/A	#N/A	#N/A	#N/A	0	#N/A	#N/A	#N/A	#N/A	#N/A	0	#N/A	#N/A	#N/A	#N/A	#N/A	0	#N/A	#N/A	#N/A	#N/A	#N/A	0	#N/A	#N/A	#N/A	#N/A	#N/A	0	#N/A	#N/A	#N/A
Mir3962	1	194822001..194822064	ENSMUSG00000092633	0	#N/A	#N/A	#N/A	#N/A	#N/A	0	#N/A	#N/A	#N/A	#N/A	#N/A	0	#N/A	#N/A	#N/A	#N/A	#N/A	0	#N/A	#N/A	#N/A	#N/A	#N/A	0	#N/A	#N/A	#N/A	#N/A	#N/A	0	#N/A	#N/A	#N/A	#N/A	#N/A	0	#N/A	#N/A	#N/A	#N/A	#N/A	0	#N/A	#N/A	#N/A
Mir3963	3	complement(151023792..151023862)	ENSMUSG00000092830	0	#N/A	#N/A	#N/A	#N/A	#N/A	0	#N/A	#N/A	#N/A	#N/A	#N/A	0	#N/A	#N/A	#N/A	#N/A	#N/A	0	#N/A	#N/A	#N/A	#N/A	#N/A	0	#N/A	#N/A	#N/A	#N/A	#N/A	0	#N/A	#N/A	#N/A	#N/A	#N/A	0	#N/A	#N/A	#N/A	#N/A	#N/A	0	#N/A	#N/A	#N/A
Mir3964	15	complement(29713331..29713404)	ENSMUSG00000092639	0	#N/A	#N/A	#N/A	#N/A	#N/A	0	#N/A	#N/A	#N/A	#N/A	#N/A	0	#N/A	#N/A	#N/A	#N/A	#N/A	0	#N/A	#N/A	#N/A	#N/A	#N/A	0	#N/A	#N/A	#N/A	#N/A	#N/A	0	#N/A	#N/A	#N/A	#N/A	#N/A	0	#N/A	#N/A	#N/A	#N/A	#N/A	0	#N/A	#N/A	#N/A
Mir3965	5	134326454..134326522	ENSMUSG00000093311	0	#N/A	#N/A	#N/A	#N/A	#N/A	0	#N/A	#N/A	#N/A	#N/A	#N/A	0	#N/A	#N/A	#N/A	#N/A	#N/A	0	#N/A	#N/A	#N/A	#N/A	#N/A	0	#N/A	#N/A	#N/A	#N/A	#N/A	0	#N/A	#N/A	#N/A	#N/A	#N/A	0	#N/A	#N/A	#N/A	#N/A	#N/A	0	#N/A	#N/A	#N/A
Mir3966	10	97423478..97423562	ENSMUSG00000105557	0	#N/A	#N/A	#N/A	#N/A	#N/A	0	#N/A	#N/A	#N/A	#N/A	#N/A	0	#N/A	#N/A	#N/A	#N/A	#N/A	0	#N/A	#N/A	#N/A	#N/A	#N/A	0	#N/A	#N/A	#N/A	#N/A	#N/A	0	#N/A	#N/A	#N/A	#N/A	#N/A	0	#N/A	#N/A	#N/A	#N/A	#N/A	0	#N/A	#N/A	#N/A
Mir3967	2	22654283..22654350	ENSMUSG00000106199	0	#N/A	#N/A	#N/A	#N/A	#N/A	0	#N/A	#N/A	#N/A	#N/A	#N/A	0	#N/A	#N/A	#N/A	#N/A	#N/A	0	#N/A	#N/A	#N/A	#N/A	#N/A	0	#N/A	#N/A	#N/A	#N/A	#N/A	0	#N/A	#N/A	#N/A	#N/A	#N/A	0	#N/A	#N/A	#N/A	#N/A	#N/A	0	#N/A	#N/A	#N/A
Mir3968	11	complement(115447961..115448060)	ENSMUSG00000093096	0	#N/A	#N/A	#N/A	#N/A	#N/A	0	#N/A	#N/A	#N/A	#N/A	#N/A	0	#N/A	#N/A	#N/A	#N/A	#N/A	0	#N/A	#N/A	#N/A	#N/A	#N/A	0	#N/A	#N/A	#N/A	#N/A	#N/A	0	#N/A	#N/A	#N/A	#N/A	#N/A	0	#N/A	#N/A	#N/A	#N/A	#N/A	0	#N/A	#N/A	#N/A
Mir3969	5	complement(87595902..87595993)	ENSMUSG00000106074	0	#N/A	#N/A	#N/A	#N/A	#N/A	0	#N/A	#N/A	#N/A	#N/A	#N/A	0	#N/A	#N/A	#N/A	#N/A	#N/A	0	#N/A	#N/A	#N/A	#N/A	#N/A	0	#N/A	#N/A	#N/A	#N/A	#N/A	0	#N/A	#N/A	#N/A	#N/A	#N/A	0	#N/A	#N/A	#N/A	#N/A	#N/A	0	#N/A	#N/A	#N/A
Mir3970	19	33157112..33157201	ENSMUSG00000106278	0	#N/A	#N/A	#N/A	#N/A	#N/A	0	#N/A	#N/A	#N/A	#N/A	#N/A	0	#N/A	#N/A	#N/A	#N/A	#N/A	0	#N/A	#N/A	#N/A	#N/A	#N/A	0	#N/A	#N/A	#N/A	#N/A	#N/A	0	#N/A	#N/A	#N/A	#N/A	#N/A	0	#N/A	#N/A	#N/A	#N/A	#N/A	0	#N/A	#N/A	#N/A
Mir3971	11	75551429..75551511	ENSMUSG00000093100	0	#N/A	#N/A	#N/A	#N/A	#N/A	0	#N/A	#N/A	#N/A	#N/A	#N/A	0	#N/A	#N/A	#N/A	#N/A	#N/A	0	#N/A	#N/A	#N/A	#N/A	#N/A	0	#N/A	#N/A	#N/A	#N/A	#N/A	0	#N/A	#N/A	#N/A	#N/A	#N/A	0	#N/A	#N/A	#N/A	#N/A	#N/A	0	#N/A	#N/A	#N/A
Mir409	12	109743158..109743236	ENSMUSG00000105849	0	#N/A	#N/A	#N/A	#N/A	#N/A	0	#N/A	#N/A	#N/A	#N/A	#N/A	0	#N/A	#N/A	#N/A	#N/A	#N/A	0	#N/A	#N/A	#N/A	#N/A	#N/A	0	#N/A	#N/A	#N/A	#N/A	#N/A	0	#N/A	#N/A	#N/A	#N/A	#N/A	0	#N/A	#N/A	#N/A	#N/A	#N/A	0	#N/A	#N/A	#N/A
Mir410	12	109743715..109743795	ENSMUSG00000065497	0	#N/A	#N/A	#N/A	#N/A	#N/A	0	#N/A	#N/A	#N/A	#N/A	#N/A	0	#N/A	#N/A	#N/A	#N/A	#N/A	0	#N/A	#N/A	#N/A	#N/A	#N/A	0	#N/A	#N/A	#N/A	#N/A	#N/A	0	#N/A	#N/A	#N/A	#N/A	#N/A	0	#N/A	#N/A	#N/A	#N/A	#N/A	0	#N/A	#N/A	#N/A
Mir411	12	109710175..109710256	ENSMUSG00000065477	0	#N/A	#N/A	#N/A	#N/A	#N/A	0	#N/A	#N/A	#N/A	#N/A	#N/A	0	#N/A	#N/A	#N/A	#N/A	#N/A	0	#N/A	#N/A	#N/A	#N/A	#N/A	0	#N/A	#N/A	#N/A	#N/A	#N/A	0	#N/A	#N/A	#N/A	#N/A	#N/A	0	#N/A	#N/A	#N/A	#N/A	#N/A	0	#N/A	#N/A	#N/A
Mir412	12	109743289..109743368	ENSMUSG00000065570	0	#N/A	#N/A	#N/A	#N/A	#N/A	0	#N/A	#N/A	#N/A	#N/A	#N/A	0	#N/A	#N/A	#N/A	#N/A	#N/A	0	#N/A	#N/A	#N/A	#N/A	#N/A	0	#N/A	#N/A	#N/A	#N/A	#N/A	0	#N/A	#N/A	#N/A	#N/A	#N/A	0	#N/A	#N/A	#N/A	#N/A	#N/A	0	#N/A	#N/A	#N/A
Mir421	X	complement(103572921..103572996)	ENSMUSG00000065509	0	#N/A	#N/A	#N/A	#N/A	#N/A	0	#N/A	#N/A	#N/A	#N/A	#N/A	0	#N/A	#N/A	#N/A	#N/A	#N/A	0	#N/A	#N/A	#N/A	#N/A	#N/A	0	#N/A	#N/A	#N/A	#N/A	#N/A	0	#N/A	#N/A	#N/A	#N/A	#N/A	0	#N/A	#N/A	#N/A	#N/A	#N/A	0	#N/A	#N/A	#N/A
Mir423	11	complement(77078064..77078172)	ENSMUSG00000065518	0	#N/A	#N/A	#N/A	#N/A	#N/A	0	#N/A	#N/A	#N/A	#N/A	#N/A	0	#N/A	#N/A	#N/A	#N/A	#N/A	0	#N/A	#N/A	#N/A	#N/A	#N/A	0	#N/A	#N/A	#N/A	#N/A	#N/A	0	#N/A	#N/A	#N/A	#N/A	#N/A	0	#N/A	#N/A	#N/A	#N/A	#N/A	0	#N/A	#N/A	#N/A
Mir425	9	108568777..108568861	ENSMUSG00000065579	0	#N/A	#N/A	#N/A	#N/A	#N/A	0	#N/A	#N/A	#N/A	#N/A	#N/A	0	#N/A	#N/A	#N/A	#N/A	#N/A	0	#N/A	#N/A	#N/A	#N/A	#N/A	0	#N/A	#N/A	#N/A	#N/A	#N/A	0	#N/A	#N/A	#N/A	#N/A	#N/A	0	#N/A	#N/A	#N/A	#N/A	#N/A	0	#N/A	#N/A	#N/A
Mir429	4	complement(156053905..156053987)	ENSMUSG00000065427	0	#N/A	#N/A	#N/A	#N/A	#N/A	0	#N/A	#N/A	#N/A	#N/A	#N/A	0	#N/A	#N/A	#N/A	#N/A	#N/A	0	#N/A	#N/A	#N/A	#N/A	#N/A	0	#N/A	#N/A	#N/A	#N/A	#N/A	0	#N/A	#N/A	#N/A	#N/A	#N/A	0	#N/A	#N/A	#N/A	#N/A	#N/A	0	#N/A	#N/A	#N/A
Mir431	12	109590447..109590537	ENSMUSG00000070080	0	#N/A	#N/A	#N/A	#N/A	#N/A	0	#N/A	#N/A	#N/A	#N/A	#N/A	0	#N/A	#N/A	#N/A	#N/A	#N/A	0	#N/A	#N/A	#N/A	#N/A	#N/A	0	#N/A	#N/A	#N/A	#N/A	#N/A	0	#N/A	#N/A	#N/A	#N/A	#N/A	0	#N/A	#N/A	#N/A	#N/A	#N/A	0	#N/A	#N/A	#N/A
Mir432	12	109594956..109595030	ENSMUSG00000087855	0	#N/A	#N/A	#N/A	#N/A	#N/A	0	#N/A	#N/A	#N/A	#N/A	#N/A	0	#N/A	#N/A	#N/A	#N/A	#N/A	0	#N/A	#N/A	#N/A	#N/A	#N/A	0	#N/A	#N/A	#N/A	#N/A	#N/A	0	#N/A	#N/A	#N/A	#N/A	#N/A	0	#N/A	#N/A	#N/A	#N/A	#N/A	0	#N/A	#N/A	#N/A
Mir433	12	109591715..109591838	ENSMUSG00000070072	0.17995	3.07153	1.61896	0.286563	#N/A	1	0.0351987	-1.7302	-0.790936	0.65487	#N/A	1	0.0313569	-4.24432	-2.08553	0.370399	#N/A	1	0.0313569	-4.76478	-2.25241	0.363118	#N/A	1	0.17995	-5.31435	-2.40989	0.113482	#N/A	1	0.17995	-13.0366	-3.70449	0.0844173	0.999996	1	0.17995	-14.6352	-3.87137	0.0933086	#N/A	1	0.0351987	-2.45309	-1.2946	0.578562
Mir434	12	109594506..109594599	ENSMUSG00000070133	0	#N/A	#N/A	#N/A	#N/A	#N/A	0	#N/A	#N/A	#N/A	#N/A	#N/A	0	#N/A	#N/A	#N/A	#N/A	#N/A	0	#N/A	#N/A	#N/A	#N/A	#N/A	0	#N/A	#N/A	#N/A	#N/A	#N/A	0	#N/A	#N/A	#N/A	#N/A	#N/A	0	#N/A	#N/A	#N/A	#N/A	#N/A	0	#N/A	#N/A	#N/A
Mir448	X	147158210..147158321	ENSMUSG00000065450	0	#N/A	#N/A	#N/A	#N/A	#N/A	0	#N/A	#N/A	#N/A	#N/A	#N/A	0	#N/A	#N/A	#N/A	#N/A	#N/A	0	#N/A	#N/A	#N/A	#N/A	#N/A	0	#N/A	#N/A	#N/A	#N/A	#N/A	0	#N/A	#N/A	#N/A	#N/A	#N/A	0	#N/A	#N/A	#N/A	#N/A	#N/A	0	#N/A	#N/A	#N/A
Mir449a	13	113037534..113037624	ENSMUSG00000065575	0	#N/A	#N/A	#N/A	#N/A	#N/A	0	#N/A	#N/A	#N/A	#N/A	#N/A	0	#N/A	#N/A	#N/A	#N/A	#N/A	0	#N/A	#N/A	#N/A	#N/A	#N/A	0	#N/A	#N/A	#N/A	#N/A	#N/A	0	#N/A	#N/A	#N/A	#N/A	#N/A	0	#N/A	#N/A	#N/A	#N/A	#N/A	0	#N/A	#N/A	#N/A
Mir449b	13	113037419..113037498	ENSMUSG00000078027	0	#N/A	#N/A	#N/A	#N/A	#N/A	0	#N/A	#N/A	#N/A	#N/A	#N/A	0	#N/A	#N/A	#N/A	#N/A	#N/A	0	#N/A	#N/A	#N/A	#N/A	#N/A	0	#N/A	#N/A	#N/A	#N/A	#N/A	0	#N/A	#N/A	#N/A	#N/A	#N/A	0	#N/A	#N/A	#N/A	#N/A	#N/A	0	#N/A	#N/A	#N/A
Mir449c	13	113035983..113036091	ENSMUSG00000076146	0	#N/A	#N/A	#N/A	#N/A	#N/A	0	#N/A	#N/A	#N/A	#N/A	#N/A	0	#N/A	#N/A	#N/A	#N/A	#N/A	0	#N/A	#N/A	#N/A	#N/A	#N/A	0	#N/A	#N/A	#N/A	#N/A	#N/A	0	#N/A	#N/A	#N/A	#N/A	#N/A	0	#N/A	#N/A	#N/A	#N/A	#N/A	0	#N/A	#N/A	#N/A
Mir450-1	X	complement(53048154..53048244)	ENSMUSG00000065486	0	#N/A	#N/A	#N/A	#N/A	#N/A	0	#N/A	#N/A	#N/A	#N/A	#N/A	0	#N/A	#N/A	#N/A	#N/A	#N/A	0	#N/A	#N/A	#N/A	#N/A	#N/A	0	#N/A	#N/A	#N/A	#N/A	#N/A	0	#N/A	#N/A	#N/A	#N/A	#N/A	0	#N/A	#N/A	#N/A	#N/A	#N/A	0	#N/A	#N/A	#N/A
Mir450-2	X	complement(53048299..53048367)	ENSMUSG00000076399	0	#N/A	#N/A	#N/A	#N/A	#N/A	0	#N/A	#N/A	#N/A	#N/A	#N/A	0	#N/A	#N/A	#N/A	#N/A	#N/A	0	#N/A	#N/A	#N/A	#N/A	#N/A	0	#N/A	#N/A	#N/A	#N/A	#N/A	0	#N/A	#N/A	#N/A	#N/A	#N/A	0	#N/A	#N/A	#N/A	#N/A	#N/A	0	#N/A	#N/A	#N/A
Mir450b	X	complement(53047997..53048078)	ENSMUSG00000076050	0	#N/A	#N/A	#N/A	#N/A	#N/A	0	#N/A	#N/A	#N/A	#N/A	#N/A	0	#N/A	#N/A	#N/A	#N/A	#N/A	0	#N/A	#N/A	#N/A	#N/A	#N/A	0	#N/A	#N/A	#N/A	#N/A	#N/A	0	#N/A	#N/A	#N/A	#N/A	#N/A	0	#N/A	#N/A	#N/A	#N/A	#N/A	0	#N/A	#N/A	#N/A
Mir451a	11	78073170..78073241	ENSMUSG00000070065	0	#N/A	#N/A	#N/A	#N/A	#N/A	0	#N/A	#N/A	#N/A	#N/A	#N/A	0	#N/A	#N/A	#N/A	#N/A	#N/A	0	#N/A	#N/A	#N/A	#N/A	#N/A	0	#N/A	#N/A	#N/A	#N/A	#N/A	0	#N/A	#N/A	#N/A	#N/A	#N/A	0	#N/A	#N/A	#N/A	#N/A	#N/A	0	#N/A	#N/A	#N/A
Mir451b	11	complement(78073170..78073241)	ENSMUSG00000104813	0	#N/A	#N/A	#N/A	#N/A	#N/A	0	#N/A	#N/A	#N/A	#N/A	#N/A	0	#N/A	#N/A	#N/A	#N/A	#N/A	0	#N/A	#N/A	#N/A	#N/A	#N/A	0	#N/A	#N/A	#N/A	#N/A	#N/A	0	#N/A	#N/A	#N/A	#N/A	#N/A	0	#N/A	#N/A	#N/A	#N/A	#N/A	0	#N/A	#N/A	#N/A
Mir452	X	complement(72262224..72262308)	ENSMUSG00000070138	0	#N/A	#N/A	#N/A	#N/A	#N/A	0	#N/A	#N/A	#N/A	#N/A	#N/A	0	#N/A	#N/A	#N/A	#N/A	#N/A	0	#N/A	#N/A	#N/A	#N/A	#N/A	0	#N/A	#N/A	#N/A	#N/A	#N/A	0	#N/A	#N/A	#N/A	#N/A	#N/A	0	#N/A	#N/A	#N/A	#N/A	#N/A	0	#N/A	#N/A	#N/A
Mir453	12	109735619..109735700	ENSMUSG00000077925	0	#N/A	#N/A	#N/A	#N/A	#N/A	0	#N/A	#N/A	#N/A	#N/A	#N/A	0	#N/A	#N/A	#N/A	#N/A	#N/A	0	#N/A	#N/A	#N/A	#N/A	#N/A	0	#N/A	#N/A	#N/A	#N/A	#N/A	0	#N/A	#N/A	#N/A	#N/A	#N/A	0	#N/A	#N/A	#N/A	#N/A	#N/A	0	#N/A	#N/A	#N/A
Mir455	4	63256851..63256932	ENSMUSG00000070102	0	#N/A	#N/A	#N/A	#N/A	#N/A	0	#N/A	#N/A	#N/A	#N/A	#N/A	0	#N/A	#N/A	#N/A	#N/A	#N/A	0	#N/A	#N/A	#N/A	#N/A	#N/A	0	#N/A	#N/A	#N/A	#N/A	#N/A	0	#N/A	#N/A	#N/A	#N/A	#N/A	0	#N/A	#N/A	#N/A	#N/A	#N/A	0	#N/A	#N/A	#N/A
Mir463	X	complement(66799223..66799297)	ENSMUSG00000070078	0	#N/A	#N/A	#N/A	#N/A	#N/A	0	#N/A	#N/A	#N/A	#N/A	#N/A	0	#N/A	#N/A	#N/A	#N/A	#N/A	0	#N/A	#N/A	#N/A	#N/A	#N/A	0	#N/A	#N/A	#N/A	#N/A	#N/A	0	#N/A	#N/A	#N/A	#N/A	#N/A	0	#N/A	#N/A	#N/A	#N/A	#N/A	0	#N/A	#N/A	#N/A
Mir465	X	complement(66839052..66839125)	ENSMUSG00000070071	0	#N/A	#N/A	#N/A	#N/A	#N/A	0	#N/A	#N/A	#N/A	#N/A	#N/A	0	#N/A	#N/A	#N/A	#N/A	#N/A	0	#N/A	#N/A	#N/A	#N/A	#N/A	0	#N/A	#N/A	#N/A	#N/A	#N/A	0	#N/A	#N/A	#N/A	#N/A	#N/A	0	#N/A	#N/A	#N/A	#N/A	#N/A	0	#N/A	#N/A	#N/A
Mir465b-1	X	complement(66829202..66829280)	ENSMUSG00000094894	0	#N/A	#N/A	#N/A	#N/A	#N/A	0	#N/A	#N/A	#N/A	#N/A	#N/A	0	#N/A	#N/A	#N/A	#N/A	#N/A	0	#N/A	#N/A	#N/A	#N/A	#N/A	0	#N/A	#N/A	#N/A	#N/A	#N/A	0	#N/A	#N/A	#N/A	#N/A	#N/A	0	#N/A	#N/A	#N/A	#N/A	#N/A	0	#N/A	#N/A	#N/A
Mir465b-2	X	complement(66835764..66835842)	ENSMUSG00000096504	0	#N/A	#N/A	#N/A	#N/A	#N/A	0	#N/A	#N/A	#N/A	#N/A	#N/A	0	#N/A	#N/A	#N/A	#N/A	#N/A	0	#N/A	#N/A	#N/A	#N/A	#N/A	0	#N/A	#N/A	#N/A	#N/A	#N/A	0	#N/A	#N/A	#N/A	#N/A	#N/A	0	#N/A	#N/A	#N/A	#N/A	#N/A	0	#N/A	#N/A	#N/A
Mir465c-1	X	complement(66825955..66826035)	ENSMUSG00000095782	0	#N/A	#N/A	#N/A	#N/A	#N/A	0	#N/A	#N/A	#N/A	#N/A	#N/A	0	#N/A	#N/A	#N/A	#N/A	#N/A	0	#N/A	#N/A	#N/A	#N/A	#N/A	0	#N/A	#N/A	#N/A	#N/A	#N/A	0	#N/A	#N/A	#N/A	#N/A	#N/A	0	#N/A	#N/A	#N/A	#N/A	#N/A	0	#N/A	#N/A	#N/A
Mir465c-2	X	complement(66832517..66832597)	ENSMUSG00000095006	0	#N/A	#N/A	#N/A	#N/A	#N/A	0	#N/A	#N/A	#N/A	#N/A	#N/A	0	#N/A	#N/A	#N/A	#N/A	#N/A	0	#N/A	#N/A	#N/A	#N/A	#N/A	0	#N/A	#N/A	#N/A	#N/A	#N/A	0	#N/A	#N/A	#N/A	#N/A	#N/A	0	#N/A	#N/A	#N/A	#N/A	#N/A	0	#N/A	#N/A	#N/A
Mir465d	X	complement(66822656..66822713)	ENSMUSG00000106642	0	#N/A	#N/A	#N/A	#N/A	#N/A	0	#N/A	#N/A	#N/A	#N/A	#N/A	0	#N/A	#N/A	#N/A	#N/A	#N/A	0	#N/A	#N/A	#N/A	#N/A	#N/A	0	#N/A	#N/A	#N/A	#N/A	#N/A	0	#N/A	#N/A	#N/A	#N/A	#N/A	0	#N/A	#N/A	#N/A	#N/A	#N/A	0	#N/A	#N/A	#N/A
Mir466	2	10507918..10507990	ENSMUSG00000070099	0	#N/A	#N/A	#N/A	#N/A	#N/A	0	#N/A	#N/A	#N/A	#N/A	#N/A	0	#N/A	#N/A	#N/A	#N/A	#N/A	0	#N/A	#N/A	#N/A	#N/A	#N/A	0	#N/A	#N/A	#N/A	#N/A	#N/A	0	#N/A	#N/A	#N/A	#N/A	#N/A	0	#N/A	#N/A	#N/A	#N/A	#N/A	0	#N/A	#N/A	#N/A
Mir466b-1	2	10474219..10474300	ENSMUSG00000106608	0	#N/A	#N/A	#N/A	#N/A	#N/A	0	#N/A	#N/A	#N/A	#N/A	#N/A	0	#N/A	#N/A	#N/A	#N/A	#N/A	0	#N/A	#N/A	#N/A	#N/A	#N/A	0	#N/A	#N/A	#N/A	#N/A	#N/A	0	#N/A	#N/A	#N/A	#N/A	#N/A	0	#N/A	#N/A	#N/A	#N/A	#N/A	0	#N/A	#N/A	#N/A
Mir466b-2	2	10498685..10498766	ENSMUSG00000076966	0	#N/A	#N/A	#N/A	#N/A	#N/A	0	#N/A	#N/A	#N/A	#N/A	#N/A	0	#N/A	#N/A	#N/A	#N/A	#N/A	0	#N/A	#N/A	#N/A	#N/A	#N/A	0	#N/A	#N/A	#N/A	#N/A	#N/A	0	#N/A	#N/A	#N/A	#N/A	#N/A	0	#N/A	#N/A	#N/A	#N/A	#N/A	0	#N/A	#N/A	#N/A
Mir466b-3	2	10503565..10503645	ENSMUSG00000076994	0	#N/A	#N/A	#N/A	#N/A	#N/A	0	#N/A	#N/A	#N/A	#N/A	#N/A	0	#N/A	#N/A	#N/A	#N/A	#N/A	0	#N/A	#N/A	#N/A	#N/A	#N/A	0	#N/A	#N/A	#N/A	#N/A	#N/A	0	#N/A	#N/A	#N/A	#N/A	#N/A	0	#N/A	#N/A	#N/A	#N/A	#N/A	0	#N/A	#N/A	#N/A
Mir466b-4	2	10486423..10486512	ENSMUSG00000096239	0	#N/A	#N/A	#N/A	#N/A	#N/A	0	#N/A	#N/A	#N/A	#N/A	#N/A	0	#N/A	#N/A	#N/A	#N/A	#N/A	0	#N/A	#N/A	#N/A	#N/A	#N/A	0	#N/A	#N/A	#N/A	#N/A	#N/A	0	#N/A	#N/A	#N/A	#N/A	#N/A	0	#N/A	#N/A	#N/A	#N/A	#N/A	0	#N/A	#N/A	#N/A
Mir466b-5	2	10488887..10488974	ENSMUSG00000096113	0	#N/A	#N/A	#N/A	#N/A	#N/A	0	#N/A	#N/A	#N/A	#N/A	#N/A	0	#N/A	#N/A	#N/A	#N/A	#N/A	0	#N/A	#N/A	#N/A	#N/A	#N/A	0	#N/A	#N/A	#N/A	#N/A	#N/A	0	#N/A	#N/A	#N/A	#N/A	#N/A	0	#N/A	#N/A	#N/A	#N/A	#N/A	0	#N/A	#N/A	#N/A
Mir466b-6	2	10493798..10493887	ENSMUSG00000094261	0	#N/A	#N/A	#N/A	#N/A	#N/A	0	#N/A	#N/A	#N/A	#N/A	#N/A	0	#N/A	#N/A	#N/A	#N/A	#N/A	0	#N/A	#N/A	#N/A	#N/A	#N/A	0	#N/A	#N/A	#N/A	#N/A	#N/A	0	#N/A	#N/A	#N/A	#N/A	#N/A	0	#N/A	#N/A	#N/A	#N/A	#N/A	0	#N/A	#N/A	#N/A
Mir466b-7	2	10496268..10496355	ENSMUSG00000096360	0	#N/A	#N/A	#N/A	#N/A	#N/A	0	#N/A	#N/A	#N/A	#N/A	#N/A	0	#N/A	#N/A	#N/A	#N/A	#N/A	0	#N/A	#N/A	#N/A	#N/A	#N/A	0	#N/A	#N/A	#N/A	#N/A	#N/A	0	#N/A	#N/A	#N/A	#N/A	#N/A	0	#N/A	#N/A	#N/A	#N/A	#N/A	0	#N/A	#N/A	#N/A
Mir466b-8	2	10476628..10476713	ENSMUSG00000095269	0	#N/A	#N/A	#N/A	#N/A	#N/A	0	#N/A	#N/A	#N/A	#N/A	#N/A	0	#N/A	#N/A	#N/A	#N/A	#N/A	0	#N/A	#N/A	#N/A	#N/A	#N/A	0	#N/A	#N/A	#N/A	#N/A	#N/A	0	#N/A	#N/A	#N/A	#N/A	#N/A	0	#N/A	#N/A	#N/A	#N/A	#N/A	0	#N/A	#N/A	#N/A
Mir466c-1	2	10481534..10481617	ENSMUSG00000104561	0	#N/A	#N/A	#N/A	#N/A	#N/A	0	#N/A	#N/A	#N/A	#N/A	#N/A	0	#N/A	#N/A	#N/A	#N/A	#N/A	0	#N/A	#N/A	#N/A	#N/A	#N/A	0	#N/A	#N/A	#N/A	#N/A	#N/A	0	#N/A	#N/A	#N/A	#N/A	#N/A	0	#N/A	#N/A	#N/A	#N/A	#N/A	0	#N/A	#N/A	#N/A
Mir466c-2	2	10483966..10484055	ENSMUSG00000094659	0	#N/A	#N/A	#N/A	#N/A	#N/A	0	#N/A	#N/A	#N/A	#N/A	#N/A	0	#N/A	#N/A	#N/A	#N/A	#N/A	0	#N/A	#N/A	#N/A	#N/A	#N/A	0	#N/A	#N/A	#N/A	#N/A	#N/A	0	#N/A	#N/A	#N/A	#N/A	#N/A	0	#N/A	#N/A	#N/A	#N/A	#N/A	0	#N/A	#N/A	#N/A
Mir466d	2	10511967..10512062	ENSMUSG00000078031	0	#N/A	#N/A	#N/A	#N/A	#N/A	0	#N/A	#N/A	#N/A	#N/A	#N/A	0	#N/A	#N/A	#N/A	#N/A	#N/A	0	#N/A	#N/A	#N/A	#N/A	#N/A	0	#N/A	#N/A	#N/A	#N/A	#N/A	0	#N/A	#N/A	#N/A	#N/A	#N/A	0	#N/A	#N/A	#N/A	#N/A	#N/A	0	#N/A	#N/A	#N/A
Mir466e	2	10479088..10479171	ENSMUSG00000104933	0	#N/A	#N/A	#N/A	#N/A	#N/A	0	#N/A	#N/A	#N/A	#N/A	#N/A	0	#N/A	#N/A	#N/A	#N/A	#N/A	0	#N/A	#N/A	#N/A	#N/A	#N/A	0	#N/A	#N/A	#N/A	#N/A	#N/A	0	#N/A	#N/A	#N/A	#N/A	#N/A	0	#N/A	#N/A	#N/A	#N/A	#N/A	0	#N/A	#N/A	#N/A
Mir466f-1	2	10466944..10467037	ENSMUSG00000077972	0	#N/A	#N/A	#N/A	#N/A	#N/A	0	#N/A	#N/A	#N/A	#N/A	#N/A	0	#N/A	#N/A	#N/A	#N/A	#N/A	0	#N/A	#N/A	#N/A	#N/A	#N/A	0	#N/A	#N/A	#N/A	#N/A	#N/A	0	#N/A	#N/A	#N/A	#N/A	#N/A	0	#N/A	#N/A	#N/A	#N/A	#N/A	0	#N/A	#N/A	#N/A
Mir466f-2	2	10468675..10468768	ENSMUSG00000077998	0	#N/A	#N/A	#N/A	#N/A	#N/A	0	#N/A	#N/A	#N/A	#N/A	#N/A	0	#N/A	#N/A	#N/A	#N/A	#N/A	0	#N/A	#N/A	#N/A	#N/A	#N/A	0	#N/A	#N/A	#N/A	#N/A	#N/A	0	#N/A	#N/A	#N/A	#N/A	#N/A	0	#N/A	#N/A	#N/A	#N/A	#N/A	0	#N/A	#N/A	#N/A
Mir466f-3	2	10471953..10472046	ENSMUSG00000077981	0	#N/A	#N/A	#N/A	#N/A	#N/A	0	#N/A	#N/A	#N/A	#N/A	#N/A	0	#N/A	#N/A	#N/A	#N/A	#N/A	0	#N/A	#N/A	#N/A	#N/A	#N/A	0	#N/A	#N/A	#N/A	#N/A	#N/A	0	#N/A	#N/A	#N/A	#N/A	#N/A	0	#N/A	#N/A	#N/A	#N/A	#N/A	0	#N/A	#N/A	#N/A
Mir466f-4	13	71107089..71107209	ENSMUSG00000080580	0	#N/A	#N/A	#N/A	#N/A	#N/A	0	#N/A	#N/A	#N/A	#N/A	#N/A	0	#N/A	#N/A	#N/A	#N/A	#N/A	0	#N/A	#N/A	#N/A	#N/A	#N/A	0	#N/A	#N/A	#N/A	#N/A	#N/A	0	#N/A	#N/A	#N/A	#N/A	#N/A	0	#N/A	#N/A	#N/A	#N/A	#N/A	0	#N/A	#N/A	#N/A
Mir466g	2	10514595..10514674	ENSMUSG00000078025	0	#N/A	#N/A	#N/A	#N/A	#N/A	0	#N/A	#N/A	#N/A	#N/A	#N/A	0	#N/A	#N/A	#N/A	#N/A	#N/A	0	#N/A	#N/A	#N/A	#N/A	#N/A	0	#N/A	#N/A	#N/A	#N/A	#N/A	0	#N/A	#N/A	#N/A	#N/A	#N/A	0	#N/A	#N/A	#N/A	#N/A	#N/A	0	#N/A	#N/A	#N/A
Mir466h	2	10514891..10514971	ENSMUSG00000077941	0	#N/A	#N/A	#N/A	#N/A	#N/A	0	#N/A	#N/A	#N/A	#N/A	#N/A	0	#N/A	#N/A	#N/A	#N/A	#N/A	0	#N/A	#N/A	#N/A	#N/A	#N/A	0	#N/A	#N/A	#N/A	#N/A	#N/A	0	#N/A	#N/A	#N/A	#N/A	#N/A	0	#N/A	#N/A	#N/A	#N/A	#N/A	0	#N/A	#N/A	#N/A
Mir466i	13	17747473..17747593	ENSMUSG00000080574	0	#N/A	#N/A	#N/A	#N/A	#N/A	0	#N/A	#N/A	#N/A	#N/A	#N/A	0	#N/A	#N/A	#N/A	#N/A	#N/A	0	#N/A	#N/A	#N/A	#N/A	#N/A	0	#N/A	#N/A	#N/A	#N/A	#N/A	0	#N/A	#N/A	#N/A	#N/A	#N/A	0	#N/A	#N/A	#N/A	#N/A	#N/A	0	#N/A	#N/A	#N/A
Mir466j	10	60960723..60960844	ENSMUSG00000080526	0	#N/A	#N/A	#N/A	#N/A	#N/A	0	#N/A	#N/A	#N/A	#N/A	#N/A	0	#N/A	#N/A	#N/A	#N/A	#N/A	0	#N/A	#N/A	#N/A	#N/A	#N/A	0	#N/A	#N/A	#N/A	#N/A	#N/A	0	#N/A	#N/A	#N/A	#N/A	#N/A	0	#N/A	#N/A	#N/A	#N/A	#N/A	0	#N/A	#N/A	#N/A
Mir466k	3	85467377..85467498	ENSMUSG00000080424	0	#N/A	#N/A	#N/A	#N/A	#N/A	0	#N/A	#N/A	#N/A	#N/A	#N/A	0	#N/A	#N/A	#N/A	#N/A	#N/A	0	#N/A	#N/A	#N/A	#N/A	#N/A	0	#N/A	#N/A	#N/A	#N/A	#N/A	0	#N/A	#N/A	#N/A	#N/A	#N/A	0	#N/A	#N/A	#N/A	#N/A	#N/A	0	#N/A	#N/A	#N/A
Mir466l	2	10516097..10516217	ENSMUSG00000078060	0	#N/A	#N/A	#N/A	#N/A	#N/A	0	#N/A	#N/A	#N/A	#N/A	#N/A	0	#N/A	#N/A	#N/A	#N/A	#N/A	0	#N/A	#N/A	#N/A	#N/A	#N/A	0	#N/A	#N/A	#N/A	#N/A	#N/A	0	#N/A	#N/A	#N/A	#N/A	#N/A	0	#N/A	#N/A	#N/A	#N/A	#N/A	0	#N/A	#N/A	#N/A
Mir466m	2	10466663..10466746	ENSMUSG00000092793	0	#N/A	#N/A	#N/A	#N/A	#N/A	0	#N/A	#N/A	#N/A	#N/A	#N/A	0	#N/A	#N/A	#N/A	#N/A	#N/A	0	#N/A	#N/A	#N/A	#N/A	#N/A	0	#N/A	#N/A	#N/A	#N/A	#N/A	0	#N/A	#N/A	#N/A	#N/A	#N/A	0	#N/A	#N/A	#N/A	#N/A	#N/A	0	#N/A	#N/A	#N/A
Mir466n	2	10513741..10513834	ENSMUSG00000077991	0	#N/A	#N/A	#N/A	#N/A	#N/A	0	#N/A	#N/A	#N/A	#N/A	#N/A	0	#N/A	#N/A	#N/A	#N/A	#N/A	0	#N/A	#N/A	#N/A	#N/A	#N/A	0	#N/A	#N/A	#N/A	#N/A	#N/A	0	#N/A	#N/A	#N/A	#N/A	#N/A	0	#N/A	#N/A	#N/A	#N/A	#N/A	0	#N/A	#N/A	#N/A
Mir466o	2	10472540..10472623	ENSMUSG00000078026	0	#N/A	#N/A	#N/A	#N/A	#N/A	0	#N/A	#N/A	#N/A	#N/A	#N/A	0	#N/A	#N/A	#N/A	#N/A	#N/A	0	#N/A	#N/A	#N/A	#N/A	#N/A	0	#N/A	#N/A	#N/A	#N/A	#N/A	0	#N/A	#N/A	#N/A	#N/A	#N/A	0	#N/A	#N/A	#N/A	#N/A	#N/A	0	#N/A	#N/A	#N/A
Mir466p	2	10506006..10506094	ENSMUSG00000077113	0	#N/A	#N/A	#N/A	#N/A	#N/A	0	#N/A	#N/A	#N/A	#N/A	#N/A	0	#N/A	#N/A	#N/A	#N/A	#N/A	0	#N/A	#N/A	#N/A	#N/A	#N/A	0	#N/A	#N/A	#N/A	#N/A	#N/A	0	#N/A	#N/A	#N/A	#N/A	#N/A	0	#N/A	#N/A	#N/A	#N/A	#N/A	0	#N/A	#N/A	#N/A
Mir466q	3	28419943..28420018	ENSMUSG00000092990	0	#N/A	#N/A	#N/A	#N/A	#N/A	0	#N/A	#N/A	#N/A	#N/A	#N/A	0	#N/A	#N/A	#N/A	#N/A	#N/A	0	#N/A	#N/A	#N/A	#N/A	#N/A	0	#N/A	#N/A	#N/A	#N/A	#N/A	0	#N/A	#N/A	#N/A	#N/A	#N/A	0	#N/A	#N/A	#N/A	#N/A	#N/A	0	#N/A	#N/A	#N/A
Mir467a-1	2	10476346..10476418	ENSMUSG00000096624	0	#N/A	#N/A	#N/A	#N/A	#N/A	0	#N/A	#N/A	#N/A	#N/A	#N/A	0	#N/A	#N/A	#N/A	#N/A	#N/A	0	#N/A	#N/A	#N/A	#N/A	#N/A	0	#N/A	#N/A	#N/A	#N/A	#N/A	0	#N/A	#N/A	#N/A	#N/A	#N/A	0	#N/A	#N/A	#N/A	#N/A	#N/A	0	#N/A	#N/A	#N/A
Mir467a-10	2	10503273..10503355	ENSMUSG00000096894	0	#N/A	#N/A	#N/A	#N/A	#N/A	0	#N/A	#N/A	#N/A	#N/A	#N/A	0	#N/A	#N/A	#N/A	#N/A	#N/A	0	#N/A	#N/A	#N/A	#N/A	#N/A	0	#N/A	#N/A	#N/A	#N/A	#N/A	0	#N/A	#N/A	#N/A	#N/A	#N/A	0	#N/A	#N/A	#N/A	#N/A	#N/A	0	#N/A	#N/A	#N/A
Mir467a-2	2	10478798..10478880	ENSMUSG00000096027	0	#N/A	#N/A	#N/A	#N/A	#N/A	0	#N/A	#N/A	#N/A	#N/A	#N/A	0	#N/A	#N/A	#N/A	#N/A	#N/A	0	#N/A	#N/A	#N/A	#N/A	#N/A	0	#N/A	#N/A	#N/A	#N/A	#N/A	0	#N/A	#N/A	#N/A	#N/A	#N/A	0	#N/A	#N/A	#N/A	#N/A	#N/A	0	#N/A	#N/A	#N/A
Mir467a-3	2	10483678..10483760	ENSMUSG00000095198	0	#N/A	#N/A	#N/A	#N/A	#N/A	0	#N/A	#N/A	#N/A	#N/A	#N/A	0	#N/A	#N/A	#N/A	#N/A	#N/A	0	#N/A	#N/A	#N/A	#N/A	#N/A	0	#N/A	#N/A	#N/A	#N/A	#N/A	0	#N/A	#N/A	#N/A	#N/A	#N/A	0	#N/A	#N/A	#N/A	#N/A	#N/A	0	#N/A	#N/A	#N/A
Mir467a-4	2	10486135..10486217	ENSMUSG00000096492	0	#N/A	#N/A	#N/A	#N/A	#N/A	0	#N/A	#N/A	#N/A	#N/A	#N/A	0	#N/A	#N/A	#N/A	#N/A	#N/A	0	#N/A	#N/A	#N/A	#N/A	#N/A	0	#N/A	#N/A	#N/A	#N/A	#N/A	0	#N/A	#N/A	#N/A	#N/A	#N/A	0	#N/A	#N/A	#N/A	#N/A	#N/A	0	#N/A	#N/A	#N/A
Mir467a-5	2	10488599..10488681	ENSMUSG00000094159	0	#N/A	#N/A	#N/A	#N/A	#N/A	0	#N/A	#N/A	#N/A	#N/A	#N/A	0	#N/A	#N/A	#N/A	#N/A	#N/A	0	#N/A	#N/A	#N/A	#N/A	#N/A	0	#N/A	#N/A	#N/A	#N/A	#N/A	0	#N/A	#N/A	#N/A	#N/A	#N/A	0	#N/A	#N/A	#N/A	#N/A	#N/A	0	#N/A	#N/A	#N/A
Mir467a-6	2	10491048..10491130	ENSMUSG00000096587	0	#N/A	#N/A	#N/A	#N/A	#N/A	0	#N/A	#N/A	#N/A	#N/A	#N/A	0	#N/A	#N/A	#N/A	#N/A	#N/A	0	#N/A	#N/A	#N/A	#N/A	#N/A	0	#N/A	#N/A	#N/A	#N/A	#N/A	0	#N/A	#N/A	#N/A	#N/A	#N/A	0	#N/A	#N/A	#N/A	#N/A	#N/A	0	#N/A	#N/A	#N/A
Mir467a-7	2	10493510..10493592	ENSMUSG00000094688	0	#N/A	#N/A	#N/A	#N/A	#N/A	0	#N/A	#N/A	#N/A	#N/A	#N/A	0	#N/A	#N/A	#N/A	#N/A	#N/A	0	#N/A	#N/A	#N/A	#N/A	#N/A	0	#N/A	#N/A	#N/A	#N/A	#N/A	0	#N/A	#N/A	#N/A	#N/A	#N/A	0	#N/A	#N/A	#N/A	#N/A	#N/A	0	#N/A	#N/A	#N/A
Mir467a-8	2	10495980..10496062	ENSMUSG00000096512	0	#N/A	#N/A	#N/A	#N/A	#N/A	0	#N/A	#N/A	#N/A	#N/A	#N/A	0	#N/A	#N/A	#N/A	#N/A	#N/A	0	#N/A	#N/A	#N/A	#N/A	#N/A	0	#N/A	#N/A	#N/A	#N/A	#N/A	0	#N/A	#N/A	#N/A	#N/A	#N/A	0	#N/A	#N/A	#N/A	#N/A	#N/A	0	#N/A	#N/A	#N/A
Mir467a-9	2	10498393..10498475	ENSMUSG00000095222	0	#N/A	#N/A	#N/A	#N/A	#N/A	0	#N/A	#N/A	#N/A	#N/A	#N/A	0	#N/A	#N/A	#N/A	#N/A	#N/A	0	#N/A	#N/A	#N/A	#N/A	#N/A	0	#N/A	#N/A	#N/A	#N/A	#N/A	0	#N/A	#N/A	#N/A	#N/A	#N/A	0	#N/A	#N/A	#N/A	#N/A	#N/A	0	#N/A	#N/A	#N/A
Mir467b	2	10481248..10481320	ENSMUSG00000095509	0	#N/A	#N/A	#N/A	#N/A	#N/A	0	#N/A	#N/A	#N/A	#N/A	#N/A	0	#N/A	#N/A	#N/A	#N/A	#N/A	0	#N/A	#N/A	#N/A	#N/A	#N/A	0	#N/A	#N/A	#N/A	#N/A	#N/A	0	#N/A	#N/A	#N/A	#N/A	#N/A	0	#N/A	#N/A	#N/A	#N/A	#N/A	0	#N/A	#N/A	#N/A
Mir467c	2	10473931..10474027	ENSMUSG00000077049	0	#N/A	#N/A	#N/A	#N/A	#N/A	0	#N/A	#N/A	#N/A	#N/A	#N/A	0	#N/A	#N/A	#N/A	#N/A	#N/A	0	#N/A	#N/A	#N/A	#N/A	#N/A	0	#N/A	#N/A	#N/A	#N/A	#N/A	0	#N/A	#N/A	#N/A	#N/A	#N/A	0	#N/A	#N/A	#N/A	#N/A	#N/A	0	#N/A	#N/A	#N/A
Mir467d	2	10507630..10507714	ENSMUSG00000077021	0	#N/A	#N/A	#N/A	#N/A	#N/A	0	#N/A	#N/A	#N/A	#N/A	#N/A	0	#N/A	#N/A	#N/A	#N/A	#N/A	0	#N/A	#N/A	#N/A	#N/A	#N/A	0	#N/A	#N/A	#N/A	#N/A	#N/A	0	#N/A	#N/A	#N/A	#N/A	#N/A	0	#N/A	#N/A	#N/A	#N/A	#N/A	0	#N/A	#N/A	#N/A
Mir467e	2	10505721..10505807	ENSMUSG00000076948	0	#N/A	#N/A	#N/A	#N/A	#N/A	0	#N/A	#N/A	#N/A	#N/A	#N/A	0	#N/A	#N/A	#N/A	#N/A	#N/A	0	#N/A	#N/A	#N/A	#N/A	#N/A	0	#N/A	#N/A	#N/A	#N/A	#N/A	0	#N/A	#N/A	#N/A	#N/A	#N/A	0	#N/A	#N/A	#N/A	#N/A	#N/A	0	#N/A	#N/A	#N/A
Mir467f	11	complement(69635400..69635519)	ENSMUSG00000080573	0	#N/A	#N/A	#N/A	#N/A	#N/A	0	#N/A	#N/A	#N/A	#N/A	#N/A	0	#N/A	#N/A	#N/A	#N/A	#N/A	0	#N/A	#N/A	#N/A	#N/A	#N/A	0	#N/A	#N/A	#N/A	#N/A	#N/A	0	#N/A	#N/A	#N/A	#N/A	#N/A	0	#N/A	#N/A	#N/A	#N/A	#N/A	0	#N/A	#N/A	#N/A
Mir467g	5	complement(34732853..34732972)	ENSMUSG00000080556	0	#N/A	#N/A	#N/A	#N/A	#N/A	0	#N/A	#N/A	#N/A	#N/A	#N/A	0	#N/A	#N/A	#N/A	#N/A	#N/A	0	#N/A	#N/A	#N/A	#N/A	#N/A	0	#N/A	#N/A	#N/A	#N/A	#N/A	0	#N/A	#N/A	#N/A	#N/A	#N/A	0	#N/A	#N/A	#N/A	#N/A	#N/A	0	#N/A	#N/A	#N/A
Mir467h	9	115381819..115381939	ENSMUSG00000080409	0	#N/A	#N/A	#N/A	#N/A	#N/A	0	#N/A	#N/A	#N/A	#N/A	#N/A	0	#N/A	#N/A	#N/A	#N/A	#N/A	0	#N/A	#N/A	#N/A	#N/A	#N/A	0	#N/A	#N/A	#N/A	#N/A	#N/A	0	#N/A	#N/A	#N/A	#N/A	#N/A	0	#N/A	#N/A	#N/A	#N/A	#N/A	0	#N/A	#N/A	#N/A
Mir468	6	complement(81896599..81896676)	ENSMUSG00000106253	0	#N/A	#N/A	#N/A	#N/A	#N/A	0	#N/A	#N/A	#N/A	#N/A	#N/A	0	#N/A	#N/A	#N/A	#N/A	#N/A	0	#N/A	#N/A	#N/A	#N/A	#N/A	0	#N/A	#N/A	#N/A	#N/A	#N/A	0	#N/A	#N/A	#N/A	#N/A	#N/A	0	#N/A	#N/A	#N/A	#N/A	#N/A	0	#N/A	#N/A	#N/A
Mir470	X	complement(66813951..66814025)	ENSMUSG00000070073	0	#N/A	#N/A	#N/A	#N/A	#N/A	0	#N/A	#N/A	#N/A	#N/A	#N/A	0	#N/A	#N/A	#N/A	#N/A	#N/A	0	#N/A	#N/A	#N/A	#N/A	#N/A	0	#N/A	#N/A	#N/A	#N/A	#N/A	0	#N/A	#N/A	#N/A	#N/A	#N/A	0	#N/A	#N/A	#N/A	#N/A	#N/A	0	#N/A	#N/A	#N/A
Mir471	X	complement(66792595..66792661)	ENSMUSG00000070104	0	#N/A	#N/A	#N/A	#N/A	#N/A	0	#N/A	#N/A	#N/A	#N/A	#N/A	0	#N/A	#N/A	#N/A	#N/A	#N/A	0	#N/A	#N/A	#N/A	#N/A	#N/A	0	#N/A	#N/A	#N/A	#N/A	#N/A	0	#N/A	#N/A	#N/A	#N/A	#N/A	0	#N/A	#N/A	#N/A	#N/A	#N/A	0	#N/A	#N/A	#N/A
Mir483	7	complement(142654924..142654996)	ENSMUSG00000070140	0	#N/A	#N/A	#N/A	#N/A	#N/A	0	#N/A	#N/A	#N/A	#N/A	#N/A	0	#N/A	#N/A	#N/A	#N/A	#N/A	0	#N/A	#N/A	#N/A	#N/A	#N/A	0	#N/A	#N/A	#N/A	#N/A	#N/A	0	#N/A	#N/A	#N/A	#N/A	#N/A	0	#N/A	#N/A	#N/A	#N/A	#N/A	0	#N/A	#N/A	#N/A
Mir484	16	14159626..14159692	ENSMUSG00000070074	0	#N/A	#N/A	#N/A	#N/A	#N/A	0	#N/A	#N/A	#N/A	#N/A	#N/A	0	#N/A	#N/A	#N/A	#N/A	#N/A	0	#N/A	#N/A	#N/A	#N/A	#N/A	0	#N/A	#N/A	#N/A	#N/A	#N/A	0	#N/A	#N/A	#N/A	#N/A	#N/A	0	#N/A	#N/A	#N/A	#N/A	#N/A	0	#N/A	#N/A	#N/A
Mir485	12	109734902..109734974	ENSMUSG00000070128	0	#N/A	#N/A	#N/A	#N/A	#N/A	0	#N/A	#N/A	#N/A	#N/A	#N/A	0	#N/A	#N/A	#N/A	#N/A	#N/A	0	#N/A	#N/A	#N/A	#N/A	#N/A	0	#N/A	#N/A	#N/A	#N/A	#N/A	0	#N/A	#N/A	#N/A	#N/A	#N/A	0	#N/A	#N/A	#N/A	#N/A	#N/A	0	#N/A	#N/A	#N/A
Mir486	8	23142555..23142682	ENSMUSG00000070084	0	#N/A	#N/A	#N/A	#N/A	#N/A	0	#N/A	#N/A	#N/A	#N/A	#N/A	0	#N/A	#N/A	#N/A	#N/A	#N/A	0	#N/A	#N/A	#N/A	#N/A	#N/A	0	#N/A	#N/A	#N/A	#N/A	#N/A	0	#N/A	#N/A	#N/A	#N/A	#N/A	0	#N/A	#N/A	#N/A	#N/A	#N/A	0	#N/A	#N/A	#N/A
Mir487b	12	109727333..109727414	ENSMUSG00000076219	0	#N/A	#N/A	#N/A	#N/A	#N/A	0	#N/A	#N/A	#N/A	#N/A	#N/A	0	#N/A	#N/A	#N/A	#N/A	#N/A	0	#N/A	#N/A	#N/A	#N/A	#N/A	0	#N/A	#N/A	#N/A	#N/A	#N/A	0	#N/A	#N/A	#N/A	#N/A	#N/A	0	#N/A	#N/A	#N/A	#N/A	#N/A	0	#N/A	#N/A	#N/A
Mir488	1	158505625..158505733	ENSMUSG00000070103	0	#N/A	#N/A	#N/A	#N/A	#N/A	0	#N/A	#N/A	#N/A	#N/A	#N/A	0	#N/A	#N/A	#N/A	#N/A	#N/A	0	#N/A	#N/A	#N/A	#N/A	#N/A	0	#N/A	#N/A	#N/A	#N/A	#N/A	0	#N/A	#N/A	#N/A	#N/A	#N/A	0	#N/A	#N/A	#N/A	#N/A	#N/A	0	#N/A	#N/A	#N/A
Mir489	6	complement(3721897..3722003)	ENSMUSG00000070107	0	#N/A	#N/A	#N/A	#N/A	#N/A	0	#N/A	#N/A	#N/A	#N/A	#N/A	0	#N/A	#N/A	#N/A	#N/A	#N/A	0	#N/A	#N/A	#N/A	#N/A	#N/A	0	#N/A	#N/A	#N/A	#N/A	#N/A	0	#N/A	#N/A	#N/A	#N/A	#N/A	0	#N/A	#N/A	#N/A	#N/A	#N/A	0	#N/A	#N/A	#N/A
Mir490	6	36421742..36421825	ENSMUSG00000070075	0	#N/A	#N/A	#N/A	#N/A	#N/A	0	#N/A	#N/A	#N/A	#N/A	#N/A	0	#N/A	#N/A	#N/A	#N/A	#N/A	0	#N/A	#N/A	#N/A	#N/A	#N/A	0	#N/A	#N/A	#N/A	#N/A	#N/A	0	#N/A	#N/A	#N/A	#N/A	#N/A	0	#N/A	#N/A	#N/A	#N/A	#N/A	0	#N/A	#N/A	#N/A
Mir491	4	88122040..88122125	ENSMUSG00000070077	0	#N/A	#N/A	#N/A	#N/A	#N/A	0	#N/A	#N/A	#N/A	#N/A	#N/A	0	#N/A	#N/A	#N/A	#N/A	#N/A	0	#N/A	#N/A	#N/A	#N/A	#N/A	0	#N/A	#N/A	#N/A	#N/A	#N/A	0	#N/A	#N/A	#N/A	#N/A	#N/A	0	#N/A	#N/A	#N/A	#N/A	#N/A	0	#N/A	#N/A	#N/A
Mir493	12	109580233..109580315	ENSMUSG00000077025	0	#N/A	#N/A	#N/A	#N/A	#N/A	0	#N/A	#N/A	#N/A	#N/A	#N/A	0	#N/A	#N/A	#N/A	#N/A	#N/A	0	#N/A	#N/A	#N/A	#N/A	#N/A	0	#N/A	#N/A	#N/A	#N/A	#N/A	0	#N/A	#N/A	#N/A	#N/A	#N/A	0	#N/A	#N/A	#N/A	#N/A	#N/A	0	#N/A	#N/A	#N/A
Mir494	12	109715318..109715402	ENSMUSG00000070141	0	#N/A	#N/A	#N/A	#N/A	#N/A	0	#N/A	#N/A	#N/A	#N/A	#N/A	0	#N/A	#N/A	#N/A	#N/A	#N/A	0	#N/A	#N/A	#N/A	#N/A	#N/A	0	#N/A	#N/A	#N/A	#N/A	#N/A	0	#N/A	#N/A	#N/A	#N/A	#N/A	0	#N/A	#N/A	#N/A	#N/A	#N/A	0	#N/A	#N/A	#N/A
Mir495	12	109718754..109718816	ENSMUSG00000070105	0	#N/A	#N/A	#N/A	#N/A	#N/A	0	#N/A	#N/A	#N/A	#N/A	#N/A	0	#N/A	#N/A	#N/A	#N/A	#N/A	0	#N/A	#N/A	#N/A	#N/A	#N/A	0	#N/A	#N/A	#N/A	#N/A	#N/A	0	#N/A	#N/A	#N/A	#N/A	#N/A	0	#N/A	#N/A	#N/A	#N/A	#N/A	0	#N/A	#N/A	#N/A
Mir496a	12	109739119..109739197	ENSMUSG00000070136	0	#N/A	#N/A	#N/A	#N/A	#N/A	0	#N/A	#N/A	#N/A	#N/A	#N/A	0	#N/A	#N/A	#N/A	#N/A	#N/A	0	#N/A	#N/A	#N/A	#N/A	#N/A	0	#N/A	#N/A	#N/A	#N/A	#N/A	0	#N/A	#N/A	#N/A	#N/A	#N/A	0	#N/A	#N/A	#N/A	#N/A	#N/A	0	#N/A	#N/A	#N/A
Mir496b	19	complement(16314892..16315004)	ENSMUSG00000098718	0	#N/A	#N/A	#N/A	#N/A	#N/A	0	#N/A	#N/A	#N/A	#N/A	#N/A	0	#N/A	#N/A	#N/A	#N/A	#N/A	0	#N/A	#N/A	#N/A	#N/A	#N/A	0	#N/A	#N/A	#N/A	#N/A	#N/A	0	#N/A	#N/A	#N/A	#N/A	#N/A	0	#N/A	#N/A	#N/A	#N/A	#N/A	0	#N/A	#N/A	#N/A
Mir497	11	70234717..70234800	ENSMUSG00000105220	0	#N/A	#N/A	#N/A	#N/A	#N/A	0	#N/A	#N/A	#N/A	#N/A	#N/A	0	#N/A	#N/A	#N/A	#N/A	#N/A	0	#N/A	#N/A	#N/A	#N/A	#N/A	0	#N/A	#N/A	#N/A	#N/A	#N/A	0	#N/A	#N/A	#N/A	#N/A	#N/A	0	#N/A	#N/A	#N/A	#N/A	#N/A	0	#N/A	#N/A	#N/A
Mir497b	11	complement(70234692..70234816)	ENSMUSG00000070109	0	-1.58732	-0.666594	0.805651	#N/A	1	0.0276826	1.45033	0.536385	0.798983	#N/A	1	0	-1.6749	-0.744072	0.774025	#N/A	1	0	-1.8791	-0.910038	0.737127	#N/A	1	0.0276826	2.30214	1.20298	0.606419	#N/A	1	0	-1.05517	-0.0774786	0.977771	#N/A	1	0	-1.18382	-0.243445	0.932926	#N/A	1	0.0276826	-2.42916	-1.28046	0.560071
Mir499	2	155622880..155622958	ENSMUSG00000076312	0	#N/A	#N/A	#N/A	#N/A	#N/A	0	#N/A	#N/A	#N/A	#N/A	#N/A	0	#N/A	#N/A	#N/A	#N/A	#N/A	0	#N/A	#N/A	#N/A	#N/A	#N/A	0	#N/A	#N/A	#N/A	#N/A	#N/A	0	#N/A	#N/A	#N/A	#N/A	#N/A	0	#N/A	#N/A	#N/A	#N/A	#N/A	0	#N/A	#N/A	#N/A
Mir500	X	complement(7237683..7237774)	ENSMUSG00000070108	0	#N/A	#N/A	#N/A	#N/A	#N/A	0	#N/A	#N/A	#N/A	#N/A	#N/A	0	#N/A	#N/A	#N/A	#N/A	#N/A	0	#N/A	#N/A	#N/A	#N/A	#N/A	0	#N/A	#N/A	#N/A	#N/A	#N/A	0	#N/A	#N/A	#N/A	#N/A	#N/A	0	#N/A	#N/A	#N/A	#N/A	#N/A	0	#N/A	#N/A	#N/A
Mir501	X	complement(7241243..7241351)	ENSMUSG00000076251	0	#N/A	#N/A	#N/A	#N/A	#N/A	0	#N/A	#N/A	#N/A	#N/A	#N/A	0	#N/A	#N/A	#N/A	#N/A	#N/A	0	#N/A	#N/A	#N/A	#N/A	#N/A	0	#N/A	#N/A	#N/A	#N/A	#N/A	0	#N/A	#N/A	#N/A	#N/A	#N/A	0	#N/A	#N/A	#N/A	#N/A	#N/A	0	#N/A	#N/A	#N/A
Mir503	X	complement(53053984..53054054)	ENSMUSG00000076122	0	#N/A	#N/A	#N/A	#N/A	#N/A	0	#N/A	#N/A	#N/A	#N/A	#N/A	0	#N/A	#N/A	#N/A	#N/A	#N/A	0	#N/A	#N/A	#N/A	#N/A	#N/A	0	#N/A	#N/A	#N/A	#N/A	#N/A	0	#N/A	#N/A	#N/A	#N/A	#N/A	0	#N/A	#N/A	#N/A	#N/A	#N/A	0	#N/A	#N/A	#N/A
Mir504	X	complement(59097658..59097736)	ENSMUSG00000070110	0	#N/A	#N/A	#N/A	#N/A	#N/A	0	#N/A	#N/A	#N/A	#N/A	#N/A	0	#N/A	#N/A	#N/A	#N/A	#N/A	0	#N/A	#N/A	#N/A	#N/A	#N/A	0	#N/A	#N/A	#N/A	#N/A	#N/A	0	#N/A	#N/A	#N/A	#N/A	#N/A	0	#N/A	#N/A	#N/A	#N/A	#N/A	0	#N/A	#N/A	#N/A
Mir5046	19	complement(6829886..6829944)	ENSMUSG00000104884	0	#N/A	#N/A	#N/A	#N/A	#N/A	0	#N/A	#N/A	#N/A	#N/A	#N/A	0	#N/A	#N/A	#N/A	#N/A	#N/A	0	#N/A	#N/A	#N/A	#N/A	#N/A	0	#N/A	#N/A	#N/A	#N/A	#N/A	0	#N/A	#N/A	#N/A	#N/A	#N/A	0	#N/A	#N/A	#N/A	#N/A	#N/A	0	#N/A	#N/A	#N/A
Mir505	X	complement(60394403..60394492)	ENSMUSG00000070081	0	#N/A	#N/A	#N/A	#N/A	#N/A	0	#N/A	#N/A	#N/A	#N/A	#N/A	0	#N/A	#N/A	#N/A	#N/A	#N/A	0	#N/A	#N/A	#N/A	#N/A	#N/A	0	#N/A	#N/A	#N/A	#N/A	#N/A	0	#N/A	#N/A	#N/A	#N/A	#N/A	0	#N/A	#N/A	#N/A	#N/A	#N/A	0	#N/A	#N/A	#N/A
Mir509	X	complement(68010105..68010179)	ENSMUSG00000106233	0	#N/A	#N/A	#N/A	#N/A	#N/A	0	#N/A	#N/A	#N/A	#N/A	#N/A	0	#N/A	#N/A	#N/A	#N/A	#N/A	0	#N/A	#N/A	#N/A	#N/A	#N/A	0	#N/A	#N/A	#N/A	#N/A	#N/A	0	#N/A	#N/A	#N/A	#N/A	#N/A	0	#N/A	#N/A	#N/A	#N/A	#N/A	0	#N/A	#N/A	#N/A
Mir5098	5	77272757..77272838	ENSMUSG00000093061	0	#N/A	#N/A	#N/A	#N/A	#N/A	0	#N/A	#N/A	#N/A	#N/A	#N/A	0	#N/A	#N/A	#N/A	#N/A	#N/A	0	#N/A	#N/A	#N/A	#N/A	#N/A	0	#N/A	#N/A	#N/A	#N/A	#N/A	0	#N/A	#N/A	#N/A	#N/A	#N/A	0	#N/A	#N/A	#N/A	#N/A	#N/A	0	#N/A	#N/A	#N/A
Mir5099	12	36816205..36816278	ENSMUSG00000092998	0	#N/A	#N/A	#N/A	#N/A	#N/A	0	#N/A	#N/A	#N/A	#N/A	#N/A	0	#N/A	#N/A	#N/A	#N/A	#N/A	0	#N/A	#N/A	#N/A	#N/A	#N/A	0	#N/A	#N/A	#N/A	#N/A	#N/A	0	#N/A	#N/A	#N/A	#N/A	#N/A	0	#N/A	#N/A	#N/A	#N/A	#N/A	0	#N/A	#N/A	#N/A
Mir5100	11	60728663..60728726	ENSMUSG00000092734	0	#N/A	#N/A	#N/A	#N/A	#N/A	0	#N/A	#N/A	#N/A	#N/A	#N/A	0	#N/A	#N/A	#N/A	#N/A	#N/A	0	#N/A	#N/A	#N/A	#N/A	#N/A	0	#N/A	#N/A	#N/A	#N/A	#N/A	0	#N/A	#N/A	#N/A	#N/A	#N/A	0	#N/A	#N/A	#N/A	#N/A	#N/A	0	#N/A	#N/A	#N/A
Mir5101	12	75909103..75909185	ENSMUSG00000092922	0	#N/A	#N/A	#N/A	#N/A	#N/A	0	#N/A	#N/A	#N/A	#N/A	#N/A	0	#N/A	#N/A	#N/A	#N/A	#N/A	0	#N/A	#N/A	#N/A	#N/A	#N/A	0	#N/A	#N/A	#N/A	#N/A	#N/A	0	#N/A	#N/A	#N/A	#N/A	#N/A	0	#N/A	#N/A	#N/A	#N/A	#N/A	0	#N/A	#N/A	#N/A
Mir5103	1	complement(34433121..34433199)	ENSMUSG00000092852	0	#N/A	#N/A	#N/A	#N/A	#N/A	0	#N/A	#N/A	#N/A	#N/A	#N/A	0	#N/A	#N/A	#N/A	#N/A	#N/A	0	#N/A	#N/A	#N/A	#N/A	#N/A	0	#N/A	#N/A	#N/A	#N/A	#N/A	0	#N/A	#N/A	#N/A	#N/A	#N/A	0	#N/A	#N/A	#N/A	#N/A	#N/A	0	#N/A	#N/A	#N/A
Mir5104	10	7836381..7836474	ENSMUSG00000093060	0	#N/A	#N/A	#N/A	#N/A	#N/A	0	#N/A	#N/A	#N/A	#N/A	#N/A	0	#N/A	#N/A	#N/A	#N/A	#N/A	0	#N/A	#N/A	#N/A	#N/A	#N/A	0	#N/A	#N/A	#N/A	#N/A	#N/A	0	#N/A	#N/A	#N/A	#N/A	#N/A	0	#N/A	#N/A	#N/A	#N/A	#N/A	0	#N/A	#N/A	#N/A
Mir5106	4	complement(44221195..44221267)	ENSMUSG00000092677	0	#N/A	#N/A	#N/A	#N/A	#N/A	0	#N/A	#N/A	#N/A	#N/A	#N/A	0	#N/A	#N/A	#N/A	#N/A	#N/A	0	#N/A	#N/A	#N/A	#N/A	#N/A	0	#N/A	#N/A	#N/A	#N/A	#N/A	0	#N/A	#N/A	#N/A	#N/A	#N/A	0	#N/A	#N/A	#N/A	#N/A	#N/A	0	#N/A	#N/A	#N/A
Mir5107	18	60812076..60812163	ENSMUSG00000093327	0	#N/A	#N/A	#N/A	#N/A	#N/A	0	#N/A	#N/A	#N/A	#N/A	#N/A	0	#N/A	#N/A	#N/A	#N/A	#N/A	0	#N/A	#N/A	#N/A	#N/A	#N/A	0	#N/A	#N/A	#N/A	#N/A	#N/A	0	#N/A	#N/A	#N/A	#N/A	#N/A	0	#N/A	#N/A	#N/A	#N/A	#N/A	0	#N/A	#N/A	#N/A
Mir5108	10	61774737..61774821	ENSMUSG00000093017	0	#N/A	#N/A	#N/A	#N/A	#N/A	0	#N/A	#N/A	#N/A	#N/A	#N/A	0	#N/A	#N/A	#N/A	#N/A	#N/A	0	#N/A	#N/A	#N/A	#N/A	#N/A	0	#N/A	#N/A	#N/A	#N/A	#N/A	0	#N/A	#N/A	#N/A	#N/A	#N/A	0	#N/A	#N/A	#N/A	#N/A	#N/A	0	#N/A	#N/A	#N/A
Mir511	2	14261003..14261081	ENSMUSG00000077897	0	#N/A	#N/A	#N/A	#N/A	#N/A	0	#N/A	#N/A	#N/A	#N/A	#N/A	0	#N/A	#N/A	#N/A	#N/A	#N/A	0	#N/A	#N/A	#N/A	#N/A	#N/A	0	#N/A	#N/A	#N/A	#N/A	#N/A	0	#N/A	#N/A	#N/A	#N/A	#N/A	0	#N/A	#N/A	#N/A	#N/A	#N/A	0	#N/A	#N/A	#N/A
Mir5110	11	complement(85760616..85760702)	ENSMUSG00000093278	0	#N/A	#N/A	#N/A	#N/A	#N/A	0	#N/A	#N/A	#N/A	#N/A	#N/A	0	#N/A	#N/A	#N/A	#N/A	#N/A	0	#N/A	#N/A	#N/A	#N/A	#N/A	0	#N/A	#N/A	#N/A	#N/A	#N/A	0	#N/A	#N/A	#N/A	#N/A	#N/A	0	#N/A	#N/A	#N/A	#N/A	#N/A	0	#N/A	#N/A	#N/A
Mir5112	18	82720281..82720340	ENSMUSG00000092638	0	#N/A	#N/A	#N/A	#N/A	#N/A	0	#N/A	#N/A	#N/A	#N/A	#N/A	0	#N/A	#N/A	#N/A	#N/A	#N/A	0	#N/A	#N/A	#N/A	#N/A	#N/A	0	#N/A	#N/A	#N/A	#N/A	#N/A	0	#N/A	#N/A	#N/A	#N/A	#N/A	0	#N/A	#N/A	#N/A	#N/A	#N/A	0	#N/A	#N/A	#N/A
Mir5113	15	80940039..80940120	ENSMUSG00000092868	0	#N/A	#N/A	#N/A	#N/A	#N/A	0	#N/A	#N/A	#N/A	#N/A	#N/A	0	#N/A	#N/A	#N/A	#N/A	#N/A	0	#N/A	#N/A	#N/A	#N/A	#N/A	0	#N/A	#N/A	#N/A	#N/A	#N/A	0	#N/A	#N/A	#N/A	#N/A	#N/A	0	#N/A	#N/A	#N/A	#N/A	#N/A	0	#N/A	#N/A	#N/A
Mir5114	19	44303171..44303231	ENSMUSG00000093315	0	#N/A	#N/A	#N/A	#N/A	#N/A	0	#N/A	#N/A	#N/A	#N/A	#N/A	0	#N/A	#N/A	#N/A	#N/A	#N/A	0	#N/A	#N/A	#N/A	#N/A	#N/A	0	#N/A	#N/A	#N/A	#N/A	#N/A	0	#N/A	#N/A	#N/A	#N/A	#N/A	0	#N/A	#N/A	#N/A	#N/A	#N/A	0	#N/A	#N/A	#N/A
Mir5116	X	complement(56587852..56587914)	ENSMUSG00000092787	0	#N/A	#N/A	#N/A	#N/A	#N/A	0	#N/A	#N/A	#N/A	#N/A	#N/A	0	#N/A	#N/A	#N/A	#N/A	#N/A	0	#N/A	#N/A	#N/A	#N/A	#N/A	0	#N/A	#N/A	#N/A	#N/A	#N/A	0	#N/A	#N/A	#N/A	#N/A	#N/A	0	#N/A	#N/A	#N/A	#N/A	#N/A	0	#N/A	#N/A	#N/A
Mir5117	1	161037356..161037439	ENSMUSG00000065160	0	#N/A	#N/A	#N/A	#N/A	#N/A	0	#N/A	#N/A	#N/A	#N/A	#N/A	0	#N/A	#N/A	#N/A	#N/A	#N/A	0	#N/A	#N/A	#N/A	#N/A	#N/A	0	#N/A	#N/A	#N/A	#N/A	#N/A	0	#N/A	#N/A	#N/A	#N/A	#N/A	0	#N/A	#N/A	#N/A	#N/A	#N/A	0	#N/A	#N/A	#N/A
Mir5118	16	55494731..55494797	ENSMUSG00000093292	0	#N/A	#N/A	#N/A	#N/A	#N/A	0	#N/A	#N/A	#N/A	#N/A	#N/A	0	#N/A	#N/A	#N/A	#N/A	#N/A	0	#N/A	#N/A	#N/A	#N/A	#N/A	0	#N/A	#N/A	#N/A	#N/A	#N/A	0	#N/A	#N/A	#N/A	#N/A	#N/A	0	#N/A	#N/A	#N/A	#N/A	#N/A	0	#N/A	#N/A	#N/A
Mir5119	11	98262606..98262662	ENSMUSG00000093176	0	#N/A	#N/A	#N/A	#N/A	#N/A	0	#N/A	#N/A	#N/A	#N/A	#N/A	0	#N/A	#N/A	#N/A	#N/A	#N/A	0	#N/A	#N/A	#N/A	#N/A	#N/A	0	#N/A	#N/A	#N/A	#N/A	#N/A	0	#N/A	#N/A	#N/A	#N/A	#N/A	0	#N/A	#N/A	#N/A	#N/A	#N/A	0	#N/A	#N/A	#N/A
Mir5120	4	complement(44607491..44607568)	ENSMUSG00000092761	0	#N/A	#N/A	#N/A	#N/A	#N/A	0	#N/A	#N/A	#N/A	#N/A	#N/A	0	#N/A	#N/A	#N/A	#N/A	#N/A	0	#N/A	#N/A	#N/A	#N/A	#N/A	0	#N/A	#N/A	#N/A	#N/A	#N/A	0	#N/A	#N/A	#N/A	#N/A	#N/A	0	#N/A	#N/A	#N/A	#N/A	#N/A	0	#N/A	#N/A	#N/A
Mir5121	7	complement(45126918..45126991)	ENSMUSG00000105913	0	#N/A	#N/A	#N/A	#N/A	#N/A	0	#N/A	#N/A	#N/A	#N/A	#N/A	0	#N/A	#N/A	#N/A	#N/A	#N/A	0	#N/A	#N/A	#N/A	#N/A	#N/A	0	#N/A	#N/A	#N/A	#N/A	#N/A	0	#N/A	#N/A	#N/A	#N/A	#N/A	0	#N/A	#N/A	#N/A	#N/A	#N/A	0	#N/A	#N/A	#N/A
Mir5122	4	133369776..133369864	ENSMUSG00000092745	0	#N/A	#N/A	#N/A	#N/A	#N/A	0	#N/A	#N/A	#N/A	#N/A	#N/A	0	#N/A	#N/A	#N/A	#N/A	#N/A	0	#N/A	#N/A	#N/A	#N/A	#N/A	0	#N/A	#N/A	#N/A	#N/A	#N/A	0	#N/A	#N/A	#N/A	#N/A	#N/A	0	#N/A	#N/A	#N/A	#N/A	#N/A	0	#N/A	#N/A	#N/A
Mir5123	4	complement(40850056..40850138)	ENSMUSG00000096377	0	#N/A	#N/A	#N/A	#N/A	#N/A	0	#N/A	#N/A	#N/A	#N/A	#N/A	0	#N/A	#N/A	#N/A	#N/A	#N/A	0	#N/A	#N/A	#N/A	#N/A	#N/A	0	#N/A	#N/A	#N/A	#N/A	#N/A	0	#N/A	#N/A	#N/A	#N/A	#N/A	0	#N/A	#N/A	#N/A	#N/A	#N/A	0	#N/A	#N/A	#N/A
Mir5124a	13	40865791..40865862	ENSMUSG00000093269	0	#N/A	#N/A	#N/A	#N/A	#N/A	0	#N/A	#N/A	#N/A	#N/A	#N/A	0	#N/A	#N/A	#N/A	#N/A	#N/A	0	#N/A	#N/A	#N/A	#N/A	#N/A	0	#N/A	#N/A	#N/A	#N/A	#N/A	0	#N/A	#N/A	#N/A	#N/A	#N/A	0	#N/A	#N/A	#N/A	#N/A	#N/A	0	#N/A	#N/A	#N/A
Mir5124b	14	11282477..11282561	ENSMUSG00000099218	0	#N/A	#N/A	#N/A	#N/A	#N/A	0	#N/A	#N/A	#N/A	#N/A	#N/A	0	#N/A	#N/A	#N/A	#N/A	#N/A	0	#N/A	#N/A	#N/A	#N/A	#N/A	0	#N/A	#N/A	#N/A	#N/A	#N/A	0	#N/A	#N/A	#N/A	#N/A	#N/A	0	#N/A	#N/A	#N/A	#N/A	#N/A	0	#N/A	#N/A	#N/A
Mir5125	17	23823291..23823369	ENSMUSG00000092981	0	#N/A	#N/A	#N/A	#N/A	#N/A	0	#N/A	#N/A	#N/A	#N/A	#N/A	0	#N/A	#N/A	#N/A	#N/A	#N/A	0	#N/A	#N/A	#N/A	#N/A	#N/A	0	#N/A	#N/A	#N/A	#N/A	#N/A	0	#N/A	#N/A	#N/A	#N/A	#N/A	0	#N/A	#N/A	#N/A	#N/A	#N/A	0	#N/A	#N/A	#N/A
Mir5126	1	84695839..84695915	ENSMUSG00000093254	0	#N/A	#N/A	#N/A	#N/A	#N/A	0	#N/A	#N/A	#N/A	#N/A	#N/A	0	#N/A	#N/A	#N/A	#N/A	#N/A	0	#N/A	#N/A	#N/A	#N/A	#N/A	0	#N/A	#N/A	#N/A	#N/A	#N/A	0	#N/A	#N/A	#N/A	#N/A	#N/A	0	#N/A	#N/A	#N/A	#N/A	#N/A	0	#N/A	#N/A	#N/A
Mir5127	18	complement(81992010..81992080)	ENSMUSG00000093036	0	#N/A	#N/A	#N/A	#N/A	#N/A	0	#N/A	#N/A	#N/A	#N/A	#N/A	0	#N/A	#N/A	#N/A	#N/A	#N/A	0	#N/A	#N/A	#N/A	#N/A	#N/A	0	#N/A	#N/A	#N/A	#N/A	#N/A	0	#N/A	#N/A	#N/A	#N/A	#N/A	0	#N/A	#N/A	#N/A	#N/A	#N/A	0	#N/A	#N/A	#N/A
Mir5128	2	complement(37688201..37688284)	ENSMUSG00000092958	0	#N/A	#N/A	#N/A	#N/A	#N/A	0	#N/A	#N/A	#N/A	#N/A	#N/A	0	#N/A	#N/A	#N/A	#N/A	#N/A	0	#N/A	#N/A	#N/A	#N/A	#N/A	0	#N/A	#N/A	#N/A	#N/A	#N/A	0	#N/A	#N/A	#N/A	#N/A	#N/A	0	#N/A	#N/A	#N/A	#N/A	#N/A	0	#N/A	#N/A	#N/A
Mir5129	2	complement(45023100..45023177)	ENSMUSG00000092679	0	#N/A	#N/A	#N/A	#N/A	#N/A	0	#N/A	#N/A	#N/A	#N/A	#N/A	0	#N/A	#N/A	#N/A	#N/A	#N/A	0	#N/A	#N/A	#N/A	#N/A	#N/A	0	#N/A	#N/A	#N/A	#N/A	#N/A	0	#N/A	#N/A	#N/A	#N/A	#N/A	0	#N/A	#N/A	#N/A	#N/A	#N/A	0	#N/A	#N/A	#N/A
Mir5130	14	complement(102982549..102982632)	ENSMUSG00000092901	0	#N/A	#N/A	#N/A	#N/A	#N/A	0	#N/A	#N/A	#N/A	#N/A	#N/A	0	#N/A	#N/A	#N/A	#N/A	#N/A	0	#N/A	#N/A	#N/A	#N/A	#N/A	0	#N/A	#N/A	#N/A	#N/A	#N/A	0	#N/A	#N/A	#N/A	#N/A	#N/A	0	#N/A	#N/A	#N/A	#N/A	#N/A	0	#N/A	#N/A	#N/A
Mir5131	14	complement(45657961..45658053)	ENSMUSG00000093167	0	#N/A	#N/A	#N/A	#N/A	#N/A	0	#N/A	#N/A	#N/A	#N/A	#N/A	0	#N/A	#N/A	#N/A	#N/A	#N/A	0	#N/A	#N/A	#N/A	#N/A	#N/A	0	#N/A	#N/A	#N/A	#N/A	#N/A	0	#N/A	#N/A	#N/A	#N/A	#N/A	0	#N/A	#N/A	#N/A	#N/A	#N/A	0	#N/A	#N/A	#N/A
Mir5132	X	complement(74023528..74023598)	ENSMUSG00000092907	0	#N/A	#N/A	#N/A	#N/A	#N/A	0	#N/A	#N/A	#N/A	#N/A	#N/A	0	#N/A	#N/A	#N/A	#N/A	#N/A	0	#N/A	#N/A	#N/A	#N/A	#N/A	0	#N/A	#N/A	#N/A	#N/A	#N/A	0	#N/A	#N/A	#N/A	#N/A	#N/A	0	#N/A	#N/A	#N/A	#N/A	#N/A	0	#N/A	#N/A	#N/A
Mir5133	9	complement(62122518..62122594)	ENSMUSG00000092696	0	#N/A	#N/A	#N/A	#N/A	#N/A	0	#N/A	#N/A	#N/A	#N/A	#N/A	0	#N/A	#N/A	#N/A	#N/A	#N/A	0	#N/A	#N/A	#N/A	#N/A	#N/A	0	#N/A	#N/A	#N/A	#N/A	#N/A	0	#N/A	#N/A	#N/A	#N/A	#N/A	0	#N/A	#N/A	#N/A	#N/A	#N/A	0	#N/A	#N/A	#N/A
Mir5134	17	complement(24234527..24234604)	ENSMUSG00000093270	0	#N/A	#N/A	#N/A	#N/A	#N/A	0	#N/A	#N/A	#N/A	#N/A	#N/A	0	#N/A	#N/A	#N/A	#N/A	#N/A	0	#N/A	#N/A	#N/A	#N/A	#N/A	0	#N/A	#N/A	#N/A	#N/A	#N/A	0	#N/A	#N/A	#N/A	#N/A	#N/A	0	#N/A	#N/A	#N/A	#N/A	#N/A	0	#N/A	#N/A	#N/A
Mir5135	12	complement(76533134..76533212)	ENSMUSG00000092738	0	#N/A	#N/A	#N/A	#N/A	#N/A	0	#N/A	#N/A	#N/A	#N/A	#N/A	0	#N/A	#N/A	#N/A	#N/A	#N/A	0	#N/A	#N/A	#N/A	#N/A	#N/A	0	#N/A	#N/A	#N/A	#N/A	#N/A	0	#N/A	#N/A	#N/A	#N/A	#N/A	0	#N/A	#N/A	#N/A	#N/A	#N/A	0	#N/A	#N/A	#N/A
Mir5136	19	complement(8888699..8888774)	ENSMUSG00000093314	0	-1.58732	-0.666594	0.805651	#N/A	1	0	-1.77512	-0.827913	0.744248	#N/A	1	0.0535345	1.61616	0.692573	0.743396	#N/A	1	0	-1.8791	-0.910038	0.737127	#N/A	1	0	-1.11831	-0.16132	0.95289	#N/A	1	0.0535345	2.56537	1.35917	0.561929	#N/A	1	0	-1.18382	-0.243445	0.932926	#N/A	1	0.0535345	2.86888	1.52049	0.477987
Mir532	X	complement(7248402..7248497)	ENSMUSG00000070139	0	#N/A	#N/A	#N/A	#N/A	#N/A	0	#N/A	#N/A	#N/A	#N/A	#N/A	0	#N/A	#N/A	#N/A	#N/A	#N/A	0	#N/A	#N/A	#N/A	#N/A	#N/A	0	#N/A	#N/A	#N/A	#N/A	#N/A	0	#N/A	#N/A	#N/A	#N/A	#N/A	0	#N/A	#N/A	#N/A	#N/A	#N/A	0	#N/A	#N/A	#N/A
Mir539	12	109728129..109728202	ENSMUSG00000076063	0	#N/A	#N/A	#N/A	#N/A	#N/A	0	#N/A	#N/A	#N/A	#N/A	#N/A	0	#N/A	#N/A	#N/A	#N/A	#N/A	0	#N/A	#N/A	#N/A	#N/A	#N/A	0	#N/A	#N/A	#N/A	#N/A	#N/A	0	#N/A	#N/A	#N/A	#N/A	#N/A	0	#N/A	#N/A	#N/A	#N/A	#N/A	0	#N/A	#N/A	#N/A
Mir540	12	109586080..109586146	ENSMUSG00000072900	0	#N/A	#N/A	#N/A	#N/A	#N/A	0	#N/A	#N/A	#N/A	#N/A	#N/A	0	#N/A	#N/A	#N/A	#N/A	#N/A	0	#N/A	#N/A	#N/A	#N/A	#N/A	0	#N/A	#N/A	#N/A	#N/A	#N/A	0	#N/A	#N/A	#N/A	#N/A	#N/A	0	#N/A	#N/A	#N/A	#N/A	#N/A	0	#N/A	#N/A	#N/A
Mir541	12	109742409..109742498	ENSMUSG00000076052	0	#N/A	#N/A	#N/A	#N/A	#N/A	0	#N/A	#N/A	#N/A	#N/A	#N/A	0	#N/A	#N/A	#N/A	#N/A	#N/A	0	#N/A	#N/A	#N/A	#N/A	#N/A	0	#N/A	#N/A	#N/A	#N/A	#N/A	0	#N/A	#N/A	#N/A	#N/A	#N/A	0	#N/A	#N/A	#N/A	#N/A	#N/A	0	#N/A	#N/A	#N/A
Mir542	X	complement(53049403..53049487)	ENSMUSG00000076140	0	#N/A	#N/A	#N/A	#N/A	#N/A	0	#N/A	#N/A	#N/A	#N/A	#N/A	0	#N/A	#N/A	#N/A	#N/A	#N/A	0	#N/A	#N/A	#N/A	#N/A	#N/A	0	#N/A	#N/A	#N/A	#N/A	#N/A	0	#N/A	#N/A	#N/A	#N/A	#N/A	0	#N/A	#N/A	#N/A	#N/A	#N/A	0	#N/A	#N/A	#N/A
Mir543	12	109717258..109717333	ENSMUSG00000076241	0	#N/A	#N/A	#N/A	#N/A	#N/A	0	#N/A	#N/A	#N/A	#N/A	#N/A	0	#N/A	#N/A	#N/A	#N/A	#N/A	0	#N/A	#N/A	#N/A	#N/A	#N/A	0	#N/A	#N/A	#N/A	#N/A	#N/A	0	#N/A	#N/A	#N/A	#N/A	#N/A	0	#N/A	#N/A	#N/A	#N/A	#N/A	0	#N/A	#N/A	#N/A
Mir544	12	109729325..109729402	ENSMUSG00000077001	0	#N/A	#N/A	#N/A	#N/A	#N/A	0	#N/A	#N/A	#N/A	#N/A	#N/A	0	#N/A	#N/A	#N/A	#N/A	#N/A	0	#N/A	#N/A	#N/A	#N/A	#N/A	0	#N/A	#N/A	#N/A	#N/A	#N/A	0	#N/A	#N/A	#N/A	#N/A	#N/A	0	#N/A	#N/A	#N/A	#N/A	#N/A	0	#N/A	#N/A	#N/A
Mir546	10	126998440..126998560	ENSMUSG00000072837	0	#N/A	#N/A	#N/A	#N/A	#N/A	0	#N/A	#N/A	#N/A	#N/A	#N/A	0	#N/A	#N/A	#N/A	#N/A	#N/A	0	#N/A	#N/A	#N/A	#N/A	#N/A	0	#N/A	#N/A	#N/A	#N/A	#N/A	0	#N/A	#N/A	#N/A	#N/A	#N/A	0	#N/A	#N/A	#N/A	#N/A	#N/A	0	#N/A	#N/A	#N/A
Mir547	X	complement(67988374..67988451)	ENSMUSG00000076005	0	#N/A	#N/A	#N/A	#N/A	#N/A	0	#N/A	#N/A	#N/A	#N/A	#N/A	0	#N/A	#N/A	#N/A	#N/A	#N/A	0	#N/A	#N/A	#N/A	#N/A	#N/A	0	#N/A	#N/A	#N/A	#N/A	#N/A	0	#N/A	#N/A	#N/A	#N/A	#N/A	0	#N/A	#N/A	#N/A	#N/A	#N/A	0	#N/A	#N/A	#N/A
Mir551b	3	29416823..29416920	ENSMUSG00000076120	0	#N/A	#N/A	#N/A	#N/A	#N/A	0	#N/A	#N/A	#N/A	#N/A	#N/A	0	#N/A	#N/A	#N/A	#N/A	#N/A	0	#N/A	#N/A	#N/A	#N/A	#N/A	0	#N/A	#N/A	#N/A	#N/A	#N/A	0	#N/A	#N/A	#N/A	#N/A	#N/A	0	#N/A	#N/A	#N/A	#N/A	#N/A	0	#N/A	#N/A	#N/A
Mir5615-1	10	complement(81104614..81104673)	ENSMUSG00000106347	0	#N/A	#N/A	#N/A	#N/A	#N/A	0	#N/A	#N/A	#N/A	#N/A	#N/A	0	#N/A	#N/A	#N/A	#N/A	#N/A	0	#N/A	#N/A	#N/A	#N/A	#N/A	0	#N/A	#N/A	#N/A	#N/A	#N/A	0	#N/A	#N/A	#N/A	#N/A	#N/A	0	#N/A	#N/A	#N/A	#N/A	#N/A	0	#N/A	#N/A	#N/A
Mir5615-2	10	81104616..81104675	ENSMUSG00000093498	0	#N/A	#N/A	#N/A	#N/A	#N/A	0	#N/A	#N/A	#N/A	#N/A	#N/A	0	#N/A	#N/A	#N/A	#N/A	#N/A	0	#N/A	#N/A	#N/A	#N/A	#N/A	0	#N/A	#N/A	#N/A	#N/A	#N/A	0	#N/A	#N/A	#N/A	#N/A	#N/A	0	#N/A	#N/A	#N/A	#N/A	#N/A	0	#N/A	#N/A	#N/A
Mir5616	4	149537863..149537922	ENSMUSG00000093403	0	#N/A	#N/A	#N/A	#N/A	#N/A	0	#N/A	#N/A	#N/A	#N/A	#N/A	0	#N/A	#N/A	#N/A	#N/A	#N/A	0	#N/A	#N/A	#N/A	#N/A	#N/A	0	#N/A	#N/A	#N/A	#N/A	#N/A	0	#N/A	#N/A	#N/A	#N/A	#N/A	0	#N/A	#N/A	#N/A	#N/A	#N/A	0	#N/A	#N/A	#N/A
Mir5617	X	complement(20863126..20863182)	ENSMUSG00000093408	0	#N/A	#N/A	#N/A	#N/A	#N/A	0	#N/A	#N/A	#N/A	#N/A	#N/A	0	#N/A	#N/A	#N/A	#N/A	#N/A	0	#N/A	#N/A	#N/A	#N/A	#N/A	0	#N/A	#N/A	#N/A	#N/A	#N/A	0	#N/A	#N/A	#N/A	#N/A	#N/A	0	#N/A	#N/A	#N/A	#N/A	#N/A	0	#N/A	#N/A	#N/A
Mir5618	9	7784390..7784440	ENSMUSG00000093615	0	#N/A	#N/A	#N/A	#N/A	#N/A	0	#N/A	#N/A	#N/A	#N/A	#N/A	0	#N/A	#N/A	#N/A	#N/A	#N/A	0	#N/A	#N/A	#N/A	#N/A	#N/A	0	#N/A	#N/A	#N/A	#N/A	#N/A	0	#N/A	#N/A	#N/A	#N/A	#N/A	0	#N/A	#N/A	#N/A	#N/A	#N/A	0	#N/A	#N/A	#N/A
Mir5619	5	104048003..104048063	ENSMUSG00000093690	0	#N/A	#N/A	#N/A	#N/A	#N/A	0	#N/A	#N/A	#N/A	#N/A	#N/A	0	#N/A	#N/A	#N/A	#N/A	#N/A	0	#N/A	#N/A	#N/A	#N/A	#N/A	0	#N/A	#N/A	#N/A	#N/A	#N/A	0	#N/A	#N/A	#N/A	#N/A	#N/A	0	#N/A	#N/A	#N/A	#N/A	#N/A	0	#N/A	#N/A	#N/A
Mir5620	7	7298891..7298946	ENSMUSG00000093599	0	#N/A	#N/A	#N/A	#N/A	#N/A	0	#N/A	#N/A	#N/A	#N/A	#N/A	0	#N/A	#N/A	#N/A	#N/A	#N/A	0	#N/A	#N/A	#N/A	#N/A	#N/A	0	#N/A	#N/A	#N/A	#N/A	#N/A	0	#N/A	#N/A	#N/A	#N/A	#N/A	0	#N/A	#N/A	#N/A	#N/A	#N/A	0	#N/A	#N/A	#N/A
Mir5621	11	115795824..115795886	ENSMUSG00000093539	0	#N/A	#N/A	#N/A	#N/A	#N/A	0	#N/A	#N/A	#N/A	#N/A	#N/A	0	#N/A	#N/A	#N/A	#N/A	#N/A	0	#N/A	#N/A	#N/A	#N/A	#N/A	0	#N/A	#N/A	#N/A	#N/A	#N/A	0	#N/A	#N/A	#N/A	#N/A	#N/A	0	#N/A	#N/A	#N/A	#N/A	#N/A	0	#N/A	#N/A	#N/A
Mir5622	2	152865067..152865126	ENSMUSG00000093746	0	#N/A	#N/A	#N/A	#N/A	#N/A	0	#N/A	#N/A	#N/A	#N/A	#N/A	0	#N/A	#N/A	#N/A	#N/A	#N/A	0	#N/A	#N/A	#N/A	#N/A	#N/A	0	#N/A	#N/A	#N/A	#N/A	#N/A	0	#N/A	#N/A	#N/A	#N/A	#N/A	0	#N/A	#N/A	#N/A	#N/A	#N/A	0	#N/A	#N/A	#N/A
Mir5623	19	58051167..58051236	ENSMUSG00000093757	0	#N/A	#N/A	#N/A	#N/A	#N/A	0	#N/A	#N/A	#N/A	#N/A	#N/A	0	#N/A	#N/A	#N/A	#N/A	#N/A	0	#N/A	#N/A	#N/A	#N/A	#N/A	0	#N/A	#N/A	#N/A	#N/A	#N/A	0	#N/A	#N/A	#N/A	#N/A	#N/A	0	#N/A	#N/A	#N/A	#N/A	#N/A	0	#N/A	#N/A	#N/A
Mir5624	13	93790777..93790837	ENSMUSG00000093480	0	#N/A	#N/A	#N/A	#N/A	#N/A	0	#N/A	#N/A	#N/A	#N/A	#N/A	0	#N/A	#N/A	#N/A	#N/A	#N/A	0	#N/A	#N/A	#N/A	#N/A	#N/A	0	#N/A	#N/A	#N/A	#N/A	#N/A	0	#N/A	#N/A	#N/A	#N/A	#N/A	0	#N/A	#N/A	#N/A	#N/A	#N/A	0	#N/A	#N/A	#N/A
Mir5625	5	30647936..30648015	ENSMUSG00000093710	0	#N/A	#N/A	#N/A	#N/A	#N/A	0	#N/A	#N/A	#N/A	#N/A	#N/A	0	#N/A	#N/A	#N/A	#N/A	#N/A	0	#N/A	#N/A	#N/A	#N/A	#N/A	0	#N/A	#N/A	#N/A	#N/A	#N/A	0	#N/A	#N/A	#N/A	#N/A	#N/A	0	#N/A	#N/A	#N/A	#N/A	#N/A	0	#N/A	#N/A	#N/A
Mir5626	9	complement(70405694..70405753)	ENSMUSG00000093763	0	#N/A	#N/A	#N/A	#N/A	#N/A	0	#N/A	#N/A	#N/A	#N/A	#N/A	0	#N/A	#N/A	#N/A	#N/A	#N/A	0	#N/A	#N/A	#N/A	#N/A	#N/A	0	#N/A	#N/A	#N/A	#N/A	#N/A	0	#N/A	#N/A	#N/A	#N/A	#N/A	0	#N/A	#N/A	#N/A	#N/A	#N/A	0	#N/A	#N/A	#N/A
Mir5627	12	44210313..44210373	ENSMUSG00000093618	0	#N/A	#N/A	#N/A	#N/A	#N/A	0	#N/A	#N/A	#N/A	#N/A	#N/A	0	#N/A	#N/A	#N/A	#N/A	#N/A	0	#N/A	#N/A	#N/A	#N/A	#N/A	0	#N/A	#N/A	#N/A	#N/A	#N/A	0	#N/A	#N/A	#N/A	#N/A	#N/A	0	#N/A	#N/A	#N/A	#N/A	#N/A	0	#N/A	#N/A	#N/A
Mir568	16	43640655..43640737	ENSMUSG00000076372	0	#N/A	#N/A	#N/A	#N/A	#N/A	0	#N/A	#N/A	#N/A	#N/A	#N/A	0	#N/A	#N/A	#N/A	#N/A	#N/A	0	#N/A	#N/A	#N/A	#N/A	#N/A	0	#N/A	#N/A	#N/A	#N/A	#N/A	0	#N/A	#N/A	#N/A	#N/A	#N/A	0	#N/A	#N/A	#N/A	#N/A	#N/A	0	#N/A	#N/A	#N/A
Mir5709	17	complement(67026147..67026235)	ENSMUSG00000093508	0	#N/A	#N/A	#N/A	#N/A	#N/A	0	#N/A	#N/A	#N/A	#N/A	#N/A	0	#N/A	#N/A	#N/A	#N/A	#N/A	0	#N/A	#N/A	#N/A	#N/A	#N/A	0	#N/A	#N/A	#N/A	#N/A	#N/A	0	#N/A	#N/A	#N/A	#N/A	#N/A	0	#N/A	#N/A	#N/A	#N/A	#N/A	0	#N/A	#N/A	#N/A
Mir5710	9	54708313..54708381	ENSMUSG00000093441	0	#N/A	#N/A	#N/A	#N/A	#N/A	0	#N/A	#N/A	#N/A	#N/A	#N/A	0	#N/A	#N/A	#N/A	#N/A	#N/A	0	#N/A	#N/A	#N/A	#N/A	#N/A	0	#N/A	#N/A	#N/A	#N/A	#N/A	0	#N/A	#N/A	#N/A	#N/A	#N/A	0	#N/A	#N/A	#N/A	#N/A	#N/A	0	#N/A	#N/A	#N/A
Mir574	5	64970318..64970395	ENSMUSG00000077042	0	#N/A	#N/A	#N/A	#N/A	#N/A	0	#N/A	#N/A	#N/A	#N/A	#N/A	0	#N/A	#N/A	#N/A	#N/A	#N/A	0	#N/A	#N/A	#N/A	#N/A	#N/A	0	#N/A	#N/A	#N/A	#N/A	#N/A	0	#N/A	#N/A	#N/A	#N/A	#N/A	0	#N/A	#N/A	#N/A	#N/A	#N/A	0	#N/A	#N/A	#N/A
Mir582	13	109324744..109324824	ENSMUSG00000076946	0	#N/A	#N/A	#N/A	#N/A	#N/A	0	#N/A	#N/A	#N/A	#N/A	#N/A	0	#N/A	#N/A	#N/A	#N/A	#N/A	0	#N/A	#N/A	#N/A	#N/A	#N/A	0	#N/A	#N/A	#N/A	#N/A	#N/A	0	#N/A	#N/A	#N/A	#N/A	#N/A	0	#N/A	#N/A	#N/A	#N/A	#N/A	0	#N/A	#N/A	#N/A
Mir592	6	complement(27936655..27936750)	ENSMUSG00000076067	0	#N/A	#N/A	#N/A	#N/A	#N/A	0	#N/A	#N/A	#N/A	#N/A	#N/A	0	#N/A	#N/A	#N/A	#N/A	#N/A	0	#N/A	#N/A	#N/A	#N/A	#N/A	0	#N/A	#N/A	#N/A	#N/A	#N/A	0	#N/A	#N/A	#N/A	#N/A	#N/A	0	#N/A	#N/A	#N/A	#N/A	#N/A	0	#N/A	#N/A	#N/A
Mir598	14	63727189..63727267	ENSMUSG00000076049	0	#N/A	#N/A	#N/A	#N/A	#N/A	0	#N/A	#N/A	#N/A	#N/A	#N/A	0	#N/A	#N/A	#N/A	#N/A	#N/A	0	#N/A	#N/A	#N/A	#N/A	#N/A	0	#N/A	#N/A	#N/A	#N/A	#N/A	0	#N/A	#N/A	#N/A	#N/A	#N/A	0	#N/A	#N/A	#N/A	#N/A	#N/A	0	#N/A	#N/A	#N/A
Mir599	15	complement(35660831..35660918)	ENSMUSG00000076333	0	#N/A	#N/A	#N/A	#N/A	#N/A	0	#N/A	#N/A	#N/A	#N/A	#N/A	0	#N/A	#N/A	#N/A	#N/A	#N/A	0	#N/A	#N/A	#N/A	#N/A	#N/A	0	#N/A	#N/A	#N/A	#N/A	#N/A	0	#N/A	#N/A	#N/A	#N/A	#N/A	0	#N/A	#N/A	#N/A	#N/A	#N/A	0	#N/A	#N/A	#N/A
Mir615	15	103014910..103015001	ENSMUSG00000076010	0	#N/A	#N/A	#N/A	#N/A	#N/A	0	#N/A	#N/A	#N/A	#N/A	#N/A	0	#N/A	#N/A	#N/A	#N/A	#N/A	0	#N/A	#N/A	#N/A	#N/A	#N/A	0	#N/A	#N/A	#N/A	#N/A	#N/A	0	#N/A	#N/A	#N/A	#N/A	#N/A	0	#N/A	#N/A	#N/A	#N/A	#N/A	0	#N/A	#N/A	#N/A
Mir6236	9	110281287..110281409	ENSMUSG00000098973	2.11008	-1.79755	-0.846035	0.422055	0.677155	1	2.11008	-3.08965	-1.62744	0.103482	0.241956	1	2.11008	-2.6983	-1.43205	0.152003	0.39153	1	4.53336	1.07125	0.0992938	0.923895	0.962929	1	1.41439	-1.71881	-0.781407	0.462984	0.803261	1	1.41439	-1.5011	-0.586016	0.582084	0.999996	1	4.53336	1.92563	0.945329	0.39107	0.782141	1	1.37961	1.14503	0.195391	0.846777
Mir6237	9	9894431..9894521	ENSMUSG00000098408	0	#N/A	#N/A	#N/A	#N/A	#N/A	0	#N/A	#N/A	#N/A	#N/A	#N/A	0	#N/A	#N/A	#N/A	#N/A	#N/A	0	#N/A	#N/A	#N/A	#N/A	#N/A	0	#N/A	#N/A	#N/A	#N/A	#N/A	0	#N/A	#N/A	#N/A	#N/A	#N/A	0	#N/A	#N/A	#N/A	#N/A	#N/A	0	#N/A	#N/A	#N/A
Mir6238	7	complement(53891761..53891889)	ENSMUSG00000099176	0	#N/A	#N/A	#N/A	#N/A	#N/A	0	#N/A	#N/A	#N/A	#N/A	#N/A	0	#N/A	#N/A	#N/A	#N/A	#N/A	0	#N/A	#N/A	#N/A	#N/A	#N/A	0	#N/A	#N/A	#N/A	#N/A	#N/A	0	#N/A	#N/A	#N/A	#N/A	#N/A	0	#N/A	#N/A	#N/A	#N/A	#N/A	0	#N/A	#N/A	#N/A
Mir6239	14	complement(117953743..117953847)	ENSMUSG00000098648	0	#N/A	#N/A	#N/A	#N/A	#N/A	0	#N/A	#N/A	#N/A	#N/A	#N/A	0	#N/A	#N/A	#N/A	#N/A	#N/A	0	#N/A	#N/A	#N/A	#N/A	#N/A	0	#N/A	#N/A	#N/A	#N/A	#N/A	0	#N/A	#N/A	#N/A	#N/A	#N/A	0	#N/A	#N/A	#N/A	#N/A	#N/A	0	#N/A	#N/A	#N/A
Mir6240	5	114851948..114852064	ENSMUSG00000098343	0	#N/A	#N/A	#N/A	#N/A	#N/A	0	#N/A	#N/A	#N/A	#N/A	#N/A	0	#N/A	#N/A	#N/A	#N/A	#N/A	0	#N/A	#N/A	#N/A	#N/A	#N/A	0	#N/A	#N/A	#N/A	#N/A	#N/A	0	#N/A	#N/A	#N/A	#N/A	#N/A	0	#N/A	#N/A	#N/A	#N/A	#N/A	0	#N/A	#N/A	#N/A
Mir6241	14	118258634..118258736	ENSMUSG00000098612	0	#N/A	#N/A	#N/A	#N/A	#N/A	0	#N/A	#N/A	#N/A	#N/A	#N/A	0	#N/A	#N/A	#N/A	#N/A	#N/A	0	#N/A	#N/A	#N/A	#N/A	#N/A	0	#N/A	#N/A	#N/A	#N/A	#N/A	0	#N/A	#N/A	#N/A	#N/A	#N/A	0	#N/A	#N/A	#N/A	#N/A	#N/A	0	#N/A	#N/A	#N/A
Mir6244	9	52115623..52115739	ENSMUSG00000099311	0	#N/A	#N/A	#N/A	#N/A	#N/A	0	#N/A	#N/A	#N/A	#N/A	#N/A	0	#N/A	#N/A	#N/A	#N/A	#N/A	0	#N/A	#N/A	#N/A	#N/A	#N/A	0	#N/A	#N/A	#N/A	#N/A	#N/A	0	#N/A	#N/A	#N/A	#N/A	#N/A	0	#N/A	#N/A	#N/A	#N/A	#N/A	0	#N/A	#N/A	#N/A
Mir6335	2	67781043..67781140	ENSMUSG00000098734	0	#N/A	#N/A	#N/A	#N/A	#N/A	0	#N/A	#N/A	#N/A	#N/A	#N/A	0	#N/A	#N/A	#N/A	#N/A	#N/A	0	#N/A	#N/A	#N/A	#N/A	#N/A	0	#N/A	#N/A	#N/A	#N/A	#N/A	0	#N/A	#N/A	#N/A	#N/A	#N/A	0	#N/A	#N/A	#N/A	#N/A	#N/A	0	#N/A	#N/A	#N/A
Mir6336	2	complement(42447439..42447568)	ENSMUSG00000098660	0	#N/A	#N/A	#N/A	#N/A	#N/A	0	#N/A	#N/A	#N/A	#N/A	#N/A	0	#N/A	#N/A	#N/A	#N/A	#N/A	0	#N/A	#N/A	#N/A	#N/A	#N/A	0	#N/A	#N/A	#N/A	#N/A	#N/A	0	#N/A	#N/A	#N/A	#N/A	#N/A	0	#N/A	#N/A	#N/A	#N/A	#N/A	0	#N/A	#N/A	#N/A
Mir6337	2	complement(65364296..65364400)	ENSMUSG00000099184	0	#N/A	#N/A	#N/A	#N/A	#N/A	0	#N/A	#N/A	#N/A	#N/A	#N/A	0	#N/A	#N/A	#N/A	#N/A	#N/A	0	#N/A	#N/A	#N/A	#N/A	#N/A	0	#N/A	#N/A	#N/A	#N/A	#N/A	0	#N/A	#N/A	#N/A	#N/A	#N/A	0	#N/A	#N/A	#N/A	#N/A	#N/A	0	#N/A	#N/A	#N/A
Mir6338	11	72388756..72388864	ENSMUSG00000098658	0	-1.58732	-0.666594	0.805651	#N/A	1	0	-1.77512	-0.827913	0.744248	#N/A	1	0	-1.6749	-0.744072	0.774025	#N/A	1	0.0473483	1.60272	0.680525	0.749804	#N/A	1	0	-1.11831	-0.16132	0.95289	#N/A	1	0	-1.05517	-0.0774786	0.977771	#N/A	1	0.0473483	2.54404	1.34712	0.568138	#N/A	1	0	1.05984	0.083841	0.974412
Mir6339	2	complement(130016292..130016408)	ENSMUSG00000098347	0	#N/A	#N/A	#N/A	#N/A	#N/A	0	#N/A	#N/A	#N/A	#N/A	#N/A	0	#N/A	#N/A	#N/A	#N/A	#N/A	0	#N/A	#N/A	#N/A	#N/A	#N/A	0	#N/A	#N/A	#N/A	#N/A	#N/A	0	#N/A	#N/A	#N/A	#N/A	#N/A	0	#N/A	#N/A	#N/A	#N/A	#N/A	0	#N/A	#N/A	#N/A
Mir6340	2	complement(173701030..173701148)	ENSMUSG00000098588	0	#N/A	#N/A	#N/A	#N/A	#N/A	0	#N/A	#N/A	#N/A	#N/A	#N/A	0	#N/A	#N/A	#N/A	#N/A	#N/A	0	#N/A	#N/A	#N/A	#N/A	#N/A	0	#N/A	#N/A	#N/A	#N/A	#N/A	0	#N/A	#N/A	#N/A	#N/A	#N/A	0	#N/A	#N/A	#N/A	#N/A	#N/A	0	#N/A	#N/A	#N/A
Mir6341	1	12425986..12426106	ENSMUSG00000098555	0	#N/A	#N/A	#N/A	#N/A	#N/A	0	#N/A	#N/A	#N/A	#N/A	#N/A	0	#N/A	#N/A	#N/A	#N/A	#N/A	0	#N/A	#N/A	#N/A	#N/A	#N/A	0	#N/A	#N/A	#N/A	#N/A	#N/A	0	#N/A	#N/A	#N/A	#N/A	#N/A	0	#N/A	#N/A	#N/A	#N/A	#N/A	0	#N/A	#N/A	#N/A
Mir6342	1	29421488..29421612	ENSMUSG00000099257	0	#N/A	#N/A	#N/A	#N/A	#N/A	0	#N/A	#N/A	#N/A	#N/A	#N/A	0	#N/A	#N/A	#N/A	#N/A	#N/A	0	#N/A	#N/A	#N/A	#N/A	#N/A	0	#N/A	#N/A	#N/A	#N/A	#N/A	0	#N/A	#N/A	#N/A	#N/A	#N/A	0	#N/A	#N/A	#N/A	#N/A	#N/A	0	#N/A	#N/A	#N/A
Mir6343	1	76509560..76509643	ENSMUSG00000098611	0	#N/A	#N/A	#N/A	#N/A	#N/A	0	#N/A	#N/A	#N/A	#N/A	#N/A	0	#N/A	#N/A	#N/A	#N/A	#N/A	0	#N/A	#N/A	#N/A	#N/A	#N/A	0	#N/A	#N/A	#N/A	#N/A	#N/A	0	#N/A	#N/A	#N/A	#N/A	#N/A	0	#N/A	#N/A	#N/A	#N/A	#N/A	0	#N/A	#N/A	#N/A
Mir6344	1	82131916..82132019	ENSMUSG00000098797	0	#N/A	#N/A	#N/A	#N/A	#N/A	0	#N/A	#N/A	#N/A	#N/A	#N/A	0	#N/A	#N/A	#N/A	#N/A	#N/A	0	#N/A	#N/A	#N/A	#N/A	#N/A	0	#N/A	#N/A	#N/A	#N/A	#N/A	0	#N/A	#N/A	#N/A	#N/A	#N/A	0	#N/A	#N/A	#N/A	#N/A	#N/A	0	#N/A	#N/A	#N/A
Mir6345	1	93352158..93352285	ENSMUSG00000098689	0	#N/A	#N/A	#N/A	#N/A	#N/A	0	#N/A	#N/A	#N/A	#N/A	#N/A	0	#N/A	#N/A	#N/A	#N/A	#N/A	0	#N/A	#N/A	#N/A	#N/A	#N/A	0	#N/A	#N/A	#N/A	#N/A	#N/A	0	#N/A	#N/A	#N/A	#N/A	#N/A	0	#N/A	#N/A	#N/A	#N/A	#N/A	0	#N/A	#N/A	#N/A
Mir6346	1	118954220..118954300	ENSMUSG00000098273	0	#N/A	#N/A	#N/A	#N/A	#N/A	0	#N/A	#N/A	#N/A	#N/A	#N/A	0	#N/A	#N/A	#N/A	#N/A	#N/A	0	#N/A	#N/A	#N/A	#N/A	#N/A	0	#N/A	#N/A	#N/A	#N/A	#N/A	0	#N/A	#N/A	#N/A	#N/A	#N/A	0	#N/A	#N/A	#N/A	#N/A	#N/A	0	#N/A	#N/A	#N/A
Mir6347	1	167290125..167290225	ENSMUSG00000098379	0	#N/A	#N/A	#N/A	#N/A	#N/A	0	#N/A	#N/A	#N/A	#N/A	#N/A	0	#N/A	#N/A	#N/A	#N/A	#N/A	0	#N/A	#N/A	#N/A	#N/A	#N/A	0	#N/A	#N/A	#N/A	#N/A	#N/A	0	#N/A	#N/A	#N/A	#N/A	#N/A	0	#N/A	#N/A	#N/A	#N/A	#N/A	0	#N/A	#N/A	#N/A
Mir6348	1	168490643..168490762	ENSMUSG00000098407	0	#N/A	#N/A	#N/A	#N/A	#N/A	0	#N/A	#N/A	#N/A	#N/A	#N/A	0	#N/A	#N/A	#N/A	#N/A	#N/A	0	#N/A	#N/A	#N/A	#N/A	#N/A	0	#N/A	#N/A	#N/A	#N/A	#N/A	0	#N/A	#N/A	#N/A	#N/A	#N/A	0	#N/A	#N/A	#N/A	#N/A	#N/A	0	#N/A	#N/A	#N/A
Mir6349	1	complement(39186896..39186992)	ENSMUSG00000098833	0	#N/A	#N/A	#N/A	#N/A	#N/A	0	#N/A	#N/A	#N/A	#N/A	#N/A	0	#N/A	#N/A	#N/A	#N/A	#N/A	0	#N/A	#N/A	#N/A	#N/A	#N/A	0	#N/A	#N/A	#N/A	#N/A	#N/A	0	#N/A	#N/A	#N/A	#N/A	#N/A	0	#N/A	#N/A	#N/A	#N/A	#N/A	0	#N/A	#N/A	#N/A
Mir6350	1	complement(47467021..47467125)	ENSMUSG00000098876	0	#N/A	#N/A	#N/A	#N/A	#N/A	0	#N/A	#N/A	#N/A	#N/A	#N/A	0	#N/A	#N/A	#N/A	#N/A	#N/A	0	#N/A	#N/A	#N/A	#N/A	#N/A	0	#N/A	#N/A	#N/A	#N/A	#N/A	0	#N/A	#N/A	#N/A	#N/A	#N/A	0	#N/A	#N/A	#N/A	#N/A	#N/A	0	#N/A	#N/A	#N/A
Mir6351	1	complement(73855477..73855575)	ENSMUSG00000098504	0	#N/A	#N/A	#N/A	#N/A	#N/A	0	#N/A	#N/A	#N/A	#N/A	#N/A	0	#N/A	#N/A	#N/A	#N/A	#N/A	0	#N/A	#N/A	#N/A	#N/A	#N/A	0	#N/A	#N/A	#N/A	#N/A	#N/A	0	#N/A	#N/A	#N/A	#N/A	#N/A	0	#N/A	#N/A	#N/A	#N/A	#N/A	0	#N/A	#N/A	#N/A
Mir6352	1	complement(77496653..77496768)	ENSMUSG00000099141	0	#N/A	#N/A	#N/A	#N/A	#N/A	0	#N/A	#N/A	#N/A	#N/A	#N/A	0	#N/A	#N/A	#N/A	#N/A	#N/A	0	#N/A	#N/A	#N/A	#N/A	#N/A	0	#N/A	#N/A	#N/A	#N/A	#N/A	0	#N/A	#N/A	#N/A	#N/A	#N/A	0	#N/A	#N/A	#N/A	#N/A	#N/A	0	#N/A	#N/A	#N/A
Mir6353	1	complement(84218849..84218961)	ENSMUSG00000098851	0	#N/A	#N/A	#N/A	#N/A	#N/A	0	#N/A	#N/A	#N/A	#N/A	#N/A	0	#N/A	#N/A	#N/A	#N/A	#N/A	0	#N/A	#N/A	#N/A	#N/A	#N/A	0	#N/A	#N/A	#N/A	#N/A	#N/A	0	#N/A	#N/A	#N/A	#N/A	#N/A	0	#N/A	#N/A	#N/A	#N/A	#N/A	0	#N/A	#N/A	#N/A
Mir6354	1	complement(169018974..169019089)	ENSMUSG00000098829	0	#N/A	#N/A	#N/A	#N/A	#N/A	0	#N/A	#N/A	#N/A	#N/A	#N/A	0	#N/A	#N/A	#N/A	#N/A	#N/A	0	#N/A	#N/A	#N/A	#N/A	#N/A	0	#N/A	#N/A	#N/A	#N/A	#N/A	0	#N/A	#N/A	#N/A	#N/A	#N/A	0	#N/A	#N/A	#N/A	#N/A	#N/A	0	#N/A	#N/A	#N/A
Mir6355	18	59579630..59579735	ENSMUSG00000098287	0	#N/A	#N/A	#N/A	#N/A	#N/A	0	#N/A	#N/A	#N/A	#N/A	#N/A	0	#N/A	#N/A	#N/A	#N/A	#N/A	0	#N/A	#N/A	#N/A	#N/A	#N/A	0	#N/A	#N/A	#N/A	#N/A	#N/A	0	#N/A	#N/A	#N/A	#N/A	#N/A	0	#N/A	#N/A	#N/A	#N/A	#N/A	0	#N/A	#N/A	#N/A
Mir6356	18	68739400..68739501	ENSMUSG00000099300	0	#N/A	#N/A	#N/A	#N/A	#N/A	0	#N/A	#N/A	#N/A	#N/A	#N/A	0	#N/A	#N/A	#N/A	#N/A	#N/A	0	#N/A	#N/A	#N/A	#N/A	#N/A	0	#N/A	#N/A	#N/A	#N/A	#N/A	0	#N/A	#N/A	#N/A	#N/A	#N/A	0	#N/A	#N/A	#N/A	#N/A	#N/A	0	#N/A	#N/A	#N/A
Mir6357	18	70516786..70516889	ENSMUSG00000098721	0	#N/A	#N/A	#N/A	#N/A	#N/A	0	#N/A	#N/A	#N/A	#N/A	#N/A	0	#N/A	#N/A	#N/A	#N/A	#N/A	0	#N/A	#N/A	#N/A	#N/A	#N/A	0	#N/A	#N/A	#N/A	#N/A	#N/A	0	#N/A	#N/A	#N/A	#N/A	#N/A	0	#N/A	#N/A	#N/A	#N/A	#N/A	0	#N/A	#N/A	#N/A
Mir6358	18	76170552..76170652	ENSMUSG00000098276	0	#N/A	#N/A	#N/A	#N/A	#N/A	0	#N/A	#N/A	#N/A	#N/A	#N/A	0	#N/A	#N/A	#N/A	#N/A	#N/A	0	#N/A	#N/A	#N/A	#N/A	#N/A	0	#N/A	#N/A	#N/A	#N/A	#N/A	0	#N/A	#N/A	#N/A	#N/A	#N/A	0	#N/A	#N/A	#N/A	#N/A	#N/A	0	#N/A	#N/A	#N/A
Mir6359	18	88972030..88972110	ENSMUSG00000098676	0	-1.58681	-0.666131	0.806512	#N/A	1	0	-1.77527	-0.828039	0.745143	#N/A	1	0	-1.67504	-0.744196	0.774785	#N/A	1	0.17976	3.73143	1.89973	0.330813	#N/A	1	0	-1.11877	-0.161909	0.952897	#N/A	1	0	-1.0556	-0.0780652	0.977684	0.999996	1	0.17976	5.92108	2.56586	0.243481	#N/A	1	0	1.05984	0.0838434	0.974502
Mir6360	18	complement(23774864..23774989)	ENSMUSG00000098607	0	#N/A	#N/A	#N/A	#N/A	#N/A	0	#N/A	#N/A	#N/A	#N/A	#N/A	0	#N/A	#N/A	#N/A	#N/A	#N/A	0	#N/A	#N/A	#N/A	#N/A	#N/A	0	#N/A	#N/A	#N/A	#N/A	#N/A	0	#N/A	#N/A	#N/A	#N/A	#N/A	0	#N/A	#N/A	#N/A	#N/A	#N/A	0	#N/A	#N/A	#N/A
Mir6361	18	complement(32880573..32880673)	ENSMUSG00000098252	0	#N/A	#N/A	#N/A	#N/A	#N/A	0	#N/A	#N/A	#N/A	#N/A	#N/A	0	#N/A	#N/A	#N/A	#N/A	#N/A	0	#N/A	#N/A	#N/A	#N/A	#N/A	0	#N/A	#N/A	#N/A	#N/A	#N/A	0	#N/A	#N/A	#N/A	#N/A	#N/A	0	#N/A	#N/A	#N/A	#N/A	#N/A	0	#N/A	#N/A	#N/A
Mir6362	16	22605326..22605432	ENSMUSG00000098448	0	#N/A	#N/A	#N/A	#N/A	#N/A	0	#N/A	#N/A	#N/A	#N/A	#N/A	0	#N/A	#N/A	#N/A	#N/A	#N/A	0	#N/A	#N/A	#N/A	#N/A	#N/A	0	#N/A	#N/A	#N/A	#N/A	#N/A	0	#N/A	#N/A	#N/A	#N/A	#N/A	0	#N/A	#N/A	#N/A	#N/A	#N/A	0	#N/A	#N/A	#N/A
Mir6363	16	50727132..50727245	ENSMUSG00000098482	0	#N/A	#N/A	#N/A	#N/A	#N/A	0	#N/A	#N/A	#N/A	#N/A	#N/A	0	#N/A	#N/A	#N/A	#N/A	#N/A	0	#N/A	#N/A	#N/A	#N/A	#N/A	0	#N/A	#N/A	#N/A	#N/A	#N/A	0	#N/A	#N/A	#N/A	#N/A	#N/A	0	#N/A	#N/A	#N/A	#N/A	#N/A	0	#N/A	#N/A	#N/A
Mir6364	16	complement(5215789..5215874)	ENSMUSG00000098675	0	#N/A	#N/A	#N/A	#N/A	#N/A	0	#N/A	#N/A	#N/A	#N/A	#N/A	0	#N/A	#N/A	#N/A	#N/A	#N/A	0	#N/A	#N/A	#N/A	#N/A	#N/A	0	#N/A	#N/A	#N/A	#N/A	#N/A	0	#N/A	#N/A	#N/A	#N/A	#N/A	0	#N/A	#N/A	#N/A	#N/A	#N/A	0	#N/A	#N/A	#N/A
Mir6365	16	complement(13471080..13471180)	ENSMUSG00000099214	0	#N/A	#N/A	#N/A	#N/A	#N/A	0	#N/A	#N/A	#N/A	#N/A	#N/A	0	#N/A	#N/A	#N/A	#N/A	#N/A	0	#N/A	#N/A	#N/A	#N/A	#N/A	0	#N/A	#N/A	#N/A	#N/A	#N/A	0	#N/A	#N/A	#N/A	#N/A	#N/A	0	#N/A	#N/A	#N/A	#N/A	#N/A	0	#N/A	#N/A	#N/A
Mir6366	16	complement(18165089..18165170)	ENSMUSG00000099293	0	#N/A	#N/A	#N/A	#N/A	#N/A	0	#N/A	#N/A	#N/A	#N/A	#N/A	0	#N/A	#N/A	#N/A	#N/A	#N/A	0	#N/A	#N/A	#N/A	#N/A	#N/A	0	#N/A	#N/A	#N/A	#N/A	#N/A	0	#N/A	#N/A	#N/A	#N/A	#N/A	0	#N/A	#N/A	#N/A	#N/A	#N/A	0	#N/A	#N/A	#N/A
Mir6367	16	complement(91527443..91527544)	ENSMUSG00000099308	0	#N/A	#N/A	#N/A	#N/A	#N/A	0	#N/A	#N/A	#N/A	#N/A	#N/A	0	#N/A	#N/A	#N/A	#N/A	#N/A	0	#N/A	#N/A	#N/A	#N/A	#N/A	0	#N/A	#N/A	#N/A	#N/A	#N/A	0	#N/A	#N/A	#N/A	#N/A	#N/A	0	#N/A	#N/A	#N/A	#N/A	#N/A	0	#N/A	#N/A	#N/A
Mir6368	13	complement(28710781..28710873)	ENSMUSG00000099158	0	#N/A	#N/A	#N/A	#N/A	#N/A	0	#N/A	#N/A	#N/A	#N/A	#N/A	0	#N/A	#N/A	#N/A	#N/A	#N/A	0	#N/A	#N/A	#N/A	#N/A	#N/A	0	#N/A	#N/A	#N/A	#N/A	#N/A	0	#N/A	#N/A	#N/A	#N/A	#N/A	0	#N/A	#N/A	#N/A	#N/A	#N/A	0	#N/A	#N/A	#N/A
Mir6369	13	complement(58313044..58313149)	ENSMUSG00000098258	0	#N/A	#N/A	#N/A	#N/A	#N/A	0	#N/A	#N/A	#N/A	#N/A	#N/A	0	#N/A	#N/A	#N/A	#N/A	#N/A	0	#N/A	#N/A	#N/A	#N/A	#N/A	0	#N/A	#N/A	#N/A	#N/A	#N/A	0	#N/A	#N/A	#N/A	#N/A	#N/A	0	#N/A	#N/A	#N/A	#N/A	#N/A	0	#N/A	#N/A	#N/A
Mir6370	6	19555342..19555461	ENSMUSG00000099149	0	#N/A	#N/A	#N/A	#N/A	#N/A	0	#N/A	#N/A	#N/A	#N/A	#N/A	0	#N/A	#N/A	#N/A	#N/A	#N/A	0	#N/A	#N/A	#N/A	#N/A	#N/A	0	#N/A	#N/A	#N/A	#N/A	#N/A	0	#N/A	#N/A	#N/A	#N/A	#N/A	0	#N/A	#N/A	#N/A	#N/A	#N/A	0	#N/A	#N/A	#N/A
Mir6371	6	50572398..50572508	ENSMUSG00000099221	0	#N/A	#N/A	#N/A	#N/A	#N/A	0	#N/A	#N/A	#N/A	#N/A	#N/A	0	#N/A	#N/A	#N/A	#N/A	#N/A	0	#N/A	#N/A	#N/A	#N/A	#N/A	0	#N/A	#N/A	#N/A	#N/A	#N/A	0	#N/A	#N/A	#N/A	#N/A	#N/A	0	#N/A	#N/A	#N/A	#N/A	#N/A	0	#N/A	#N/A	#N/A
Mir6372	11	26202240..26202348	ENSMUSG00000099015	0	#N/A	#N/A	#N/A	#N/A	#N/A	0	#N/A	#N/A	#N/A	#N/A	#N/A	0	#N/A	#N/A	#N/A	#N/A	#N/A	0	#N/A	#N/A	#N/A	#N/A	#N/A	0	#N/A	#N/A	#N/A	#N/A	#N/A	0	#N/A	#N/A	#N/A	#N/A	#N/A	0	#N/A	#N/A	#N/A	#N/A	#N/A	0	#N/A	#N/A	#N/A
Mir6373	6	102794384..102794485	ENSMUSG00000098533	0	#N/A	#N/A	#N/A	#N/A	#N/A	0	#N/A	#N/A	#N/A	#N/A	#N/A	0	#N/A	#N/A	#N/A	#N/A	#N/A	0	#N/A	#N/A	#N/A	#N/A	#N/A	0	#N/A	#N/A	#N/A	#N/A	#N/A	0	#N/A	#N/A	#N/A	#N/A	#N/A	0	#N/A	#N/A	#N/A	#N/A	#N/A	0	#N/A	#N/A	#N/A
Mir6374	6	complement(83400996..83401102)	ENSMUSG00000099045	0	#N/A	#N/A	#N/A	#N/A	#N/A	0	#N/A	#N/A	#N/A	#N/A	#N/A	0	#N/A	#N/A	#N/A	#N/A	#N/A	0	#N/A	#N/A	#N/A	#N/A	#N/A	0	#N/A	#N/A	#N/A	#N/A	#N/A	0	#N/A	#N/A	#N/A	#N/A	#N/A	0	#N/A	#N/A	#N/A	#N/A	#N/A	0	#N/A	#N/A	#N/A
Mir6375	6	complement(85790140..85790234)	ENSMUSG00000105002	0	#N/A	#N/A	#N/A	#N/A	#N/A	0	#N/A	#N/A	#N/A	#N/A	#N/A	0	#N/A	#N/A	#N/A	#N/A	#N/A	0	#N/A	#N/A	#N/A	#N/A	#N/A	0	#N/A	#N/A	#N/A	#N/A	#N/A	0	#N/A	#N/A	#N/A	#N/A	#N/A	0	#N/A	#N/A	#N/A	#N/A	#N/A	0	#N/A	#N/A	#N/A
Mir6376	6	complement(88104128..88104258)	ENSMUSG00000099095	0	#N/A	#N/A	#N/A	#N/A	#N/A	0	#N/A	#N/A	#N/A	#N/A	#N/A	0	#N/A	#N/A	#N/A	#N/A	#N/A	0	#N/A	#N/A	#N/A	#N/A	#N/A	0	#N/A	#N/A	#N/A	#N/A	#N/A	0	#N/A	#N/A	#N/A	#N/A	#N/A	0	#N/A	#N/A	#N/A	#N/A	#N/A	0	#N/A	#N/A	#N/A
Mir6377	3	57616609..57616722	ENSMUSG00000098401	0	#N/A	#N/A	#N/A	#N/A	#N/A	0	#N/A	#N/A	#N/A	#N/A	#N/A	0	#N/A	#N/A	#N/A	#N/A	#N/A	0	#N/A	#N/A	#N/A	#N/A	#N/A	0	#N/A	#N/A	#N/A	#N/A	#N/A	0	#N/A	#N/A	#N/A	#N/A	#N/A	0	#N/A	#N/A	#N/A	#N/A	#N/A	0	#N/A	#N/A	#N/A
Mir6378	3	complement(34922545..34922651)	ENSMUSG00000098862	0	#N/A	#N/A	#N/A	#N/A	#N/A	0	#N/A	#N/A	#N/A	#N/A	#N/A	0	#N/A	#N/A	#N/A	#N/A	#N/A	0	#N/A	#N/A	#N/A	#N/A	#N/A	0	#N/A	#N/A	#N/A	#N/A	#N/A	0	#N/A	#N/A	#N/A	#N/A	#N/A	0	#N/A	#N/A	#N/A	#N/A	#N/A	0	#N/A	#N/A	#N/A
Mir6379	3	complement(46900668..46900782)	ENSMUSG00000098417	0	#N/A	#N/A	#N/A	#N/A	#N/A	0	#N/A	#N/A	#N/A	#N/A	#N/A	0	#N/A	#N/A	#N/A	#N/A	#N/A	0	#N/A	#N/A	#N/A	#N/A	#N/A	0	#N/A	#N/A	#N/A	#N/A	#N/A	0	#N/A	#N/A	#N/A	#N/A	#N/A	0	#N/A	#N/A	#N/A	#N/A	#N/A	0	#N/A	#N/A	#N/A
Mir6380	3	complement(137783535..137783615)	ENSMUSG00000099011	0	#N/A	#N/A	#N/A	#N/A	#N/A	0	#N/A	#N/A	#N/A	#N/A	#N/A	0	#N/A	#N/A	#N/A	#N/A	#N/A	0	#N/A	#N/A	#N/A	#N/A	#N/A	0	#N/A	#N/A	#N/A	#N/A	#N/A	0	#N/A	#N/A	#N/A	#N/A	#N/A	0	#N/A	#N/A	#N/A	#N/A	#N/A	0	#N/A	#N/A	#N/A
Mir6381	3	complement(142623860..142623946)	ENSMUSG00000098871	0	#N/A	#N/A	#N/A	#N/A	#N/A	0	#N/A	#N/A	#N/A	#N/A	#N/A	0	#N/A	#N/A	#N/A	#N/A	#N/A	0	#N/A	#N/A	#N/A	#N/A	#N/A	0	#N/A	#N/A	#N/A	#N/A	#N/A	0	#N/A	#N/A	#N/A	#N/A	#N/A	0	#N/A	#N/A	#N/A	#N/A	#N/A	0	#N/A	#N/A	#N/A
Mir6382	X	106309826..106309935	ENSMUSG00000099128	0	#N/A	#N/A	#N/A	#N/A	#N/A	0	#N/A	#N/A	#N/A	#N/A	#N/A	0	#N/A	#N/A	#N/A	#N/A	#N/A	0	#N/A	#N/A	#N/A	#N/A	#N/A	0	#N/A	#N/A	#N/A	#N/A	#N/A	0	#N/A	#N/A	#N/A	#N/A	#N/A	0	#N/A	#N/A	#N/A	#N/A	#N/A	0	#N/A	#N/A	#N/A
Mir6383	X	136183245..136183360	ENSMUSG00000098493	0	#N/A	#N/A	#N/A	#N/A	#N/A	0	#N/A	#N/A	#N/A	#N/A	#N/A	0	#N/A	#N/A	#N/A	#N/A	#N/A	0	#N/A	#N/A	#N/A	#N/A	#N/A	0	#N/A	#N/A	#N/A	#N/A	#N/A	0	#N/A	#N/A	#N/A	#N/A	#N/A	0	#N/A	#N/A	#N/A	#N/A	#N/A	0	#N/A	#N/A	#N/A
Mir6384	X	complement(52378121..52378181)	ENSMUSG00000105738	0	#N/A	#N/A	#N/A	#N/A	#N/A	0	#N/A	#N/A	#N/A	#N/A	#N/A	0	#N/A	#N/A	#N/A	#N/A	#N/A	0	#N/A	#N/A	#N/A	#N/A	#N/A	0	#N/A	#N/A	#N/A	#N/A	#N/A	0	#N/A	#N/A	#N/A	#N/A	#N/A	0	#N/A	#N/A	#N/A	#N/A	#N/A	0	#N/A	#N/A	#N/A
Mir6385	9	58221150..58221254	ENSMUSG00000098886	0	#N/A	#N/A	#N/A	#N/A	#N/A	0	#N/A	#N/A	#N/A	#N/A	#N/A	0	#N/A	#N/A	#N/A	#N/A	#N/A	0	#N/A	#N/A	#N/A	#N/A	#N/A	0	#N/A	#N/A	#N/A	#N/A	#N/A	0	#N/A	#N/A	#N/A	#N/A	#N/A	0	#N/A	#N/A	#N/A	#N/A	#N/A	0	#N/A	#N/A	#N/A
Mir6386	9	complement(92267258..92267361)	ENSMUSG00000098766	0	#N/A	#N/A	#N/A	#N/A	#N/A	0	#N/A	#N/A	#N/A	#N/A	#N/A	0	#N/A	#N/A	#N/A	#N/A	#N/A	0	#N/A	#N/A	#N/A	#N/A	#N/A	0	#N/A	#N/A	#N/A	#N/A	#N/A	0	#N/A	#N/A	#N/A	#N/A	#N/A	0	#N/A	#N/A	#N/A	#N/A	#N/A	0	#N/A	#N/A	#N/A
Mir6387	12	complement(15800994..15801101)	ENSMUSG00000098480	0	#N/A	#N/A	#N/A	#N/A	#N/A	0	#N/A	#N/A	#N/A	#N/A	#N/A	0	#N/A	#N/A	#N/A	#N/A	#N/A	0	#N/A	#N/A	#N/A	#N/A	#N/A	0	#N/A	#N/A	#N/A	#N/A	#N/A	0	#N/A	#N/A	#N/A	#N/A	#N/A	0	#N/A	#N/A	#N/A	#N/A	#N/A	0	#N/A	#N/A	#N/A
Mir6388	12	complement(115695720..115695794)	ENSMUSG00000098336	0	#N/A	#N/A	#N/A	#N/A	#N/A	0	#N/A	#N/A	#N/A	#N/A	#N/A	0	#N/A	#N/A	#N/A	#N/A	#N/A	0	#N/A	#N/A	#N/A	#N/A	#N/A	0	#N/A	#N/A	#N/A	#N/A	#N/A	0	#N/A	#N/A	#N/A	#N/A	#N/A	0	#N/A	#N/A	#N/A	#N/A	#N/A	0	#N/A	#N/A	#N/A
Mir6389	7	57581061..57581162	ENSMUSG00000099203	0	#N/A	#N/A	#N/A	#N/A	#N/A	0	#N/A	#N/A	#N/A	#N/A	#N/A	0	#N/A	#N/A	#N/A	#N/A	#N/A	0	#N/A	#N/A	#N/A	#N/A	#N/A	0	#N/A	#N/A	#N/A	#N/A	#N/A	0	#N/A	#N/A	#N/A	#N/A	#N/A	0	#N/A	#N/A	#N/A	#N/A	#N/A	0	#N/A	#N/A	#N/A
Mir6390	14	complement(105623642..105623770)	ENSMUSG00000098780	0	#N/A	#N/A	#N/A	#N/A	#N/A	0	#N/A	#N/A	#N/A	#N/A	#N/A	0	#N/A	#N/A	#N/A	#N/A	#N/A	0	#N/A	#N/A	#N/A	#N/A	#N/A	0	#N/A	#N/A	#N/A	#N/A	#N/A	0	#N/A	#N/A	#N/A	#N/A	#N/A	0	#N/A	#N/A	#N/A	#N/A	#N/A	0	#N/A	#N/A	#N/A
Mir6391	14	complement(118592369..118592472)	ENSMUSG00000098433	0	#N/A	#N/A	#N/A	#N/A	#N/A	0	#N/A	#N/A	#N/A	#N/A	#N/A	0	#N/A	#N/A	#N/A	#N/A	#N/A	0	#N/A	#N/A	#N/A	#N/A	#N/A	0	#N/A	#N/A	#N/A	#N/A	#N/A	0	#N/A	#N/A	#N/A	#N/A	#N/A	0	#N/A	#N/A	#N/A	#N/A	#N/A	0	#N/A	#N/A	#N/A
Mir6392	15	84168270..84168377	ENSMUSG00000098882	0	#N/A	#N/A	#N/A	#N/A	#N/A	0	#N/A	#N/A	#N/A	#N/A	#N/A	0	#N/A	#N/A	#N/A	#N/A	#N/A	0	#N/A	#N/A	#N/A	#N/A	#N/A	0	#N/A	#N/A	#N/A	#N/A	#N/A	0	#N/A	#N/A	#N/A	#N/A	#N/A	0	#N/A	#N/A	#N/A	#N/A	#N/A	0	#N/A	#N/A	#N/A
Mir6393	15	complement(87795850..87795943)	ENSMUSG00000098938	0	#N/A	#N/A	#N/A	#N/A	#N/A	0	#N/A	#N/A	#N/A	#N/A	#N/A	0	#N/A	#N/A	#N/A	#N/A	#N/A	0	#N/A	#N/A	#N/A	#N/A	#N/A	0	#N/A	#N/A	#N/A	#N/A	#N/A	0	#N/A	#N/A	#N/A	#N/A	#N/A	0	#N/A	#N/A	#N/A	#N/A	#N/A	0	#N/A	#N/A	#N/A
Mir6394	7	96305667..96305765	ENSMUSG00000099030	0	#N/A	#N/A	#N/A	#N/A	#N/A	0	#N/A	#N/A	#N/A	#N/A	#N/A	0	#N/A	#N/A	#N/A	#N/A	#N/A	0	#N/A	#N/A	#N/A	#N/A	#N/A	0	#N/A	#N/A	#N/A	#N/A	#N/A	0	#N/A	#N/A	#N/A	#N/A	#N/A	0	#N/A	#N/A	#N/A	#N/A	#N/A	0	#N/A	#N/A	#N/A
Mir6395	8	complement(34166622..34166712)	ENSMUSG00000098785	0	#N/A	#N/A	#N/A	#N/A	#N/A	0	#N/A	#N/A	#N/A	#N/A	#N/A	0	#N/A	#N/A	#N/A	#N/A	#N/A	0	#N/A	#N/A	#N/A	#N/A	#N/A	0	#N/A	#N/A	#N/A	#N/A	#N/A	0	#N/A	#N/A	#N/A	#N/A	#N/A	0	#N/A	#N/A	#N/A	#N/A	#N/A	0	#N/A	#N/A	#N/A
Mir6396	8	complement(122622265..122622375)	ENSMUSG00000098500	0	#N/A	#N/A	#N/A	#N/A	#N/A	0	#N/A	#N/A	#N/A	#N/A	#N/A	0	#N/A	#N/A	#N/A	#N/A	#N/A	0	#N/A	#N/A	#N/A	#N/A	#N/A	0	#N/A	#N/A	#N/A	#N/A	#N/A	0	#N/A	#N/A	#N/A	#N/A	#N/A	0	#N/A	#N/A	#N/A	#N/A	#N/A	0	#N/A	#N/A	#N/A
Mir6397	4	108087357..108087449	ENSMUSG00000098980	0	#N/A	#N/A	#N/A	#N/A	#N/A	0	#N/A	#N/A	#N/A	#N/A	#N/A	0	#N/A	#N/A	#N/A	#N/A	#N/A	0	#N/A	#N/A	#N/A	#N/A	#N/A	0	#N/A	#N/A	#N/A	#N/A	#N/A	0	#N/A	#N/A	#N/A	#N/A	#N/A	0	#N/A	#N/A	#N/A	#N/A	#N/A	0	#N/A	#N/A	#N/A
Mir6398	4	123616420..123616521	ENSMUSG00000099005	0	#N/A	#N/A	#N/A	#N/A	#N/A	0	#N/A	#N/A	#N/A	#N/A	#N/A	0	#N/A	#N/A	#N/A	#N/A	#N/A	0	#N/A	#N/A	#N/A	#N/A	#N/A	0	#N/A	#N/A	#N/A	#N/A	#N/A	0	#N/A	#N/A	#N/A	#N/A	#N/A	0	#N/A	#N/A	#N/A	#N/A	#N/A	0	#N/A	#N/A	#N/A
Mir6399	4	138163209..138163292	ENSMUSG00000098513	0	#N/A	#N/A	#N/A	#N/A	#N/A	0	#N/A	#N/A	#N/A	#N/A	#N/A	0	#N/A	#N/A	#N/A	#N/A	#N/A	0	#N/A	#N/A	#N/A	#N/A	#N/A	0	#N/A	#N/A	#N/A	#N/A	#N/A	0	#N/A	#N/A	#N/A	#N/A	#N/A	0	#N/A	#N/A	#N/A	#N/A	#N/A	0	#N/A	#N/A	#N/A
Mir6400	4	complement(15942900..15942991)	ENSMUSG00000098929	0	#N/A	#N/A	#N/A	#N/A	#N/A	0	#N/A	#N/A	#N/A	#N/A	#N/A	0	#N/A	#N/A	#N/A	#N/A	#N/A	0	#N/A	#N/A	#N/A	#N/A	#N/A	0	#N/A	#N/A	#N/A	#N/A	#N/A	0	#N/A	#N/A	#N/A	#N/A	#N/A	0	#N/A	#N/A	#N/A	#N/A	#N/A	0	#N/A	#N/A	#N/A
Mir6401	7	139779018..139779126	ENSMUSG00000098619	0	#N/A	#N/A	#N/A	#N/A	#N/A	0	#N/A	#N/A	#N/A	#N/A	#N/A	0	#N/A	#N/A	#N/A	#N/A	#N/A	0	#N/A	#N/A	#N/A	#N/A	#N/A	0	#N/A	#N/A	#N/A	#N/A	#N/A	0	#N/A	#N/A	#N/A	#N/A	#N/A	0	#N/A	#N/A	#N/A	#N/A	#N/A	0	#N/A	#N/A	#N/A
Mir6402	4	complement(91373284..91373363)	ENSMUSG00000098563	0	#N/A	#N/A	#N/A	#N/A	#N/A	0	#N/A	#N/A	#N/A	#N/A	#N/A	0	#N/A	#N/A	#N/A	#N/A	#N/A	0	#N/A	#N/A	#N/A	#N/A	#N/A	0	#N/A	#N/A	#N/A	#N/A	#N/A	0	#N/A	#N/A	#N/A	#N/A	#N/A	0	#N/A	#N/A	#N/A	#N/A	#N/A	0	#N/A	#N/A	#N/A
Mir6403	4	complement(134567723..134567851)	ENSMUSG00000099289	0	#N/A	#N/A	#N/A	#N/A	#N/A	0	#N/A	#N/A	#N/A	#N/A	#N/A	0	#N/A	#N/A	#N/A	#N/A	#N/A	0	#N/A	#N/A	#N/A	#N/A	#N/A	0	#N/A	#N/A	#N/A	#N/A	#N/A	0	#N/A	#N/A	#N/A	#N/A	#N/A	0	#N/A	#N/A	#N/A	#N/A	#N/A	0	#N/A	#N/A	#N/A
Mir6404	7	143933115..143933208	ENSMUSG00000099321	0	#N/A	#N/A	#N/A	#N/A	#N/A	0	#N/A	#N/A	#N/A	#N/A	#N/A	0	#N/A	#N/A	#N/A	#N/A	#N/A	0	#N/A	#N/A	#N/A	#N/A	#N/A	0	#N/A	#N/A	#N/A	#N/A	#N/A	0	#N/A	#N/A	#N/A	#N/A	#N/A	0	#N/A	#N/A	#N/A	#N/A	#N/A	0	#N/A	#N/A	#N/A
Mir6405	19	44808406..44808529	ENSMUSG00000098952	0	#N/A	#N/A	#N/A	#N/A	#N/A	0	#N/A	#N/A	#N/A	#N/A	#N/A	0	#N/A	#N/A	#N/A	#N/A	#N/A	0	#N/A	#N/A	#N/A	#N/A	#N/A	0	#N/A	#N/A	#N/A	#N/A	#N/A	0	#N/A	#N/A	#N/A	#N/A	#N/A	0	#N/A	#N/A	#N/A	#N/A	#N/A	0	#N/A	#N/A	#N/A
Mir6406	11	68220892..68221011	ENSMUSG00000099174	0	#N/A	#N/A	#N/A	#N/A	#N/A	0	#N/A	#N/A	#N/A	#N/A	#N/A	0	#N/A	#N/A	#N/A	#N/A	#N/A	0	#N/A	#N/A	#N/A	#N/A	#N/A	0	#N/A	#N/A	#N/A	#N/A	#N/A	0	#N/A	#N/A	#N/A	#N/A	#N/A	0	#N/A	#N/A	#N/A	#N/A	#N/A	0	#N/A	#N/A	#N/A
Mir6407	19	complement(53010656..53010756)	ENSMUSG00000098730	0	#N/A	#N/A	#N/A	#N/A	#N/A	0	#N/A	#N/A	#N/A	#N/A	#N/A	0	#N/A	#N/A	#N/A	#N/A	#N/A	0	#N/A	#N/A	#N/A	#N/A	#N/A	0	#N/A	#N/A	#N/A	#N/A	#N/A	0	#N/A	#N/A	#N/A	#N/A	#N/A	0	#N/A	#N/A	#N/A	#N/A	#N/A	0	#N/A	#N/A	#N/A
Mir6408	10	60923023..60923113	ENSMUSG00000099279	0	#N/A	#N/A	#N/A	#N/A	#N/A	0	#N/A	#N/A	#N/A	#N/A	#N/A	0	#N/A	#N/A	#N/A	#N/A	#N/A	0	#N/A	#N/A	#N/A	#N/A	#N/A	0	#N/A	#N/A	#N/A	#N/A	#N/A	0	#N/A	#N/A	#N/A	#N/A	#N/A	0	#N/A	#N/A	#N/A	#N/A	#N/A	0	#N/A	#N/A	#N/A
Mir6409	10	76008926..76009017	ENSMUSG00000098817	0	#N/A	#N/A	#N/A	#N/A	#N/A	0	#N/A	#N/A	#N/A	#N/A	#N/A	0	#N/A	#N/A	#N/A	#N/A	#N/A	0	#N/A	#N/A	#N/A	#N/A	#N/A	0	#N/A	#N/A	#N/A	#N/A	#N/A	0	#N/A	#N/A	#N/A	#N/A	#N/A	0	#N/A	#N/A	#N/A	#N/A	#N/A	0	#N/A	#N/A	#N/A
Mir6410	10	78434799..78434902	ENSMUSG00000098932	0	#N/A	#N/A	#N/A	#N/A	#N/A	0	#N/A	#N/A	#N/A	#N/A	#N/A	0	#N/A	#N/A	#N/A	#N/A	#N/A	0	#N/A	#N/A	#N/A	#N/A	#N/A	0	#N/A	#N/A	#N/A	#N/A	#N/A	0	#N/A	#N/A	#N/A	#N/A	#N/A	0	#N/A	#N/A	#N/A	#N/A	#N/A	0	#N/A	#N/A	#N/A
Mir6411	10	104287269..104287376	ENSMUSG00000099264	0	#N/A	#N/A	#N/A	#N/A	#N/A	0	#N/A	#N/A	#N/A	#N/A	#N/A	0	#N/A	#N/A	#N/A	#N/A	#N/A	0	#N/A	#N/A	#N/A	#N/A	#N/A	0	#N/A	#N/A	#N/A	#N/A	#N/A	0	#N/A	#N/A	#N/A	#N/A	#N/A	0	#N/A	#N/A	#N/A	#N/A	#N/A	0	#N/A	#N/A	#N/A
Mir6412	10	122648339..122648435	ENSMUSG00000098522	0	-1.58732	-0.666594	0.805651	#N/A	1	0.0427297	1.45027	0.536324	0.799006	#N/A	1	0	-1.6749	-0.744072	0.774025	#N/A	1	0	-1.8791	-0.910038	0.737127	#N/A	1	0.0427297	2.30205	1.20292	0.606438	#N/A	1	0	-1.05517	-0.0774786	0.977771	#N/A	1	0	-1.18382	-0.243445	0.932926	#N/A	1	0.0427297	-2.42906	-1.2804	0.560091
Mir6413	10	complement(20297581..20297688)	ENSMUSG00000098887	0	#N/A	#N/A	#N/A	#N/A	#N/A	0	#N/A	#N/A	#N/A	#N/A	#N/A	0	#N/A	#N/A	#N/A	#N/A	#N/A	0	#N/A	#N/A	#N/A	#N/A	#N/A	0	#N/A	#N/A	#N/A	#N/A	#N/A	0	#N/A	#N/A	#N/A	#N/A	#N/A	0	#N/A	#N/A	#N/A	#N/A	#N/A	0	#N/A	#N/A	#N/A
Mir6414	5	41891342..41891423	ENSMUSG00000098264	0	#N/A	#N/A	#N/A	#N/A	#N/A	0	#N/A	#N/A	#N/A	#N/A	#N/A	0	#N/A	#N/A	#N/A	#N/A	#N/A	0	#N/A	#N/A	#N/A	#N/A	#N/A	0	#N/A	#N/A	#N/A	#N/A	#N/A	0	#N/A	#N/A	#N/A	#N/A	#N/A	0	#N/A	#N/A	#N/A	#N/A	#N/A	0	#N/A	#N/A	#N/A
Mir6415	5	92458557..92458656	ENSMUSG00000099160	0	#N/A	#N/A	#N/A	#N/A	#N/A	0	#N/A	#N/A	#N/A	#N/A	#N/A	0	#N/A	#N/A	#N/A	#N/A	#N/A	0	#N/A	#N/A	#N/A	#N/A	#N/A	0	#N/A	#N/A	#N/A	#N/A	#N/A	0	#N/A	#N/A	#N/A	#N/A	#N/A	0	#N/A	#N/A	#N/A	#N/A	#N/A	0	#N/A	#N/A	#N/A
Mir6416	7	complement(64249983..64250099)	ENSMUSG00000098910	0	#N/A	#N/A	#N/A	#N/A	#N/A	0	#N/A	#N/A	#N/A	#N/A	#N/A	0	#N/A	#N/A	#N/A	#N/A	#N/A	0	#N/A	#N/A	#N/A	#N/A	#N/A	0	#N/A	#N/A	#N/A	#N/A	#N/A	0	#N/A	#N/A	#N/A	#N/A	#N/A	0	#N/A	#N/A	#N/A	#N/A	#N/A	0	#N/A	#N/A	#N/A
Mir6417	5	complement(52135902..52136017)	ENSMUSG00000098726	0.0480901	-1.32958	-0.410975	0.800572	#N/A	1	0.0331116	-4.47104	-2.16061	0.310278	#N/A	1	0.0331116	-4.21862	-2.07677	0.34369	#N/A	1	0.0331116	-4.73294	-2.24274	0.336474	#N/A	1	0.0480901	-3.36274	-1.74964	0.418097	#N/A	1	0.0480901	-3.17289	-1.6658	0.453785	0.999996	1	0.0480901	-3.55971	-1.83176	0.438038	#N/A	1	0	1.05984	0.083841	0.974412
Mir6418	5	complement(137529480..137529594)	ENSMUSG00000098597	0	#N/A	#N/A	#N/A	#N/A	#N/A	0	#N/A	#N/A	#N/A	#N/A	#N/A	0	#N/A	#N/A	#N/A	#N/A	#N/A	0	#N/A	#N/A	#N/A	#N/A	#N/A	0	#N/A	#N/A	#N/A	#N/A	#N/A	0	#N/A	#N/A	#N/A	#N/A	#N/A	0	#N/A	#N/A	#N/A	#N/A	#N/A	0	#N/A	#N/A	#N/A
Mir6419	2	17563514..17563626	ENSMUSG00000099161	0	#N/A	#N/A	#N/A	#N/A	#N/A	0	#N/A	#N/A	#N/A	#N/A	#N/A	0	#N/A	#N/A	#N/A	#N/A	#N/A	0	#N/A	#N/A	#N/A	#N/A	#N/A	0	#N/A	#N/A	#N/A	#N/A	#N/A	0	#N/A	#N/A	#N/A	#N/A	#N/A	0	#N/A	#N/A	#N/A	#N/A	#N/A	0	#N/A	#N/A	#N/A
Mir6420	17	64440806..64440907	ENSMUSG00000098984	0	#N/A	#N/A	#N/A	#N/A	#N/A	0	#N/A	#N/A	#N/A	#N/A	#N/A	0	#N/A	#N/A	#N/A	#N/A	#N/A	0	#N/A	#N/A	#N/A	#N/A	#N/A	0	#N/A	#N/A	#N/A	#N/A	#N/A	0	#N/A	#N/A	#N/A	#N/A	#N/A	0	#N/A	#N/A	#N/A	#N/A	#N/A	0	#N/A	#N/A	#N/A
Mir6481	3	complement(99199344..99199453)	ENSMUSG00000098918	0	#N/A	#N/A	#N/A	#N/A	#N/A	0	#N/A	#N/A	#N/A	#N/A	#N/A	0	#N/A	#N/A	#N/A	#N/A	#N/A	0	#N/A	#N/A	#N/A	#N/A	#N/A	0	#N/A	#N/A	#N/A	#N/A	#N/A	0	#N/A	#N/A	#N/A	#N/A	#N/A	0	#N/A	#N/A	#N/A	#N/A	#N/A	0	#N/A	#N/A	#N/A
Mir6516	11	117077348..117077457	ENSMUSG00000104740	0	#N/A	#N/A	#N/A	#N/A	#N/A	0	#N/A	#N/A	#N/A	#N/A	#N/A	0	#N/A	#N/A	#N/A	#N/A	#N/A	0	#N/A	#N/A	#N/A	#N/A	#N/A	0	#N/A	#N/A	#N/A	#N/A	#N/A	0	#N/A	#N/A	#N/A	#N/A	#N/A	0	#N/A	#N/A	#N/A	#N/A	#N/A	0	#N/A	#N/A	#N/A
Mir652	X	142739000..142739097	ENSMUSG00000076011	0	#N/A	#N/A	#N/A	#N/A	#N/A	0	#N/A	#N/A	#N/A	#N/A	#N/A	0	#N/A	#N/A	#N/A	#N/A	#N/A	0	#N/A	#N/A	#N/A	#N/A	#N/A	0	#N/A	#N/A	#N/A	#N/A	#N/A	0	#N/A	#N/A	#N/A	#N/A	#N/A	0	#N/A	#N/A	#N/A	#N/A	#N/A	0	#N/A	#N/A	#N/A
Mir653	6	complement(3721301..3721385)	ENSMUSG00000076357	0	#N/A	#N/A	#N/A	#N/A	#N/A	0	#N/A	#N/A	#N/A	#N/A	#N/A	0	#N/A	#N/A	#N/A	#N/A	#N/A	0	#N/A	#N/A	#N/A	#N/A	#N/A	0	#N/A	#N/A	#N/A	#N/A	#N/A	0	#N/A	#N/A	#N/A	#N/A	#N/A	0	#N/A	#N/A	#N/A	#N/A	#N/A	0	#N/A	#N/A	#N/A
Mir6537	7	complement(25097066..25097175)	ENSMUSG00000098441	0	#N/A	#N/A	#N/A	#N/A	#N/A	0	#N/A	#N/A	#N/A	#N/A	#N/A	0	#N/A	#N/A	#N/A	#N/A	#N/A	0	#N/A	#N/A	#N/A	#N/A	#N/A	0	#N/A	#N/A	#N/A	#N/A	#N/A	0	#N/A	#N/A	#N/A	#N/A	#N/A	0	#N/A	#N/A	#N/A	#N/A	#N/A	0	#N/A	#N/A	#N/A
Mir6538	12	complement(26414901..26415010)	ENSMUSG00000098771	0	#N/A	#N/A	#N/A	#N/A	#N/A	0	#N/A	#N/A	#N/A	#N/A	#N/A	0	#N/A	#N/A	#N/A	#N/A	#N/A	0	#N/A	#N/A	#N/A	#N/A	#N/A	0	#N/A	#N/A	#N/A	#N/A	#N/A	0	#N/A	#N/A	#N/A	#N/A	#N/A	0	#N/A	#N/A	#N/A	#N/A	#N/A	0	#N/A	#N/A	#N/A
Mir6539	14	complement(67859636..67859745)	ENSMUSG00000098866	0	#N/A	#N/A	#N/A	#N/A	#N/A	0	#N/A	#N/A	#N/A	#N/A	#N/A	0	#N/A	#N/A	#N/A	#N/A	#N/A	0	#N/A	#N/A	#N/A	#N/A	#N/A	0	#N/A	#N/A	#N/A	#N/A	#N/A	0	#N/A	#N/A	#N/A	#N/A	#N/A	0	#N/A	#N/A	#N/A	#N/A	#N/A	0	#N/A	#N/A	#N/A
Mir654	12	109723218..109723301	ENSMUSG00000077980	0	#N/A	#N/A	#N/A	#N/A	#N/A	0	#N/A	#N/A	#N/A	#N/A	#N/A	0	#N/A	#N/A	#N/A	#N/A	#N/A	0	#N/A	#N/A	#N/A	#N/A	#N/A	0	#N/A	#N/A	#N/A	#N/A	#N/A	0	#N/A	#N/A	#N/A	#N/A	#N/A	0	#N/A	#N/A	#N/A	#N/A	#N/A	0	#N/A	#N/A	#N/A
Mir6540	16	complement(42303362..42303469)	ENSMUSG00000098300	0	#N/A	#N/A	#N/A	#N/A	#N/A	0	#N/A	#N/A	#N/A	#N/A	#N/A	0	#N/A	#N/A	#N/A	#N/A	#N/A	0	#N/A	#N/A	#N/A	#N/A	#N/A	0	#N/A	#N/A	#N/A	#N/A	#N/A	0	#N/A	#N/A	#N/A	#N/A	#N/A	0	#N/A	#N/A	#N/A	#N/A	#N/A	0	#N/A	#N/A	#N/A
Mir6541	14	62865542..62865651	ENSMUSG00000098858	0	#N/A	#N/A	#N/A	#N/A	#N/A	0	#N/A	#N/A	#N/A	#N/A	#N/A	0	#N/A	#N/A	#N/A	#N/A	#N/A	0	#N/A	#N/A	#N/A	#N/A	#N/A	0	#N/A	#N/A	#N/A	#N/A	#N/A	0	#N/A	#N/A	#N/A	#N/A	#N/A	0	#N/A	#N/A	#N/A	#N/A	#N/A	0	#N/A	#N/A	#N/A
Mir6546	1	complement(171064591..171064652)	ENSMUSG00000099119	0	#N/A	#N/A	#N/A	#N/A	#N/A	0	#N/A	#N/A	#N/A	#N/A	#N/A	0	#N/A	#N/A	#N/A	#N/A	#N/A	0	#N/A	#N/A	#N/A	#N/A	#N/A	0	#N/A	#N/A	#N/A	#N/A	#N/A	0	#N/A	#N/A	#N/A	#N/A	#N/A	0	#N/A	#N/A	#N/A	#N/A	#N/A	0	#N/A	#N/A	#N/A
Mir664	1	185242975..185243043	ENSMUSG00000105770	0	#N/A	#N/A	#N/A	#N/A	#N/A	0	#N/A	#N/A	#N/A	#N/A	#N/A	0	#N/A	#N/A	#N/A	#N/A	#N/A	0	#N/A	#N/A	#N/A	#N/A	#N/A	0	#N/A	#N/A	#N/A	#N/A	#N/A	0	#N/A	#N/A	#N/A	#N/A	#N/A	0	#N/A	#N/A	#N/A	#N/A	#N/A	0	#N/A	#N/A	#N/A
Mir665	12	109586314..109586407	ENSMUSG00000076313	0	#N/A	#N/A	#N/A	#N/A	#N/A	0	#N/A	#N/A	#N/A	#N/A	#N/A	0	#N/A	#N/A	#N/A	#N/A	#N/A	0	#N/A	#N/A	#N/A	#N/A	#N/A	0	#N/A	#N/A	#N/A	#N/A	#N/A	0	#N/A	#N/A	#N/A	#N/A	#N/A	0	#N/A	#N/A	#N/A	#N/A	#N/A	0	#N/A	#N/A	#N/A
Mir666	12	109717085..109717183	ENSMUSG00000076272	0	#N/A	#N/A	#N/A	#N/A	#N/A	0	#N/A	#N/A	#N/A	#N/A	#N/A	0	#N/A	#N/A	#N/A	#N/A	#N/A	0	#N/A	#N/A	#N/A	#N/A	#N/A	0	#N/A	#N/A	#N/A	#N/A	#N/A	0	#N/A	#N/A	#N/A	#N/A	#N/A	0	#N/A	#N/A	#N/A	#N/A	#N/A	0	#N/A	#N/A	#N/A
Mir667	12	109720006..109720097	ENSMUSG00000076396	0	#N/A	#N/A	#N/A	#N/A	#N/A	0	#N/A	#N/A	#N/A	#N/A	#N/A	0	#N/A	#N/A	#N/A	#N/A	#N/A	0	#N/A	#N/A	#N/A	#N/A	#N/A	0	#N/A	#N/A	#N/A	#N/A	#N/A	0	#N/A	#N/A	#N/A	#N/A	#N/A	0	#N/A	#N/A	#N/A	#N/A	#N/A	0	#N/A	#N/A	#N/A
Mir668	12	109734732..109734797	ENSMUSG00000099236	0	#N/A	#N/A	#N/A	#N/A	#N/A	0	#N/A	#N/A	#N/A	#N/A	#N/A	0	#N/A	#N/A	#N/A	#N/A	#N/A	0	#N/A	#N/A	#N/A	#N/A	#N/A	0	#N/A	#N/A	#N/A	#N/A	#N/A	0	#N/A	#N/A	#N/A	#N/A	#N/A	0	#N/A	#N/A	#N/A	#N/A	#N/A	0	#N/A	#N/A	#N/A
Mir669a-1	2	10476853..10476949	ENSMUSG00000096583	0	#N/A	#N/A	#N/A	#N/A	#N/A	0	#N/A	#N/A	#N/A	#N/A	#N/A	0	#N/A	#N/A	#N/A	#N/A	#N/A	0	#N/A	#N/A	#N/A	#N/A	#N/A	0	#N/A	#N/A	#N/A	#N/A	#N/A	0	#N/A	#N/A	#N/A	#N/A	#N/A	0	#N/A	#N/A	#N/A	#N/A	#N/A	0	#N/A	#N/A	#N/A
Mir669a-10	2	10498911..10498997	ENSMUSG00000105365	0	#N/A	#N/A	#N/A	#N/A	#N/A	0	#N/A	#N/A	#N/A	#N/A	#N/A	0	#N/A	#N/A	#N/A	#N/A	#N/A	0	#N/A	#N/A	#N/A	#N/A	#N/A	0	#N/A	#N/A	#N/A	#N/A	#N/A	0	#N/A	#N/A	#N/A	#N/A	#N/A	0	#N/A	#N/A	#N/A	#N/A	#N/A	0	#N/A	#N/A	#N/A
Mir669a-11	2	10501339..10501425	ENSMUSG00000106488	0	#N/A	#N/A	#N/A	#N/A	#N/A	0	#N/A	#N/A	#N/A	#N/A	#N/A	0	#N/A	#N/A	#N/A	#N/A	#N/A	0	#N/A	#N/A	#N/A	#N/A	#N/A	0	#N/A	#N/A	#N/A	#N/A	#N/A	0	#N/A	#N/A	#N/A	#N/A	#N/A	0	#N/A	#N/A	#N/A	#N/A	#N/A	0	#N/A	#N/A	#N/A
Mir669a-12	2	10503791..10503877	ENSMUSG00000105783	0	#N/A	#N/A	#N/A	#N/A	#N/A	0	#N/A	#N/A	#N/A	#N/A	#N/A	0	#N/A	#N/A	#N/A	#N/A	#N/A	0	#N/A	#N/A	#N/A	#N/A	#N/A	0	#N/A	#N/A	#N/A	#N/A	#N/A	0	#N/A	#N/A	#N/A	#N/A	#N/A	0	#N/A	#N/A	#N/A	#N/A	#N/A	0	#N/A	#N/A	#N/A
Mir669a-2	2	10510164..10510260	ENSMUSG00000076014	0	#N/A	#N/A	#N/A	#N/A	#N/A	0	#N/A	#N/A	#N/A	#N/A	#N/A	0	#N/A	#N/A	#N/A	#N/A	#N/A	0	#N/A	#N/A	#N/A	#N/A	#N/A	0	#N/A	#N/A	#N/A	#N/A	#N/A	0	#N/A	#N/A	#N/A	#N/A	#N/A	0	#N/A	#N/A	#N/A	#N/A	#N/A	0	#N/A	#N/A	#N/A
Mir669a-3	2	10474433..10474541	ENSMUSG00000076028	0	#N/A	#N/A	#N/A	#N/A	#N/A	0	#N/A	#N/A	#N/A	#N/A	#N/A	0	#N/A	#N/A	#N/A	#N/A	#N/A	0	#N/A	#N/A	#N/A	#N/A	#N/A	0	#N/A	#N/A	#N/A	#N/A	#N/A	0	#N/A	#N/A	#N/A	#N/A	#N/A	0	#N/A	#N/A	#N/A	#N/A	#N/A	0	#N/A	#N/A	#N/A
Mir669a-4	2	10479315..10479401	ENSMUSG00000105546	0	#N/A	#N/A	#N/A	#N/A	#N/A	0	#N/A	#N/A	#N/A	#N/A	#N/A	0	#N/A	#N/A	#N/A	#N/A	#N/A	0	#N/A	#N/A	#N/A	#N/A	#N/A	0	#N/A	#N/A	#N/A	#N/A	#N/A	0	#N/A	#N/A	#N/A	#N/A	#N/A	0	#N/A	#N/A	#N/A	#N/A	#N/A	0	#N/A	#N/A	#N/A
Mir669a-5	2	10481761..10481847	ENSMUSG00000104734	0	#N/A	#N/A	#N/A	#N/A	#N/A	0	#N/A	#N/A	#N/A	#N/A	#N/A	0	#N/A	#N/A	#N/A	#N/A	#N/A	0	#N/A	#N/A	#N/A	#N/A	#N/A	0	#N/A	#N/A	#N/A	#N/A	#N/A	0	#N/A	#N/A	#N/A	#N/A	#N/A	0	#N/A	#N/A	#N/A	#N/A	#N/A	0	#N/A	#N/A	#N/A
Mir669a-6	2	10484196..10484282	ENSMUSG00000105330	0	#N/A	#N/A	#N/A	#N/A	#N/A	0	#N/A	#N/A	#N/A	#N/A	#N/A	0	#N/A	#N/A	#N/A	#N/A	#N/A	0	#N/A	#N/A	#N/A	#N/A	#N/A	0	#N/A	#N/A	#N/A	#N/A	#N/A	0	#N/A	#N/A	#N/A	#N/A	#N/A	0	#N/A	#N/A	#N/A	#N/A	#N/A	0	#N/A	#N/A	#N/A
Mir669a-7	2	10486653..10486739	ENSMUSG00000106027	0	#N/A	#N/A	#N/A	#N/A	#N/A	0	#N/A	#N/A	#N/A	#N/A	#N/A	0	#N/A	#N/A	#N/A	#N/A	#N/A	0	#N/A	#N/A	#N/A	#N/A	#N/A	0	#N/A	#N/A	#N/A	#N/A	#N/A	0	#N/A	#N/A	#N/A	#N/A	#N/A	0	#N/A	#N/A	#N/A	#N/A	#N/A	0	#N/A	#N/A	#N/A
Mir669a-8	2	10491566..10491652	ENSMUSG00000104652	0	#N/A	#N/A	#N/A	#N/A	#N/A	0	#N/A	#N/A	#N/A	#N/A	#N/A	0	#N/A	#N/A	#N/A	#N/A	#N/A	0	#N/A	#N/A	#N/A	#N/A	#N/A	0	#N/A	#N/A	#N/A	#N/A	#N/A	0	#N/A	#N/A	#N/A	#N/A	#N/A	0	#N/A	#N/A	#N/A	#N/A	#N/A	0	#N/A	#N/A	#N/A
Mir669a-9	2	10494028..10494114	ENSMUSG00000105182	0	#N/A	#N/A	#N/A	#N/A	#N/A	0	#N/A	#N/A	#N/A	#N/A	#N/A	0	#N/A	#N/A	#N/A	#N/A	#N/A	0	#N/A	#N/A	#N/A	#N/A	#N/A	0	#N/A	#N/A	#N/A	#N/A	#N/A	0	#N/A	#N/A	#N/A	#N/A	#N/A	0	#N/A	#N/A	#N/A	#N/A	#N/A	0	#N/A	#N/A	#N/A
Mir669b	2	10467790..10467886	ENSMUSG00000076126	0	#N/A	#N/A	#N/A	#N/A	#N/A	0	#N/A	#N/A	#N/A	#N/A	#N/A	0	#N/A	#N/A	#N/A	#N/A	#N/A	0	#N/A	#N/A	#N/A	#N/A	#N/A	0	#N/A	#N/A	#N/A	#N/A	#N/A	0	#N/A	#N/A	#N/A	#N/A	#N/A	0	#N/A	#N/A	#N/A	#N/A	#N/A	0	#N/A	#N/A	#N/A
Mir669c	2	10509296..10509404	ENSMUSG00000076118	0	#N/A	#N/A	#N/A	#N/A	#N/A	0	#N/A	#N/A	#N/A	#N/A	#N/A	0	#N/A	#N/A	#N/A	#N/A	#N/A	0	#N/A	#N/A	#N/A	#N/A	#N/A	0	#N/A	#N/A	#N/A	#N/A	#N/A	0	#N/A	#N/A	#N/A	#N/A	#N/A	0	#N/A	#N/A	#N/A	#N/A	#N/A	0	#N/A	#N/A	#N/A
Mir669d	2	10468343..10468463	ENSMUSG00000077834	0	#N/A	#N/A	#N/A	#N/A	#N/A	0	#N/A	#N/A	#N/A	#N/A	#N/A	0	#N/A	#N/A	#N/A	#N/A	#N/A	0	#N/A	#N/A	#N/A	#N/A	#N/A	0	#N/A	#N/A	#N/A	#N/A	#N/A	0	#N/A	#N/A	#N/A	#N/A	#N/A	0	#N/A	#N/A	#N/A	#N/A	#N/A	0	#N/A	#N/A	#N/A
Mir669d-2	2	10471644..10471729	ENSMUSG00000080504	0	#N/A	#N/A	#N/A	#N/A	#N/A	0	#N/A	#N/A	#N/A	#N/A	#N/A	0	#N/A	#N/A	#N/A	#N/A	#N/A	0	#N/A	#N/A	#N/A	#N/A	#N/A	0	#N/A	#N/A	#N/A	#N/A	#N/A	0	#N/A	#N/A	#N/A	#N/A	#N/A	0	#N/A	#N/A	#N/A	#N/A	#N/A	0	#N/A	#N/A	#N/A
Mir669e	2	10467495..10467613	ENSMUSG00000080653	0	#N/A	#N/A	#N/A	#N/A	#N/A	0	#N/A	#N/A	#N/A	#N/A	#N/A	0	#N/A	#N/A	#N/A	#N/A	#N/A	0	#N/A	#N/A	#N/A	#N/A	#N/A	0	#N/A	#N/A	#N/A	#N/A	#N/A	0	#N/A	#N/A	#N/A	#N/A	#N/A	0	#N/A	#N/A	#N/A	#N/A	#N/A	0	#N/A	#N/A	#N/A
Mir669f	2	10467229..10467349	ENSMUSG00000077038	0	#N/A	#N/A	#N/A	#N/A	#N/A	0	#N/A	#N/A	#N/A	#N/A	#N/A	0	#N/A	#N/A	#N/A	#N/A	#N/A	0	#N/A	#N/A	#N/A	#N/A	#N/A	0	#N/A	#N/A	#N/A	#N/A	#N/A	0	#N/A	#N/A	#N/A	#N/A	#N/A	0	#N/A	#N/A	#N/A	#N/A	#N/A	0	#N/A	#N/A	#N/A
Mir669g	2	10477150..10477272	ENSMUSG00000080459	0	#N/A	#N/A	#N/A	#N/A	#N/A	0	#N/A	#N/A	#N/A	#N/A	#N/A	0	#N/A	#N/A	#N/A	#N/A	#N/A	0	#N/A	#N/A	#N/A	#N/A	#N/A	0	#N/A	#N/A	#N/A	#N/A	#N/A	0	#N/A	#N/A	#N/A	#N/A	#N/A	0	#N/A	#N/A	#N/A	#N/A	#N/A	0	#N/A	#N/A	#N/A
Mir669h	2	10518155..10518279	ENSMUSG00000080594	0	#N/A	#N/A	#N/A	#N/A	#N/A	0	#N/A	#N/A	#N/A	#N/A	#N/A	0	#N/A	#N/A	#N/A	#N/A	#N/A	0	#N/A	#N/A	#N/A	#N/A	#N/A	0	#N/A	#N/A	#N/A	#N/A	#N/A	0	#N/A	#N/A	#N/A	#N/A	#N/A	0	#N/A	#N/A	#N/A	#N/A	#N/A	0	#N/A	#N/A	#N/A
Mir669i	2	10517604..10517730	ENSMUSG00000080657	0	#N/A	#N/A	#N/A	#N/A	#N/A	0	#N/A	#N/A	#N/A	#N/A	#N/A	0	#N/A	#N/A	#N/A	#N/A	#N/A	0	#N/A	#N/A	#N/A	#N/A	#N/A	0	#N/A	#N/A	#N/A	#N/A	#N/A	0	#N/A	#N/A	#N/A	#N/A	#N/A	0	#N/A	#N/A	#N/A	#N/A	#N/A	0	#N/A	#N/A	#N/A
Mir669j	2	10477910..10478030	ENSMUSG00000095340	0	#N/A	#N/A	#N/A	#N/A	#N/A	0	#N/A	#N/A	#N/A	#N/A	#N/A	0	#N/A	#N/A	#N/A	#N/A	#N/A	0	#N/A	#N/A	#N/A	#N/A	#N/A	0	#N/A	#N/A	#N/A	#N/A	#N/A	0	#N/A	#N/A	#N/A	#N/A	#N/A	0	#N/A	#N/A	#N/A	#N/A	#N/A	0	#N/A	#N/A	#N/A
Mir669k	2	10475300..10475426	ENSMUSG00000094297	0.0450331	1.89417	0.921566	0.665816	#N/A	1	0	-1.77512	-0.827913	0.744248	#N/A	1	0	-1.6749	-0.744072	0.774025	#N/A	1	0	-1.8791	-0.910038	0.737127	#N/A	1	0.0450331	-3.36237	-1.74948	0.418147	#N/A	1	0.0450331	-3.17254	-1.66564	0.453835	#N/A	1	0.0450331	-3.55933	-1.8316	0.438084	#N/A	1	0	1.05984	0.083841	0.974412
Mir669l	2	10468971..10469068	ENSMUSG00000076959	0	#N/A	#N/A	#N/A	#N/A	#N/A	0	#N/A	#N/A	#N/A	#N/A	#N/A	0	#N/A	#N/A	#N/A	#N/A	#N/A	0	#N/A	#N/A	#N/A	#N/A	#N/A	0	#N/A	#N/A	#N/A	#N/A	#N/A	0	#N/A	#N/A	#N/A	#N/A	#N/A	0	#N/A	#N/A	#N/A	#N/A	#N/A	0	#N/A	#N/A	#N/A
Mir669m-1	2	10512790..10512887	ENSMUSG00000089570	0	#N/A	#N/A	#N/A	#N/A	#N/A	0	#N/A	#N/A	#N/A	#N/A	#N/A	0	#N/A	#N/A	#N/A	#N/A	#N/A	0	#N/A	#N/A	#N/A	#N/A	#N/A	0	#N/A	#N/A	#N/A	#N/A	#N/A	0	#N/A	#N/A	#N/A	#N/A	#N/A	0	#N/A	#N/A	#N/A	#N/A	#N/A	0	#N/A	#N/A	#N/A
Mir669m-2	2	10513434..10513531	ENSMUSG00000088980	0	#N/A	#N/A	#N/A	#N/A	#N/A	0	#N/A	#N/A	#N/A	#N/A	#N/A	0	#N/A	#N/A	#N/A	#N/A	#N/A	0	#N/A	#N/A	#N/A	#N/A	#N/A	0	#N/A	#N/A	#N/A	#N/A	#N/A	0	#N/A	#N/A	#N/A	#N/A	#N/A	0	#N/A	#N/A	#N/A	#N/A	#N/A	0	#N/A	#N/A	#N/A
Mir669n	3	115979902..115979955	ENSMUSG00000089261	0	#N/A	#N/A	#N/A	#N/A	#N/A	0	#N/A	#N/A	#N/A	#N/A	#N/A	0	#N/A	#N/A	#N/A	#N/A	#N/A	0	#N/A	#N/A	#N/A	#N/A	#N/A	0	#N/A	#N/A	#N/A	#N/A	#N/A	0	#N/A	#N/A	#N/A	#N/A	#N/A	0	#N/A	#N/A	#N/A	#N/A	#N/A	0	#N/A	#N/A	#N/A
Mir669o	2	10514300..10514395	ENSMUSG00000077086	0	#N/A	#N/A	#N/A	#N/A	#N/A	0	#N/A	#N/A	#N/A	#N/A	#N/A	0	#N/A	#N/A	#N/A	#N/A	#N/A	0	#N/A	#N/A	#N/A	#N/A	#N/A	0	#N/A	#N/A	#N/A	#N/A	#N/A	0	#N/A	#N/A	#N/A	#N/A	#N/A	0	#N/A	#N/A	#N/A	#N/A	#N/A	0	#N/A	#N/A	#N/A
Mir669p-1	2	10489116..10489202	ENSMUSG00000096134	0	#N/A	#N/A	#N/A	#N/A	#N/A	0	#N/A	#N/A	#N/A	#N/A	#N/A	0	#N/A	#N/A	#N/A	#N/A	#N/A	0	#N/A	#N/A	#N/A	#N/A	#N/A	0	#N/A	#N/A	#N/A	#N/A	#N/A	0	#N/A	#N/A	#N/A	#N/A	#N/A	0	#N/A	#N/A	#N/A	#N/A	#N/A	0	#N/A	#N/A	#N/A
Mir669p-2	2	10496497..10496583	ENSMUSG00000093900	0	#N/A	#N/A	#N/A	#N/A	#N/A	0	#N/A	#N/A	#N/A	#N/A	#N/A	0	#N/A	#N/A	#N/A	#N/A	#N/A	0	#N/A	#N/A	#N/A	#N/A	#N/A	0	#N/A	#N/A	#N/A	#N/A	#N/A	0	#N/A	#N/A	#N/A	#N/A	#N/A	0	#N/A	#N/A	#N/A	#N/A	#N/A	0	#N/A	#N/A	#N/A
Mir670	2	complement(94261300..94261399)	ENSMUSG00000076335	0	#N/A	#N/A	#N/A	#N/A	#N/A	0	#N/A	#N/A	#N/A	#N/A	#N/A	0	#N/A	#N/A	#N/A	#N/A	#N/A	0	#N/A	#N/A	#N/A	#N/A	#N/A	0	#N/A	#N/A	#N/A	#N/A	#N/A	0	#N/A	#N/A	#N/A	#N/A	#N/A	0	#N/A	#N/A	#N/A	#N/A	#N/A	0	#N/A	#N/A	#N/A
Mir670hg	2	complement(94160636..94264918)	ENSMUSG00000075020	0.0235239	1.07434	0.103445	0.804054	0.917806	1	0.0190797	-1.30475	-0.383773	0.329673	0.513682	1	0.0231422	-1.07015	-0.0978104	0.803662	0.911851	1	0.0257473	-1.06407	-0.0895903	0.829533	0.91238	1	0.0235239	-1.40174	-0.487217	0.240821	0.641324	1	0.0235239	-1.1497	-0.201255	0.627809	0.999996	1	0.0257473	-1.14317	-0.193035	0.658455	0.914998	1	0.0231422	1.21922	0.285962	0.465443
Mir671	5	24592114..24592211	ENSMUSG00000076387	0	#N/A	#N/A	#N/A	#N/A	#N/A	0	#N/A	#N/A	#N/A	#N/A	#N/A	0	#N/A	#N/A	#N/A	#N/A	#N/A	0	#N/A	#N/A	#N/A	#N/A	#N/A	0	#N/A	#N/A	#N/A	#N/A	#N/A	0	#N/A	#N/A	#N/A	#N/A	#N/A	0	#N/A	#N/A	#N/A	#N/A	#N/A	0	#N/A	#N/A	#N/A
Mir6715	19	55192678..55192734	ENSMUSG00000098289	0	#N/A	#N/A	#N/A	#N/A	#N/A	0	#N/A	#N/A	#N/A	#N/A	#N/A	0	#N/A	#N/A	#N/A	#N/A	#N/A	0	#N/A	#N/A	#N/A	#N/A	#N/A	0	#N/A	#N/A	#N/A	#N/A	#N/A	0	#N/A	#N/A	#N/A	#N/A	#N/A	0	#N/A	#N/A	#N/A	#N/A	#N/A	0	#N/A	#N/A	#N/A
Mir672	X	complement(104116175..104116274)	ENSMUSG00000076286	0	#N/A	#N/A	#N/A	#N/A	#N/A	0	#N/A	#N/A	#N/A	#N/A	#N/A	0	#N/A	#N/A	#N/A	#N/A	#N/A	0	#N/A	#N/A	#N/A	#N/A	#N/A	0	#N/A	#N/A	#N/A	#N/A	#N/A	0	#N/A	#N/A	#N/A	#N/A	#N/A	0	#N/A	#N/A	#N/A	#N/A	#N/A	0	#N/A	#N/A	#N/A
Mir673	12	109571990..109572080	ENSMUSG00000076316	0	#N/A	#N/A	#N/A	#N/A	#N/A	0	#N/A	#N/A	#N/A	#N/A	#N/A	0	#N/A	#N/A	#N/A	#N/A	#N/A	0	#N/A	#N/A	#N/A	#N/A	#N/A	0	#N/A	#N/A	#N/A	#N/A	#N/A	0	#N/A	#N/A	#N/A	#N/A	#N/A	0	#N/A	#N/A	#N/A	#N/A	#N/A	0	#N/A	#N/A	#N/A
Mir674	2	117185127..117185226	ENSMUSG00000076376	0	-1.58732	-0.666594	0.805651	#N/A	1	0.0346033	1.45033	0.536385	0.798983	#N/A	1	0	-1.6749	-0.744072	0.774025	#N/A	1	0	-1.8791	-0.910038	0.737127	#N/A	1	0.0346033	2.30214	1.20298	0.606419	#N/A	1	0	-1.05517	-0.0774786	0.977771	#N/A	1	0	-1.18382	-0.243445	0.932926	#N/A	1	0.0346033	-2.42916	-1.28046	0.560071
Mir675	7	complement(142577064..142577147)	ENSMUSG00000076275	0	#N/A	#N/A	#N/A	#N/A	#N/A	0	#N/A	#N/A	#N/A	#N/A	#N/A	0	#N/A	#N/A	#N/A	#N/A	#N/A	0	#N/A	#N/A	#N/A	#N/A	#N/A	0	#N/A	#N/A	#N/A	#N/A	#N/A	0	#N/A	#N/A	#N/A	#N/A	#N/A	0	#N/A	#N/A	#N/A	#N/A	#N/A	0	#N/A	#N/A	#N/A
Mir676	X	100381097..100381185	ENSMUSG00000076398	0	#N/A	#N/A	#N/A	#N/A	#N/A	0	#N/A	#N/A	#N/A	#N/A	#N/A	0	#N/A	#N/A	#N/A	#N/A	#N/A	0	#N/A	#N/A	#N/A	#N/A	#N/A	0	#N/A	#N/A	#N/A	#N/A	#N/A	0	#N/A	#N/A	#N/A	#N/A	#N/A	0	#N/A	#N/A	#N/A	#N/A	#N/A	0	#N/A	#N/A	#N/A
Mir6769b	8	complement(71631047..71631106)	ENSMUSG00000098976	0	#N/A	#N/A	#N/A	#N/A	#N/A	0	#N/A	#N/A	#N/A	#N/A	#N/A	0	#N/A	#N/A	#N/A	#N/A	#N/A	0	#N/A	#N/A	#N/A	#N/A	#N/A	0	#N/A	#N/A	#N/A	#N/A	#N/A	0	#N/A	#N/A	#N/A	#N/A	#N/A	0	#N/A	#N/A	#N/A	#N/A	#N/A	0	#N/A	#N/A	#N/A
Mir677_1	10	128085286..128085363	ENSMUSG00000104755	0	#N/A	#N/A	#N/A	#N/A	#N/A	0	#N/A	#N/A	#N/A	#N/A	#N/A	0	#N/A	#N/A	#N/A	#N/A	#N/A	0	#N/A	#N/A	#N/A	#N/A	#N/A	0	#N/A	#N/A	#N/A	#N/A	#N/A	0	#N/A	#N/A	#N/A	#N/A	#N/A	0	#N/A	#N/A	#N/A	#N/A	#N/A	0	#N/A	#N/A	#N/A
Mir677_2	10	128085289..128085360	ENSMUSG00000093245	0	#N/A	#N/A	#N/A	#N/A	#N/A	0	#N/A	#N/A	#N/A	#N/A	#N/A	0	#N/A	#N/A	#N/A	#N/A	#N/A	0	#N/A	#N/A	#N/A	#N/A	#N/A	0	#N/A	#N/A	#N/A	#N/A	#N/A	0	#N/A	#N/A	#N/A	#N/A	#N/A	0	#N/A	#N/A	#N/A	#N/A	#N/A	0	#N/A	#N/A	#N/A
Mir678	10	complement(76207326..76207409)	ENSMUSG00000076068	0	#N/A	#N/A	#N/A	#N/A	#N/A	0	#N/A	#N/A	#N/A	#N/A	#N/A	0	#N/A	#N/A	#N/A	#N/A	#N/A	0	#N/A	#N/A	#N/A	#N/A	#N/A	0	#N/A	#N/A	#N/A	#N/A	#N/A	0	#N/A	#N/A	#N/A	#N/A	#N/A	0	#N/A	#N/A	#N/A	#N/A	#N/A	0	#N/A	#N/A	#N/A
Mir679	12	109715577..109715650	ENSMUSG00000076145	0	#N/A	#N/A	#N/A	#N/A	#N/A	0	#N/A	#N/A	#N/A	#N/A	#N/A	0	#N/A	#N/A	#N/A	#N/A	#N/A	0	#N/A	#N/A	#N/A	#N/A	#N/A	0	#N/A	#N/A	#N/A	#N/A	#N/A	0	#N/A	#N/A	#N/A	#N/A	#N/A	0	#N/A	#N/A	#N/A	#N/A	#N/A	0	#N/A	#N/A	#N/A
Mir680-1	6	129691535..129691643	ENSMUSG00000076212	0	#N/A	#N/A	#N/A	#N/A	#N/A	0	#N/A	#N/A	#N/A	#N/A	#N/A	0	#N/A	#N/A	#N/A	#N/A	#N/A	0	#N/A	#N/A	#N/A	#N/A	#N/A	0	#N/A	#N/A	#N/A	#N/A	#N/A	0	#N/A	#N/A	#N/A	#N/A	#N/A	0	#N/A	#N/A	#N/A	#N/A	#N/A	0	#N/A	#N/A	#N/A
Mir680-2	X	144297790..144297899	ENSMUSG00000076117	0	#N/A	#N/A	#N/A	#N/A	#N/A	0	#N/A	#N/A	#N/A	#N/A	#N/A	0	#N/A	#N/A	#N/A	#N/A	#N/A	0	#N/A	#N/A	#N/A	#N/A	#N/A	0	#N/A	#N/A	#N/A	#N/A	#N/A	0	#N/A	#N/A	#N/A	#N/A	#N/A	0	#N/A	#N/A	#N/A	#N/A	#N/A	0	#N/A	#N/A	#N/A
Mir680-3	12	complement(35194811..35194897)	ENSMUSG00000076253	0	#N/A	#N/A	#N/A	#N/A	#N/A	0	#N/A	#N/A	#N/A	#N/A	#N/A	0	#N/A	#N/A	#N/A	#N/A	#N/A	0	#N/A	#N/A	#N/A	#N/A	#N/A	0	#N/A	#N/A	#N/A	#N/A	#N/A	0	#N/A	#N/A	#N/A	#N/A	#N/A	0	#N/A	#N/A	#N/A	#N/A	#N/A	0	#N/A	#N/A	#N/A
Mir681	12	complement(69763835..69763944)	ENSMUSG00000076065	0	#N/A	#N/A	#N/A	#N/A	#N/A	0	#N/A	#N/A	#N/A	#N/A	#N/A	0	#N/A	#N/A	#N/A	#N/A	#N/A	0	#N/A	#N/A	#N/A	#N/A	#N/A	0	#N/A	#N/A	#N/A	#N/A	#N/A	0	#N/A	#N/A	#N/A	#N/A	#N/A	0	#N/A	#N/A	#N/A	#N/A	#N/A	0	#N/A	#N/A	#N/A
Mir682	13	75645046..75645141	ENSMUSG00000076236	0.361221	1.10305	0.1415	0.891622	0.954152	1	0.215615	-1.71918	-0.781724	0.457979	0.634865	1	0.203869	-2.35128	-1.23345	0.283171	0.548241	1	0.210949	-1.78496	-0.835894	0.454501	0.660992	1	0.361221	-1.89635	-0.923224	0.374056	0.748392	1	0.361221	-2.59359	-1.37495	0.226091	0.999996	1	0.361221	-1.96891	-0.977395	0.375893	#N/A	1	0.215615	-1.36767	-0.451724	0.694308
Mir683-1	13	complement(50544626..50544734)	ENSMUSG00000095697	0	#N/A	#N/A	#N/A	#N/A	#N/A	0	#N/A	#N/A	#N/A	#N/A	#N/A	0	#N/A	#N/A	#N/A	#N/A	#N/A	0	#N/A	#N/A	#N/A	#N/A	#N/A	0	#N/A	#N/A	#N/A	#N/A	#N/A	0	#N/A	#N/A	#N/A	#N/A	#N/A	0	#N/A	#N/A	#N/A	#N/A	#N/A	0	#N/A	#N/A	#N/A
Mir683-2	13	complement(50600972..50601080)	ENSMUSG00000094933	0	#N/A	#N/A	#N/A	#N/A	#N/A	0	#N/A	#N/A	#N/A	#N/A	#N/A	0	#N/A	#N/A	#N/A	#N/A	#N/A	0	#N/A	#N/A	#N/A	#N/A	#N/A	0	#N/A	#N/A	#N/A	#N/A	#N/A	0	#N/A	#N/A	#N/A	#N/A	#N/A	0	#N/A	#N/A	#N/A	#N/A	#N/A	0	#N/A	#N/A	#N/A
Mir684-1	2	complement(80628705..80628790)	ENSMUSG00000106252	0	#N/A	#N/A	#N/A	#N/A	#N/A	0	#N/A	#N/A	#N/A	#N/A	#N/A	0	#N/A	#N/A	#N/A	#N/A	#N/A	0	#N/A	#N/A	#N/A	#N/A	#N/A	0	#N/A	#N/A	#N/A	#N/A	#N/A	0	#N/A	#N/A	#N/A	#N/A	#N/A	0	#N/A	#N/A	#N/A	#N/A	#N/A	0	#N/A	#N/A	#N/A
Mir684-2	4	11134097..11134182	ENSMUSG00000105333	0	#N/A	#N/A	#N/A	#N/A	#N/A	0	#N/A	#N/A	#N/A	#N/A	#N/A	0	#N/A	#N/A	#N/A	#N/A	#N/A	0	#N/A	#N/A	#N/A	#N/A	#N/A	0	#N/A	#N/A	#N/A	#N/A	#N/A	0	#N/A	#N/A	#N/A	#N/A	#N/A	0	#N/A	#N/A	#N/A	#N/A	#N/A	0	#N/A	#N/A	#N/A
Mir686	14	complement(54616677..54616785)	ENSMUSG00000076128	0	#N/A	#N/A	#N/A	#N/A	#N/A	0	#N/A	#N/A	#N/A	#N/A	#N/A	0	#N/A	#N/A	#N/A	#N/A	#N/A	0	#N/A	#N/A	#N/A	#N/A	#N/A	0	#N/A	#N/A	#N/A	#N/A	#N/A	0	#N/A	#N/A	#N/A	#N/A	#N/A	0	#N/A	#N/A	#N/A	#N/A	#N/A	0	#N/A	#N/A	#N/A
Mir687	14	complement(73206763..73206851)	ENSMUSG00000076121	0	#N/A	#N/A	#N/A	#N/A	#N/A	0	#N/A	#N/A	#N/A	#N/A	#N/A	0	#N/A	#N/A	#N/A	#N/A	#N/A	0	#N/A	#N/A	#N/A	#N/A	#N/A	0	#N/A	#N/A	#N/A	#N/A	#N/A	0	#N/A	#N/A	#N/A	#N/A	#N/A	0	#N/A	#N/A	#N/A	#N/A	#N/A	0	#N/A	#N/A	#N/A
Mir688	15	complement(102671792..102671866)	ENSMUSG00000076009	0	#N/A	#N/A	#N/A	#N/A	#N/A	0	#N/A	#N/A	#N/A	#N/A	#N/A	0	#N/A	#N/A	#N/A	#N/A	#N/A	0	#N/A	#N/A	#N/A	#N/A	#N/A	0	#N/A	#N/A	#N/A	#N/A	#N/A	0	#N/A	#N/A	#N/A	#N/A	#N/A	0	#N/A	#N/A	#N/A	#N/A	#N/A	0	#N/A	#N/A	#N/A
Mir6896	1	34117359..34117431	ENSMUSG00000105982	0	#N/A	#N/A	#N/A	#N/A	#N/A	0	#N/A	#N/A	#N/A	#N/A	#N/A	0	#N/A	#N/A	#N/A	#N/A	#N/A	0	#N/A	#N/A	#N/A	#N/A	#N/A	0	#N/A	#N/A	#N/A	#N/A	#N/A	0	#N/A	#N/A	#N/A	#N/A	#N/A	0	#N/A	#N/A	#N/A	#N/A	#N/A	0	#N/A	#N/A	#N/A
Mir6897	1	complement(36144252..36144313)	ENSMUSG00000098752	0	#N/A	#N/A	#N/A	#N/A	#N/A	0	#N/A	#N/A	#N/A	#N/A	#N/A	0	#N/A	#N/A	#N/A	#N/A	#N/A	0	#N/A	#N/A	#N/A	#N/A	#N/A	0	#N/A	#N/A	#N/A	#N/A	#N/A	0	#N/A	#N/A	#N/A	#N/A	#N/A	0	#N/A	#N/A	#N/A	#N/A	#N/A	0	#N/A	#N/A	#N/A
Mir6898	1	complement(36348682..36348758)	ENSMUSG00000098680	0	#N/A	#N/A	#N/A	#N/A	#N/A	0	#N/A	#N/A	#N/A	#N/A	#N/A	0	#N/A	#N/A	#N/A	#N/A	#N/A	0	#N/A	#N/A	#N/A	#N/A	#N/A	0	#N/A	#N/A	#N/A	#N/A	#N/A	0	#N/A	#N/A	#N/A	#N/A	#N/A	0	#N/A	#N/A	#N/A	#N/A	#N/A	0	#N/A	#N/A	#N/A
Mir6899	1	complement(64042438..64042501)	ENSMUSG00000098487	0	#N/A	#N/A	#N/A	#N/A	#N/A	0	#N/A	#N/A	#N/A	#N/A	#N/A	0	#N/A	#N/A	#N/A	#N/A	#N/A	0	#N/A	#N/A	#N/A	#N/A	#N/A	0	#N/A	#N/A	#N/A	#N/A	#N/A	0	#N/A	#N/A	#N/A	#N/A	#N/A	0	#N/A	#N/A	#N/A	#N/A	#N/A	0	#N/A	#N/A	#N/A
Mir690	16	complement(28599935..28600043)	ENSMUSG00000076064	0	#N/A	#N/A	#N/A	#N/A	#N/A	0	#N/A	#N/A	#N/A	#N/A	#N/A	0	#N/A	#N/A	#N/A	#N/A	#N/A	0	#N/A	#N/A	#N/A	#N/A	#N/A	0	#N/A	#N/A	#N/A	#N/A	#N/A	0	#N/A	#N/A	#N/A	#N/A	#N/A	0	#N/A	#N/A	#N/A	#N/A	#N/A	0	#N/A	#N/A	#N/A
Mir6900	1	complement(92464483..92464542)	ENSMUSG00000098288	0	#N/A	#N/A	#N/A	#N/A	#N/A	0	#N/A	#N/A	#N/A	#N/A	#N/A	0	#N/A	#N/A	#N/A	#N/A	#N/A	0	#N/A	#N/A	#N/A	#N/A	#N/A	0	#N/A	#N/A	#N/A	#N/A	#N/A	0	#N/A	#N/A	#N/A	#N/A	#N/A	0	#N/A	#N/A	#N/A	#N/A	#N/A	0	#N/A	#N/A	#N/A
Mir6901	1	93274549..93274610	ENSMUSG00000098997	0	#N/A	#N/A	#N/A	#N/A	#N/A	0	#N/A	#N/A	#N/A	#N/A	#N/A	0	#N/A	#N/A	#N/A	#N/A	#N/A	0	#N/A	#N/A	#N/A	#N/A	#N/A	0	#N/A	#N/A	#N/A	#N/A	#N/A	0	#N/A	#N/A	#N/A	#N/A	#N/A	0	#N/A	#N/A	#N/A	#N/A	#N/A	0	#N/A	#N/A	#N/A
Mir6902	1	93346092..93346155	ENSMUSG00000106302	0	#N/A	#N/A	#N/A	#N/A	#N/A	0	#N/A	#N/A	#N/A	#N/A	#N/A	0	#N/A	#N/A	#N/A	#N/A	#N/A	0	#N/A	#N/A	#N/A	#N/A	#N/A	0	#N/A	#N/A	#N/A	#N/A	#N/A	0	#N/A	#N/A	#N/A	#N/A	#N/A	0	#N/A	#N/A	#N/A	#N/A	#N/A	0	#N/A	#N/A	#N/A
Mir6903	1	complement(133726558..133726645)	ENSMUSG00000098606	0	#N/A	#N/A	#N/A	#N/A	#N/A	0	#N/A	#N/A	#N/A	#N/A	#N/A	0	#N/A	#N/A	#N/A	#N/A	#N/A	0	#N/A	#N/A	#N/A	#N/A	#N/A	0	#N/A	#N/A	#N/A	#N/A	#N/A	0	#N/A	#N/A	#N/A	#N/A	#N/A	0	#N/A	#N/A	#N/A	#N/A	#N/A	0	#N/A	#N/A	#N/A
Mir6904	1	180587201..180587267	ENSMUSG00000098926	0	#N/A	#N/A	#N/A	#N/A	#N/A	0	#N/A	#N/A	#N/A	#N/A	#N/A	0	#N/A	#N/A	#N/A	#N/A	#N/A	0	#N/A	#N/A	#N/A	#N/A	#N/A	0	#N/A	#N/A	#N/A	#N/A	#N/A	0	#N/A	#N/A	#N/A	#N/A	#N/A	0	#N/A	#N/A	#N/A	#N/A	#N/A	0	#N/A	#N/A	#N/A
Mir6905	10	24910664..24910733	ENSMUSG00000099181	0	#N/A	#N/A	#N/A	#N/A	#N/A	0	#N/A	#N/A	#N/A	#N/A	#N/A	0	#N/A	#N/A	#N/A	#N/A	#N/A	0	#N/A	#N/A	#N/A	#N/A	#N/A	0	#N/A	#N/A	#N/A	#N/A	#N/A	0	#N/A	#N/A	#N/A	#N/A	#N/A	0	#N/A	#N/A	#N/A	#N/A	#N/A	0	#N/A	#N/A	#N/A
Mir6906	10	60126776..60126833	ENSMUSG00000105468	0	#N/A	#N/A	#N/A	#N/A	#N/A	0	#N/A	#N/A	#N/A	#N/A	#N/A	0	#N/A	#N/A	#N/A	#N/A	#N/A	0	#N/A	#N/A	#N/A	#N/A	#N/A	0	#N/A	#N/A	#N/A	#N/A	#N/A	0	#N/A	#N/A	#N/A	#N/A	#N/A	0	#N/A	#N/A	#N/A	#N/A	#N/A	0	#N/A	#N/A	#N/A
Mir6907	10	complement(78408475..78408545)	ENSMUSG00000098376	0	#N/A	#N/A	#N/A	#N/A	#N/A	0	#N/A	#N/A	#N/A	#N/A	#N/A	0	#N/A	#N/A	#N/A	#N/A	#N/A	0	#N/A	#N/A	#N/A	#N/A	#N/A	0	#N/A	#N/A	#N/A	#N/A	#N/A	0	#N/A	#N/A	#N/A	#N/A	#N/A	0	#N/A	#N/A	#N/A	#N/A	#N/A	0	#N/A	#N/A	#N/A
Mir6908	10	complement(78445095..78445157)	ENSMUSG00000098279	0	#N/A	#N/A	#N/A	#N/A	#N/A	0	#N/A	#N/A	#N/A	#N/A	#N/A	0	#N/A	#N/A	#N/A	#N/A	#N/A	0	#N/A	#N/A	#N/A	#N/A	#N/A	0	#N/A	#N/A	#N/A	#N/A	#N/A	0	#N/A	#N/A	#N/A	#N/A	#N/A	0	#N/A	#N/A	#N/A	#N/A	#N/A	0	#N/A	#N/A	#N/A
Mir6909	10	complement(79531029..79531090)	ENSMUSG00000098414	0	#N/A	#N/A	#N/A	#N/A	#N/A	0	#N/A	#N/A	#N/A	#N/A	#N/A	0	#N/A	#N/A	#N/A	#N/A	#N/A	0	#N/A	#N/A	#N/A	#N/A	#N/A	0	#N/A	#N/A	#N/A	#N/A	#N/A	0	#N/A	#N/A	#N/A	#N/A	#N/A	0	#N/A	#N/A	#N/A	#N/A	#N/A	0	#N/A	#N/A	#N/A
Mir691	16	complement(74341990..74342067)	ENSMUSG00000104758	0	#N/A	#N/A	#N/A	#N/A	#N/A	0	#N/A	#N/A	#N/A	#N/A	#N/A	0	#N/A	#N/A	#N/A	#N/A	#N/A	0	#N/A	#N/A	#N/A	#N/A	#N/A	0	#N/A	#N/A	#N/A	#N/A	#N/A	0	#N/A	#N/A	#N/A	#N/A	#N/A	0	#N/A	#N/A	#N/A	#N/A	#N/A	0	#N/A	#N/A	#N/A
Mir6910	10	79862587..79862652	ENSMUSG00000098562	0	#N/A	#N/A	#N/A	#N/A	#N/A	0	#N/A	#N/A	#N/A	#N/A	#N/A	0	#N/A	#N/A	#N/A	#N/A	#N/A	0	#N/A	#N/A	#N/A	#N/A	#N/A	0	#N/A	#N/A	#N/A	#N/A	#N/A	0	#N/A	#N/A	#N/A	#N/A	#N/A	0	#N/A	#N/A	#N/A	#N/A	#N/A	0	#N/A	#N/A	#N/A
Mir6911	10	80278164..80278232	ENSMUSG00000098672	0	#N/A	#N/A	#N/A	#N/A	#N/A	0	#N/A	#N/A	#N/A	#N/A	#N/A	0	#N/A	#N/A	#N/A	#N/A	#N/A	0	#N/A	#N/A	#N/A	#N/A	#N/A	0	#N/A	#N/A	#N/A	#N/A	#N/A	0	#N/A	#N/A	#N/A	#N/A	#N/A	0	#N/A	#N/A	#N/A	#N/A	#N/A	0	#N/A	#N/A	#N/A
Mir6912	10	80609260..80609329	ENSMUSG00000099283	0	#N/A	#N/A	#N/A	#N/A	#N/A	0	#N/A	#N/A	#N/A	#N/A	#N/A	0	#N/A	#N/A	#N/A	#N/A	#N/A	0	#N/A	#N/A	#N/A	#N/A	#N/A	0	#N/A	#N/A	#N/A	#N/A	#N/A	0	#N/A	#N/A	#N/A	#N/A	#N/A	0	#N/A	#N/A	#N/A	#N/A	#N/A	0	#N/A	#N/A	#N/A
Mir6913	10	81386347..81386412	ENSMUSG00000098811	0	#N/A	#N/A	#N/A	#N/A	#N/A	0	#N/A	#N/A	#N/A	#N/A	#N/A	0	#N/A	#N/A	#N/A	#N/A	#N/A	0	#N/A	#N/A	#N/A	#N/A	#N/A	0	#N/A	#N/A	#N/A	#N/A	#N/A	0	#N/A	#N/A	#N/A	#N/A	#N/A	0	#N/A	#N/A	#N/A	#N/A	#N/A	0	#N/A	#N/A	#N/A
Mir6914	10	128382838..128382906	ENSMUSG00000098701	0	#N/A	#N/A	#N/A	#N/A	#N/A	0	#N/A	#N/A	#N/A	#N/A	#N/A	0	#N/A	#N/A	#N/A	#N/A	#N/A	0	#N/A	#N/A	#N/A	#N/A	#N/A	0	#N/A	#N/A	#N/A	#N/A	#N/A	0	#N/A	#N/A	#N/A	#N/A	#N/A	0	#N/A	#N/A	#N/A	#N/A	#N/A	0	#N/A	#N/A	#N/A
Mir6915	10	128388832..128388900	ENSMUSG00000106600	0	#N/A	#N/A	#N/A	#N/A	#N/A	0	#N/A	#N/A	#N/A	#N/A	#N/A	0	#N/A	#N/A	#N/A	#N/A	#N/A	0	#N/A	#N/A	#N/A	#N/A	#N/A	0	#N/A	#N/A	#N/A	#N/A	#N/A	0	#N/A	#N/A	#N/A	#N/A	#N/A	0	#N/A	#N/A	#N/A	#N/A	#N/A	0	#N/A	#N/A	#N/A
Mir6916	10	complement(128511968..128512030)	ENSMUSG00000099292	0	#N/A	#N/A	#N/A	#N/A	#N/A	0	#N/A	#N/A	#N/A	#N/A	#N/A	0	#N/A	#N/A	#N/A	#N/A	#N/A	0	#N/A	#N/A	#N/A	#N/A	#N/A	0	#N/A	#N/A	#N/A	#N/A	#N/A	0	#N/A	#N/A	#N/A	#N/A	#N/A	0	#N/A	#N/A	#N/A	#N/A	#N/A	0	#N/A	#N/A	#N/A
Mir6917	10	complement(128584437..128584497)	ENSMUSG00000098592	0	#N/A	#N/A	#N/A	#N/A	#N/A	0	#N/A	#N/A	#N/A	#N/A	#N/A	0	#N/A	#N/A	#N/A	#N/A	#N/A	0	#N/A	#N/A	#N/A	#N/A	#N/A	0	#N/A	#N/A	#N/A	#N/A	#N/A	0	#N/A	#N/A	#N/A	#N/A	#N/A	0	#N/A	#N/A	#N/A	#N/A	#N/A	0	#N/A	#N/A	#N/A
Mir6918	11	4891345..4891402	ENSMUSG00000098296	0	#N/A	#N/A	#N/A	#N/A	#N/A	0	#N/A	#N/A	#N/A	#N/A	#N/A	0	#N/A	#N/A	#N/A	#N/A	#N/A	0	#N/A	#N/A	#N/A	#N/A	#N/A	0	#N/A	#N/A	#N/A	#N/A	#N/A	0	#N/A	#N/A	#N/A	#N/A	#N/A	0	#N/A	#N/A	#N/A	#N/A	#N/A	0	#N/A	#N/A	#N/A
Mir6919	11	50232245..50232306	ENSMUSG00000098474	0	#N/A	#N/A	#N/A	#N/A	#N/A	0	#N/A	#N/A	#N/A	#N/A	#N/A	0	#N/A	#N/A	#N/A	#N/A	#N/A	0	#N/A	#N/A	#N/A	#N/A	#N/A	0	#N/A	#N/A	#N/A	#N/A	#N/A	0	#N/A	#N/A	#N/A	#N/A	#N/A	0	#N/A	#N/A	#N/A	#N/A	#N/A	0	#N/A	#N/A	#N/A
Mir6920	11	53409197..53409267	ENSMUSG00000105908	0	#N/A	#N/A	#N/A	#N/A	#N/A	0	#N/A	#N/A	#N/A	#N/A	#N/A	0	#N/A	#N/A	#N/A	#N/A	#N/A	0	#N/A	#N/A	#N/A	#N/A	#N/A	0	#N/A	#N/A	#N/A	#N/A	#N/A	0	#N/A	#N/A	#N/A	#N/A	#N/A	0	#N/A	#N/A	#N/A	#N/A	#N/A	0	#N/A	#N/A	#N/A
Mir6921	11	complement(60200538..60200617)	ENSMUSG00000098547	0	#N/A	#N/A	#N/A	#N/A	#N/A	0	#N/A	#N/A	#N/A	#N/A	#N/A	0	#N/A	#N/A	#N/A	#N/A	#N/A	0	#N/A	#N/A	#N/A	#N/A	#N/A	0	#N/A	#N/A	#N/A	#N/A	#N/A	0	#N/A	#N/A	#N/A	#N/A	#N/A	0	#N/A	#N/A	#N/A	#N/A	#N/A	0	#N/A	#N/A	#N/A
Mir692-1	17	complement(6895229..6895337)	ENSMUSG00000076218	0	#N/A	#N/A	#N/A	#N/A	#N/A	0	#N/A	#N/A	#N/A	#N/A	#N/A	0	#N/A	#N/A	#N/A	#N/A	#N/A	0	#N/A	#N/A	#N/A	#N/A	#N/A	0	#N/A	#N/A	#N/A	#N/A	#N/A	0	#N/A	#N/A	#N/A	#N/A	#N/A	0	#N/A	#N/A	#N/A	#N/A	#N/A	0	#N/A	#N/A	#N/A
Mir6922	11	complement(60202262..60202327)	ENSMUSG00000099259	0	#N/A	#N/A	#N/A	#N/A	#N/A	0	#N/A	#N/A	#N/A	#N/A	#N/A	0	#N/A	#N/A	#N/A	#N/A	#N/A	0	#N/A	#N/A	#N/A	#N/A	#N/A	0	#N/A	#N/A	#N/A	#N/A	#N/A	0	#N/A	#N/A	#N/A	#N/A	#N/A	0	#N/A	#N/A	#N/A	#N/A	#N/A	0	#N/A	#N/A	#N/A
Mir692-2	4	125504749..125504857	ENSMUSG00000094403	0	#N/A	#N/A	#N/A	#N/A	#N/A	0	#N/A	#N/A	#N/A	#N/A	#N/A	0	#N/A	#N/A	#N/A	#N/A	#N/A	0	#N/A	#N/A	#N/A	#N/A	#N/A	0	#N/A	#N/A	#N/A	#N/A	#N/A	0	#N/A	#N/A	#N/A	#N/A	#N/A	0	#N/A	#N/A	#N/A	#N/A	#N/A	0	#N/A	#N/A	#N/A
Mir6923	11	67099804..67099875	ENSMUSG00000098855	0	#N/A	#N/A	#N/A	#N/A	#N/A	0	#N/A	#N/A	#N/A	#N/A	#N/A	0	#N/A	#N/A	#N/A	#N/A	#N/A	0	#N/A	#N/A	#N/A	#N/A	#N/A	0	#N/A	#N/A	#N/A	#N/A	#N/A	0	#N/A	#N/A	#N/A	#N/A	#N/A	0	#N/A	#N/A	#N/A	#N/A	#N/A	0	#N/A	#N/A	#N/A
Mir692-3	13	74407065..74407173	ENSMUSG00000076033	0	#N/A	#N/A	#N/A	#N/A	#N/A	0	#N/A	#N/A	#N/A	#N/A	#N/A	0	#N/A	#N/A	#N/A	#N/A	#N/A	0	#N/A	#N/A	#N/A	#N/A	#N/A	0	#N/A	#N/A	#N/A	#N/A	#N/A	0	#N/A	#N/A	#N/A	#N/A	#N/A	0	#N/A	#N/A	#N/A	#N/A	#N/A	0	#N/A	#N/A	#N/A
Mir6924	11	complement(69882032..69882094)	ENSMUSG00000104996	0	#N/A	#N/A	#N/A	#N/A	#N/A	0	#N/A	#N/A	#N/A	#N/A	#N/A	0	#N/A	#N/A	#N/A	#N/A	#N/A	0	#N/A	#N/A	#N/A	#N/A	#N/A	0	#N/A	#N/A	#N/A	#N/A	#N/A	0	#N/A	#N/A	#N/A	#N/A	#N/A	0	#N/A	#N/A	#N/A	#N/A	#N/A	0	#N/A	#N/A	#N/A
Mir6925	11	70705990..70706059	ENSMUSG00000105932	0	#N/A	#N/A	#N/A	#N/A	#N/A	0	#N/A	#N/A	#N/A	#N/A	#N/A	0	#N/A	#N/A	#N/A	#N/A	#N/A	0	#N/A	#N/A	#N/A	#N/A	#N/A	0	#N/A	#N/A	#N/A	#N/A	#N/A	0	#N/A	#N/A	#N/A	#N/A	#N/A	0	#N/A	#N/A	#N/A	#N/A	#N/A	0	#N/A	#N/A	#N/A
Mir6926	11	complement(74868127..74868194)	ENSMUSG00000098317	0	#N/A	#N/A	#N/A	#N/A	#N/A	0	#N/A	#N/A	#N/A	#N/A	#N/A	0	#N/A	#N/A	#N/A	#N/A	#N/A	0	#N/A	#N/A	#N/A	#N/A	#N/A	0	#N/A	#N/A	#N/A	#N/A	#N/A	0	#N/A	#N/A	#N/A	#N/A	#N/A	0	#N/A	#N/A	#N/A	#N/A	#N/A	0	#N/A	#N/A	#N/A
Mir6927	11	97677060..97677130	ENSMUSG00000098881	0	#N/A	#N/A	#N/A	#N/A	#N/A	0	#N/A	#N/A	#N/A	#N/A	#N/A	0	#N/A	#N/A	#N/A	#N/A	#N/A	0	#N/A	#N/A	#N/A	#N/A	#N/A	0	#N/A	#N/A	#N/A	#N/A	#N/A	0	#N/A	#N/A	#N/A	#N/A	#N/A	0	#N/A	#N/A	#N/A	#N/A	#N/A	0	#N/A	#N/A	#N/A
Mir6928	11	101030340..101030409	ENSMUSG00000098415	0	#N/A	#N/A	#N/A	#N/A	#N/A	0	#N/A	#N/A	#N/A	#N/A	#N/A	0	#N/A	#N/A	#N/A	#N/A	#N/A	0	#N/A	#N/A	#N/A	#N/A	#N/A	0	#N/A	#N/A	#N/A	#N/A	#N/A	0	#N/A	#N/A	#N/A	#N/A	#N/A	0	#N/A	#N/A	#N/A	#N/A	#N/A	0	#N/A	#N/A	#N/A
Mir6929	11	complement(101419187..101419253)	ENSMUSG00000098600	0	#N/A	#N/A	#N/A	#N/A	#N/A	0	#N/A	#N/A	#N/A	#N/A	#N/A	0	#N/A	#N/A	#N/A	#N/A	#N/A	0	#N/A	#N/A	#N/A	#N/A	#N/A	0	#N/A	#N/A	#N/A	#N/A	#N/A	0	#N/A	#N/A	#N/A	#N/A	#N/A	0	#N/A	#N/A	#N/A	#N/A	#N/A	0	#N/A	#N/A	#N/A
Mir693	17	46231531..46231619	ENSMUSG00000076141	0	#N/A	#N/A	#N/A	#N/A	#N/A	0	#N/A	#N/A	#N/A	#N/A	#N/A	0	#N/A	#N/A	#N/A	#N/A	#N/A	0	#N/A	#N/A	#N/A	#N/A	#N/A	0	#N/A	#N/A	#N/A	#N/A	#N/A	0	#N/A	#N/A	#N/A	#N/A	#N/A	0	#N/A	#N/A	#N/A	#N/A	#N/A	0	#N/A	#N/A	#N/A
Mir6930	11	complement(102404920..102404987)	ENSMUSG00000098774	0	#N/A	#N/A	#N/A	#N/A	#N/A	0	#N/A	#N/A	#N/A	#N/A	#N/A	0	#N/A	#N/A	#N/A	#N/A	#N/A	0	#N/A	#N/A	#N/A	#N/A	#N/A	0	#N/A	#N/A	#N/A	#N/A	#N/A	0	#N/A	#N/A	#N/A	#N/A	#N/A	0	#N/A	#N/A	#N/A	#N/A	#N/A	0	#N/A	#N/A	#N/A
Mir6931	11	complement(102999848..102999921)	ENSMUSG00000098613	0	#N/A	#N/A	#N/A	#N/A	#N/A	0	#N/A	#N/A	#N/A	#N/A	#N/A	0	#N/A	#N/A	#N/A	#N/A	#N/A	0	#N/A	#N/A	#N/A	#N/A	#N/A	0	#N/A	#N/A	#N/A	#N/A	#N/A	0	#N/A	#N/A	#N/A	#N/A	#N/A	0	#N/A	#N/A	#N/A	#N/A	#N/A	0	#N/A	#N/A	#N/A
Mir6932	11	107637722..107637779	ENSMUSG00000098497	0	#N/A	#N/A	#N/A	#N/A	#N/A	0	#N/A	#N/A	#N/A	#N/A	#N/A	0	#N/A	#N/A	#N/A	#N/A	#N/A	0	#N/A	#N/A	#N/A	#N/A	#N/A	0	#N/A	#N/A	#N/A	#N/A	#N/A	0	#N/A	#N/A	#N/A	#N/A	#N/A	0	#N/A	#N/A	#N/A	#N/A	#N/A	0	#N/A	#N/A	#N/A
Mir6933	11	118002270..118002350	ENSMUSG00000098958	0	#N/A	#N/A	#N/A	#N/A	#N/A	0	#N/A	#N/A	#N/A	#N/A	#N/A	0	#N/A	#N/A	#N/A	#N/A	#N/A	0	#N/A	#N/A	#N/A	#N/A	#N/A	0	#N/A	#N/A	#N/A	#N/A	#N/A	0	#N/A	#N/A	#N/A	#N/A	#N/A	0	#N/A	#N/A	#N/A	#N/A	#N/A	0	#N/A	#N/A	#N/A
Mir6934	11	complement(119154076..119154137)	ENSMUSG00000098704	0	#N/A	#N/A	#N/A	#N/A	#N/A	0	#N/A	#N/A	#N/A	#N/A	#N/A	0	#N/A	#N/A	#N/A	#N/A	#N/A	0	#N/A	#N/A	#N/A	#N/A	#N/A	0	#N/A	#N/A	#N/A	#N/A	#N/A	0	#N/A	#N/A	#N/A	#N/A	#N/A	0	#N/A	#N/A	#N/A	#N/A	#N/A	0	#N/A	#N/A	#N/A
Mir6935	11	complement(120347350..120347413)	ENSMUSG00000098955	0	#N/A	#N/A	#N/A	#N/A	#N/A	0	#N/A	#N/A	#N/A	#N/A	#N/A	0	#N/A	#N/A	#N/A	#N/A	#N/A	0	#N/A	#N/A	#N/A	#N/A	#N/A	0	#N/A	#N/A	#N/A	#N/A	#N/A	0	#N/A	#N/A	#N/A	#N/A	#N/A	0	#N/A	#N/A	#N/A	#N/A	#N/A	0	#N/A	#N/A	#N/A
Mir6936	11	complement(120624823..120624876)	ENSMUSG00000098282	0	#N/A	#N/A	#N/A	#N/A	#N/A	0	#N/A	#N/A	#N/A	#N/A	#N/A	0	#N/A	#N/A	#N/A	#N/A	#N/A	0	#N/A	#N/A	#N/A	#N/A	#N/A	0	#N/A	#N/A	#N/A	#N/A	#N/A	0	#N/A	#N/A	#N/A	#N/A	#N/A	0	#N/A	#N/A	#N/A	#N/A	#N/A	0	#N/A	#N/A	#N/A
Mir6937	12	28679325..28679389	ENSMUSG00000098579	0	#N/A	#N/A	#N/A	#N/A	#N/A	0	#N/A	#N/A	#N/A	#N/A	#N/A	0	#N/A	#N/A	#N/A	#N/A	#N/A	0	#N/A	#N/A	#N/A	#N/A	#N/A	0	#N/A	#N/A	#N/A	#N/A	#N/A	0	#N/A	#N/A	#N/A	#N/A	#N/A	0	#N/A	#N/A	#N/A	#N/A	#N/A	0	#N/A	#N/A	#N/A
Mir6938	12	complement(85245923..85245985)	ENSMUSG00000098263	0	#N/A	#N/A	#N/A	#N/A	#N/A	0	#N/A	#N/A	#N/A	#N/A	#N/A	0	#N/A	#N/A	#N/A	#N/A	#N/A	0	#N/A	#N/A	#N/A	#N/A	#N/A	0	#N/A	#N/A	#N/A	#N/A	#N/A	0	#N/A	#N/A	#N/A	#N/A	#N/A	0	#N/A	#N/A	#N/A	#N/A	#N/A	0	#N/A	#N/A	#N/A
Mir6939	12	complement(112659277..112659351)	ENSMUSG00000098380	0	#N/A	#N/A	#N/A	#N/A	#N/A	0	#N/A	#N/A	#N/A	#N/A	#N/A	0	#N/A	#N/A	#N/A	#N/A	#N/A	0	#N/A	#N/A	#N/A	#N/A	#N/A	0	#N/A	#N/A	#N/A	#N/A	#N/A	0	#N/A	#N/A	#N/A	#N/A	#N/A	0	#N/A	#N/A	#N/A	#N/A	#N/A	0	#N/A	#N/A	#N/A
Mir694	18	complement(66219264..66219333)	ENSMUSG00000076147	0	#N/A	#N/A	#N/A	#N/A	#N/A	0	#N/A	#N/A	#N/A	#N/A	#N/A	0	#N/A	#N/A	#N/A	#N/A	#N/A	0	#N/A	#N/A	#N/A	#N/A	#N/A	0	#N/A	#N/A	#N/A	#N/A	#N/A	0	#N/A	#N/A	#N/A	#N/A	#N/A	0	#N/A	#N/A	#N/A	#N/A	#N/A	0	#N/A	#N/A	#N/A
Mir6940	12	112733322..112733391	ENSMUSG00000099165	0	#N/A	#N/A	#N/A	#N/A	#N/A	0	#N/A	#N/A	#N/A	#N/A	#N/A	0	#N/A	#N/A	#N/A	#N/A	#N/A	0	#N/A	#N/A	#N/A	#N/A	#N/A	0	#N/A	#N/A	#N/A	#N/A	#N/A	0	#N/A	#N/A	#N/A	#N/A	#N/A	0	#N/A	#N/A	#N/A	#N/A	#N/A	0	#N/A	#N/A	#N/A
Mir6941	12	complement(112920483..112920541)	ENSMUSG00000098338	0	#N/A	#N/A	#N/A	#N/A	#N/A	0	#N/A	#N/A	#N/A	#N/A	#N/A	0	#N/A	#N/A	#N/A	#N/A	#N/A	0	#N/A	#N/A	#N/A	#N/A	#N/A	0	#N/A	#N/A	#N/A	#N/A	#N/A	0	#N/A	#N/A	#N/A	#N/A	#N/A	0	#N/A	#N/A	#N/A	#N/A	#N/A	0	#N/A	#N/A	#N/A
Mir6942	13	complement(21396578..21396638)	ENSMUSG00000098790	0	#N/A	#N/A	#N/A	#N/A	#N/A	0	#N/A	#N/A	#N/A	#N/A	#N/A	0	#N/A	#N/A	#N/A	#N/A	#N/A	0	#N/A	#N/A	#N/A	#N/A	#N/A	0	#N/A	#N/A	#N/A	#N/A	#N/A	0	#N/A	#N/A	#N/A	#N/A	#N/A	0	#N/A	#N/A	#N/A	#N/A	#N/A	0	#N/A	#N/A	#N/A
Mir6943	13	55453106..55453171	ENSMUSG00000099058	0	#N/A	#N/A	#N/A	#N/A	#N/A	0	#N/A	#N/A	#N/A	#N/A	#N/A	0	#N/A	#N/A	#N/A	#N/A	#N/A	0	#N/A	#N/A	#N/A	#N/A	#N/A	0	#N/A	#N/A	#N/A	#N/A	#N/A	0	#N/A	#N/A	#N/A	#N/A	#N/A	0	#N/A	#N/A	#N/A	#N/A	#N/A	0	#N/A	#N/A	#N/A
Mir6944	13	complement(55477681..55477776)	ENSMUSG00000098341	0	#N/A	#N/A	#N/A	#N/A	#N/A	0	#N/A	#N/A	#N/A	#N/A	#N/A	0	#N/A	#N/A	#N/A	#N/A	#N/A	0	#N/A	#N/A	#N/A	#N/A	#N/A	0	#N/A	#N/A	#N/A	#N/A	#N/A	0	#N/A	#N/A	#N/A	#N/A	#N/A	0	#N/A	#N/A	#N/A	#N/A	#N/A	0	#N/A	#N/A	#N/A
Mir6945	13	complement(55507625..55507692)	ENSMUSG00000099096	0	#N/A	#N/A	#N/A	#N/A	#N/A	0	#N/A	#N/A	#N/A	#N/A	#N/A	0	#N/A	#N/A	#N/A	#N/A	#N/A	0	#N/A	#N/A	#N/A	#N/A	#N/A	0	#N/A	#N/A	#N/A	#N/A	#N/A	0	#N/A	#N/A	#N/A	#N/A	#N/A	0	#N/A	#N/A	#N/A	#N/A	#N/A	0	#N/A	#N/A	#N/A
Mir6946	14	20690635..20690703	ENSMUSG00000098602	0	#N/A	#N/A	#N/A	#N/A	#N/A	0	#N/A	#N/A	#N/A	#N/A	#N/A	0	#N/A	#N/A	#N/A	#N/A	#N/A	0	#N/A	#N/A	#N/A	#N/A	#N/A	0	#N/A	#N/A	#N/A	#N/A	#N/A	0	#N/A	#N/A	#N/A	#N/A	#N/A	0	#N/A	#N/A	#N/A	#N/A	#N/A	0	#N/A	#N/A	#N/A
Mir6947	14	29988888..29988952	ENSMUSG00000104926	0	#N/A	#N/A	#N/A	#N/A	#N/A	0	#N/A	#N/A	#N/A	#N/A	#N/A	0	#N/A	#N/A	#N/A	#N/A	#N/A	0	#N/A	#N/A	#N/A	#N/A	#N/A	0	#N/A	#N/A	#N/A	#N/A	#N/A	0	#N/A	#N/A	#N/A	#N/A	#N/A	0	#N/A	#N/A	#N/A	#N/A	#N/A	0	#N/A	#N/A	#N/A
Mir6948	14	complement(54643049..54643110)	ENSMUSG00000106169	0	#N/A	#N/A	#N/A	#N/A	#N/A	0	#N/A	#N/A	#N/A	#N/A	#N/A	0	#N/A	#N/A	#N/A	#N/A	#N/A	0	#N/A	#N/A	#N/A	#N/A	#N/A	0	#N/A	#N/A	#N/A	#N/A	#N/A	0	#N/A	#N/A	#N/A	#N/A	#N/A	0	#N/A	#N/A	#N/A	#N/A	#N/A	0	#N/A	#N/A	#N/A
Mir6949	14	complement(56082401..56082468)	ENSMUSG00000098961	0	#N/A	#N/A	#N/A	#N/A	#N/A	0	#N/A	#N/A	#N/A	#N/A	#N/A	0	#N/A	#N/A	#N/A	#N/A	#N/A	0	#N/A	#N/A	#N/A	#N/A	#N/A	0	#N/A	#N/A	#N/A	#N/A	#N/A	0	#N/A	#N/A	#N/A	#N/A	#N/A	0	#N/A	#N/A	#N/A	#N/A	#N/A	0	#N/A	#N/A	#N/A
Mir695	2	155356817..155356925	ENSMUSG00000076216	0	#N/A	#N/A	#N/A	#N/A	#N/A	0	#N/A	#N/A	#N/A	#N/A	#N/A	0	#N/A	#N/A	#N/A	#N/A	#N/A	0	#N/A	#N/A	#N/A	#N/A	#N/A	0	#N/A	#N/A	#N/A	#N/A	#N/A	0	#N/A	#N/A	#N/A	#N/A	#N/A	0	#N/A	#N/A	#N/A	#N/A	#N/A	0	#N/A	#N/A	#N/A
Mir6950	14	69692248..69692320	ENSMUSG00000098666	0	#N/A	#N/A	#N/A	#N/A	#N/A	0	#N/A	#N/A	#N/A	#N/A	#N/A	0	#N/A	#N/A	#N/A	#N/A	#N/A	0	#N/A	#N/A	#N/A	#N/A	#N/A	0	#N/A	#N/A	#N/A	#N/A	#N/A	0	#N/A	#N/A	#N/A	#N/A	#N/A	0	#N/A	#N/A	#N/A	#N/A	#N/A	0	#N/A	#N/A	#N/A
Mir6951	15	complement(38490473..38490547)	ENSMUSG00000099110	0	#N/A	#N/A	#N/A	#N/A	#N/A	0	#N/A	#N/A	#N/A	#N/A	#N/A	0	#N/A	#N/A	#N/A	#N/A	#N/A	0	#N/A	#N/A	#N/A	#N/A	#N/A	0	#N/A	#N/A	#N/A	#N/A	#N/A	0	#N/A	#N/A	#N/A	#N/A	#N/A	0	#N/A	#N/A	#N/A	#N/A	#N/A	0	#N/A	#N/A	#N/A
Mir6952	15	complement(76064828..76064888)	ENSMUSG00000098451	0	#N/A	#N/A	#N/A	#N/A	#N/A	0	#N/A	#N/A	#N/A	#N/A	#N/A	0	#N/A	#N/A	#N/A	#N/A	#N/A	0	#N/A	#N/A	#N/A	#N/A	#N/A	0	#N/A	#N/A	#N/A	#N/A	#N/A	0	#N/A	#N/A	#N/A	#N/A	#N/A	0	#N/A	#N/A	#N/A	#N/A	#N/A	0	#N/A	#N/A	#N/A
Mir6953	15	76248191..76248258	ENSMUSG00000098625	0	#N/A	#N/A	#N/A	#N/A	#N/A	0	#N/A	#N/A	#N/A	#N/A	#N/A	0	#N/A	#N/A	#N/A	#N/A	#N/A	0	#N/A	#N/A	#N/A	#N/A	#N/A	0	#N/A	#N/A	#N/A	#N/A	#N/A	0	#N/A	#N/A	#N/A	#N/A	#N/A	0	#N/A	#N/A	#N/A	#N/A	#N/A	0	#N/A	#N/A	#N/A
Mir6954	15	76433214..76433273	ENSMUSG00000099260	0	#N/A	#N/A	#N/A	#N/A	#N/A	0	#N/A	#N/A	#N/A	#N/A	#N/A	0	#N/A	#N/A	#N/A	#N/A	#N/A	0	#N/A	#N/A	#N/A	#N/A	#N/A	0	#N/A	#N/A	#N/A	#N/A	#N/A	0	#N/A	#N/A	#N/A	#N/A	#N/A	0	#N/A	#N/A	#N/A	#N/A	#N/A	0	#N/A	#N/A	#N/A
Mir6955	15	78891840..78891913	ENSMUSG00000099267	0	#N/A	#N/A	#N/A	#N/A	#N/A	0	#N/A	#N/A	#N/A	#N/A	#N/A	0	#N/A	#N/A	#N/A	#N/A	#N/A	0	#N/A	#N/A	#N/A	#N/A	#N/A	0	#N/A	#N/A	#N/A	#N/A	#N/A	0	#N/A	#N/A	#N/A	#N/A	#N/A	0	#N/A	#N/A	#N/A	#N/A	#N/A	0	#N/A	#N/A	#N/A
Mir6956	15	79002223..79002284	ENSMUSG00000099180	0	#N/A	#N/A	#N/A	#N/A	#N/A	0	#N/A	#N/A	#N/A	#N/A	#N/A	0	#N/A	#N/A	#N/A	#N/A	#N/A	0	#N/A	#N/A	#N/A	#N/A	#N/A	0	#N/A	#N/A	#N/A	#N/A	#N/A	0	#N/A	#N/A	#N/A	#N/A	#N/A	0	#N/A	#N/A	#N/A	#N/A	#N/A	0	#N/A	#N/A	#N/A
Mir6957	15	80646073..80646136	ENSMUSG00000098631	0	#N/A	#N/A	#N/A	#N/A	#N/A	0	#N/A	#N/A	#N/A	#N/A	#N/A	0	#N/A	#N/A	#N/A	#N/A	#N/A	0	#N/A	#N/A	#N/A	#N/A	#N/A	0	#N/A	#N/A	#N/A	#N/A	#N/A	0	#N/A	#N/A	#N/A	#N/A	#N/A	0	#N/A	#N/A	#N/A	#N/A	#N/A	0	#N/A	#N/A	#N/A
Mir6958	15	complement(89185465..89185537)	ENSMUSG00000098663	0	#N/A	#N/A	#N/A	#N/A	#N/A	0	#N/A	#N/A	#N/A	#N/A	#N/A	0	#N/A	#N/A	#N/A	#N/A	#N/A	0	#N/A	#N/A	#N/A	#N/A	#N/A	0	#N/A	#N/A	#N/A	#N/A	#N/A	0	#N/A	#N/A	#N/A	#N/A	#N/A	0	#N/A	#N/A	#N/A	#N/A	#N/A	0	#N/A	#N/A	#N/A
Mir6959	15	complement(89305658..89305732)	ENSMUSG00000098442	0	#N/A	#N/A	#N/A	#N/A	#N/A	0	#N/A	#N/A	#N/A	#N/A	#N/A	0	#N/A	#N/A	#N/A	#N/A	#N/A	0	#N/A	#N/A	#N/A	#N/A	#N/A	0	#N/A	#N/A	#N/A	#N/A	#N/A	0	#N/A	#N/A	#N/A	#N/A	#N/A	0	#N/A	#N/A	#N/A	#N/A	#N/A	0	#N/A	#N/A	#N/A
Mir6960	15	99080805..99080865	ENSMUSG00000098698	0	#N/A	#N/A	#N/A	#N/A	#N/A	0	#N/A	#N/A	#N/A	#N/A	#N/A	0	#N/A	#N/A	#N/A	#N/A	#N/A	0	#N/A	#N/A	#N/A	#N/A	#N/A	0	#N/A	#N/A	#N/A	#N/A	#N/A	0	#N/A	#N/A	#N/A	#N/A	#N/A	0	#N/A	#N/A	#N/A	#N/A	#N/A	0	#N/A	#N/A	#N/A
Mir6961	15	complement(100649163..100649229)	ENSMUSG00000098527	0	#N/A	#N/A	#N/A	#N/A	#N/A	0	#N/A	#N/A	#N/A	#N/A	#N/A	0	#N/A	#N/A	#N/A	#N/A	#N/A	0	#N/A	#N/A	#N/A	#N/A	#N/A	0	#N/A	#N/A	#N/A	#N/A	#N/A	0	#N/A	#N/A	#N/A	#N/A	#N/A	0	#N/A	#N/A	#N/A	#N/A	#N/A	0	#N/A	#N/A	#N/A
Mir6962	15	101193869..101193931	ENSMUSG00000106563	0	#N/A	#N/A	#N/A	#N/A	#N/A	0	#N/A	#N/A	#N/A	#N/A	#N/A	0	#N/A	#N/A	#N/A	#N/A	#N/A	0	#N/A	#N/A	#N/A	#N/A	#N/A	0	#N/A	#N/A	#N/A	#N/A	#N/A	0	#N/A	#N/A	#N/A	#N/A	#N/A	0	#N/A	#N/A	#N/A	#N/A	#N/A	0	#N/A	#N/A	#N/A
Mir6963	15	complement(103350455..103350525)	ENSMUSG00000098419	0	#N/A	#N/A	#N/A	#N/A	#N/A	0	#N/A	#N/A	#N/A	#N/A	#N/A	0	#N/A	#N/A	#N/A	#N/A	#N/A	0	#N/A	#N/A	#N/A	#N/A	#N/A	0	#N/A	#N/A	#N/A	#N/A	#N/A	0	#N/A	#N/A	#N/A	#N/A	#N/A	0	#N/A	#N/A	#N/A	#N/A	#N/A	0	#N/A	#N/A	#N/A
Mir6964	16	complement(97877233..97877291)	ENSMUSG00000105138	0	#N/A	#N/A	#N/A	#N/A	#N/A	0	#N/A	#N/A	#N/A	#N/A	#N/A	0	#N/A	#N/A	#N/A	#N/A	#N/A	0	#N/A	#N/A	#N/A	#N/A	#N/A	0	#N/A	#N/A	#N/A	#N/A	#N/A	0	#N/A	#N/A	#N/A	#N/A	#N/A	0	#N/A	#N/A	#N/A	#N/A	#N/A	0	#N/A	#N/A	#N/A
Mir6965	17	complement(24240884..24240947)	ENSMUSG00000099123	0	#N/A	#N/A	#N/A	#N/A	#N/A	0	#N/A	#N/A	#N/A	#N/A	#N/A	0	#N/A	#N/A	#N/A	#N/A	#N/A	0	#N/A	#N/A	#N/A	#N/A	#N/A	0	#N/A	#N/A	#N/A	#N/A	#N/A	0	#N/A	#N/A	#N/A	#N/A	#N/A	0	#N/A	#N/A	#N/A	#N/A	#N/A	0	#N/A	#N/A	#N/A
Mir6966	17	25780808..25780879	ENSMUSG00000098329	0	#N/A	#N/A	#N/A	#N/A	#N/A	0	#N/A	#N/A	#N/A	#N/A	#N/A	0	#N/A	#N/A	#N/A	#N/A	#N/A	0	#N/A	#N/A	#N/A	#N/A	#N/A	0	#N/A	#N/A	#N/A	#N/A	#N/A	0	#N/A	#N/A	#N/A	#N/A	#N/A	0	#N/A	#N/A	#N/A	#N/A	#N/A	0	#N/A	#N/A	#N/A
Mir6968	17	26935472..26935539	ENSMUSG00000098510	0	#N/A	#N/A	#N/A	#N/A	#N/A	0	#N/A	#N/A	#N/A	#N/A	#N/A	0	#N/A	#N/A	#N/A	#N/A	#N/A	0	#N/A	#N/A	#N/A	#N/A	#N/A	0	#N/A	#N/A	#N/A	#N/A	#N/A	0	#N/A	#N/A	#N/A	#N/A	#N/A	0	#N/A	#N/A	#N/A	#N/A	#N/A	0	#N/A	#N/A	#N/A
Mir6969	17	complement(28558441..28558501)	ENSMUSG00000099152	0	#N/A	#N/A	#N/A	#N/A	#N/A	0	#N/A	#N/A	#N/A	#N/A	#N/A	0	#N/A	#N/A	#N/A	#N/A	#N/A	0	#N/A	#N/A	#N/A	#N/A	#N/A	0	#N/A	#N/A	#N/A	#N/A	#N/A	0	#N/A	#N/A	#N/A	#N/A	#N/A	0	#N/A	#N/A	#N/A	#N/A	#N/A	0	#N/A	#N/A	#N/A
Mir697	4	124731694..124731802	ENSMUSG00000076271	0	#N/A	#N/A	#N/A	#N/A	#N/A	0	#N/A	#N/A	#N/A	#N/A	#N/A	0	#N/A	#N/A	#N/A	#N/A	#N/A	0	#N/A	#N/A	#N/A	#N/A	#N/A	0	#N/A	#N/A	#N/A	#N/A	#N/A	0	#N/A	#N/A	#N/A	#N/A	#N/A	0	#N/A	#N/A	#N/A	#N/A	#N/A	0	#N/A	#N/A	#N/A
Mir6970	17	complement(34845101..34845167)	ENSMUSG00000098460	0	#N/A	#N/A	#N/A	#N/A	#N/A	0	#N/A	#N/A	#N/A	#N/A	#N/A	0	#N/A	#N/A	#N/A	#N/A	#N/A	0	#N/A	#N/A	#N/A	#N/A	#N/A	0	#N/A	#N/A	#N/A	#N/A	#N/A	0	#N/A	#N/A	#N/A	#N/A	#N/A	0	#N/A	#N/A	#N/A	#N/A	#N/A	0	#N/A	#N/A	#N/A
Mir6971	17	complement(34841809..34841871)	ENSMUSG00000098458	0	#N/A	#N/A	#N/A	#N/A	#N/A	0	#N/A	#N/A	#N/A	#N/A	#N/A	0	#N/A	#N/A	#N/A	#N/A	#N/A	0	#N/A	#N/A	#N/A	#N/A	#N/A	0	#N/A	#N/A	#N/A	#N/A	#N/A	0	#N/A	#N/A	#N/A	#N/A	#N/A	0	#N/A	#N/A	#N/A	#N/A	#N/A	0	#N/A	#N/A	#N/A
Mir6972	17	complement(34857569..34857632)	ENSMUSG00000098445	0	#N/A	#N/A	#N/A	#N/A	#N/A	0	#N/A	#N/A	#N/A	#N/A	#N/A	0	#N/A	#N/A	#N/A	#N/A	#N/A	0	#N/A	#N/A	#N/A	#N/A	#N/A	0	#N/A	#N/A	#N/A	#N/A	#N/A	0	#N/A	#N/A	#N/A	#N/A	#N/A	0	#N/A	#N/A	#N/A	#N/A	#N/A	0	#N/A	#N/A	#N/A
Mir6973a	17	35194972..35195049	ENSMUSG00000098291	0	#N/A	#N/A	#N/A	#N/A	#N/A	0	#N/A	#N/A	#N/A	#N/A	#N/A	0	#N/A	#N/A	#N/A	#N/A	#N/A	0	#N/A	#N/A	#N/A	#N/A	#N/A	0	#N/A	#N/A	#N/A	#N/A	#N/A	0	#N/A	#N/A	#N/A	#N/A	#N/A	0	#N/A	#N/A	#N/A	#N/A	#N/A	0	#N/A	#N/A	#N/A
Mir6973b	2	complement(131040319..131040398)	ENSMUSG00000098686	0	#N/A	#N/A	#N/A	#N/A	#N/A	0	#N/A	#N/A	#N/A	#N/A	#N/A	0	#N/A	#N/A	#N/A	#N/A	#N/A	0	#N/A	#N/A	#N/A	#N/A	#N/A	0	#N/A	#N/A	#N/A	#N/A	#N/A	0	#N/A	#N/A	#N/A	#N/A	#N/A	0	#N/A	#N/A	#N/A	#N/A	#N/A	0	#N/A	#N/A	#N/A
Mir6974	17	complement(35204475..35204557)	ENSMUSG00000099006	0	#N/A	#N/A	#N/A	#N/A	#N/A	0	#N/A	#N/A	#N/A	#N/A	#N/A	0	#N/A	#N/A	#N/A	#N/A	#N/A	0	#N/A	#N/A	#N/A	#N/A	#N/A	0	#N/A	#N/A	#N/A	#N/A	#N/A	0	#N/A	#N/A	#N/A	#N/A	#N/A	0	#N/A	#N/A	#N/A	#N/A	#N/A	0	#N/A	#N/A	#N/A
Mir6975	17	35244075..35244135	ENSMUSG00000098499	0	#N/A	#N/A	#N/A	#N/A	#N/A	0	#N/A	#N/A	#N/A	#N/A	#N/A	0	#N/A	#N/A	#N/A	#N/A	#N/A	0	#N/A	#N/A	#N/A	#N/A	#N/A	0	#N/A	#N/A	#N/A	#N/A	#N/A	0	#N/A	#N/A	#N/A	#N/A	#N/A	0	#N/A	#N/A	#N/A	#N/A	#N/A	0	#N/A	#N/A	#N/A
Mir6976	17	complement(46553827..46553889)	ENSMUSG00000106514	0	#N/A	#N/A	#N/A	#N/A	#N/A	0	#N/A	#N/A	#N/A	#N/A	#N/A	0	#N/A	#N/A	#N/A	#N/A	#N/A	0	#N/A	#N/A	#N/A	#N/A	#N/A	0	#N/A	#N/A	#N/A	#N/A	#N/A	0	#N/A	#N/A	#N/A	#N/A	#N/A	0	#N/A	#N/A	#N/A	#N/A	#N/A	0	#N/A	#N/A	#N/A
Mir6977	17	complement(56418846..56418909)	ENSMUSG00000098339	0	#N/A	#N/A	#N/A	#N/A	#N/A	0	#N/A	#N/A	#N/A	#N/A	#N/A	0	#N/A	#N/A	#N/A	#N/A	#N/A	0	#N/A	#N/A	#N/A	#N/A	#N/A	0	#N/A	#N/A	#N/A	#N/A	#N/A	0	#N/A	#N/A	#N/A	#N/A	#N/A	0	#N/A	#N/A	#N/A	#N/A	#N/A	0	#N/A	#N/A	#N/A
Mir6978	17	complement(57217172..57217228)	ENSMUSG00000099066	0	#N/A	#N/A	#N/A	#N/A	#N/A	0	#N/A	#N/A	#N/A	#N/A	#N/A	0	#N/A	#N/A	#N/A	#N/A	#N/A	0	#N/A	#N/A	#N/A	#N/A	#N/A	0	#N/A	#N/A	#N/A	#N/A	#N/A	0	#N/A	#N/A	#N/A	#N/A	#N/A	0	#N/A	#N/A	#N/A	#N/A	#N/A	0	#N/A	#N/A	#N/A
Mir6979	18	complement(37854605..37854660)	ENSMUSG00000098706	0	#N/A	#N/A	#N/A	#N/A	#N/A	0	#N/A	#N/A	#N/A	#N/A	#N/A	0	#N/A	#N/A	#N/A	#N/A	#N/A	0	#N/A	#N/A	#N/A	#N/A	#N/A	0	#N/A	#N/A	#N/A	#N/A	#N/A	0	#N/A	#N/A	#N/A	#N/A	#N/A	0	#N/A	#N/A	#N/A	#N/A	#N/A	0	#N/A	#N/A	#N/A
Mir698	4	124743781..124743889	ENSMUSG00000076119	0	#N/A	#N/A	#N/A	#N/A	#N/A	0	#N/A	#N/A	#N/A	#N/A	#N/A	0	#N/A	#N/A	#N/A	#N/A	#N/A	0	#N/A	#N/A	#N/A	#N/A	#N/A	0	#N/A	#N/A	#N/A	#N/A	#N/A	0	#N/A	#N/A	#N/A	#N/A	#N/A	0	#N/A	#N/A	#N/A	#N/A	#N/A	0	#N/A	#N/A	#N/A
Mir6980	18	complement(37990887..37990945)	ENSMUSG00000098297	0	#N/A	#N/A	#N/A	#N/A	#N/A	0	#N/A	#N/A	#N/A	#N/A	#N/A	0	#N/A	#N/A	#N/A	#N/A	#N/A	0	#N/A	#N/A	#N/A	#N/A	#N/A	0	#N/A	#N/A	#N/A	#N/A	#N/A	0	#N/A	#N/A	#N/A	#N/A	#N/A	0	#N/A	#N/A	#N/A	#N/A	#N/A	0	#N/A	#N/A	#N/A
Mir6981	18	complement(37974503..37974617)	ENSMUSG00000098608	0	#N/A	#N/A	#N/A	#N/A	#N/A	0	#N/A	#N/A	#N/A	#N/A	#N/A	0	#N/A	#N/A	#N/A	#N/A	#N/A	0	#N/A	#N/A	#N/A	#N/A	#N/A	0	#N/A	#N/A	#N/A	#N/A	#N/A	0	#N/A	#N/A	#N/A	#N/A	#N/A	0	#N/A	#N/A	#N/A	#N/A	#N/A	0	#N/A	#N/A	#N/A
Mir6982	18	60958073..60958140	ENSMUSG00000098475	0	#N/A	#N/A	#N/A	#N/A	#N/A	0	#N/A	#N/A	#N/A	#N/A	#N/A	0	#N/A	#N/A	#N/A	#N/A	#N/A	0	#N/A	#N/A	#N/A	#N/A	#N/A	0	#N/A	#N/A	#N/A	#N/A	#N/A	0	#N/A	#N/A	#N/A	#N/A	#N/A	0	#N/A	#N/A	#N/A	#N/A	#N/A	0	#N/A	#N/A	#N/A
Mir6983	18	61117468..61117531	ENSMUSG00000098389	0	#N/A	#N/A	#N/A	#N/A	#N/A	0	#N/A	#N/A	#N/A	#N/A	#N/A	0	#N/A	#N/A	#N/A	#N/A	#N/A	0	#N/A	#N/A	#N/A	#N/A	#N/A	0	#N/A	#N/A	#N/A	#N/A	#N/A	0	#N/A	#N/A	#N/A	#N/A	#N/A	0	#N/A	#N/A	#N/A	#N/A	#N/A	0	#N/A	#N/A	#N/A
Mir6984	19	3288920..3288983	ENSMUSG00000099261	0	#N/A	#N/A	#N/A	#N/A	#N/A	0	#N/A	#N/A	#N/A	#N/A	#N/A	0	#N/A	#N/A	#N/A	#N/A	#N/A	0	#N/A	#N/A	#N/A	#N/A	#N/A	0	#N/A	#N/A	#N/A	#N/A	#N/A	0	#N/A	#N/A	#N/A	#N/A	#N/A	0	#N/A	#N/A	#N/A	#N/A	#N/A	0	#N/A	#N/A	#N/A
Mir6985	19	complement(4263818..4263878)	ENSMUSG00000099290	0	#N/A	#N/A	#N/A	#N/A	#N/A	0	#N/A	#N/A	#N/A	#N/A	#N/A	0	#N/A	#N/A	#N/A	#N/A	#N/A	0	#N/A	#N/A	#N/A	#N/A	#N/A	0	#N/A	#N/A	#N/A	#N/A	#N/A	0	#N/A	#N/A	#N/A	#N/A	#N/A	0	#N/A	#N/A	#N/A	#N/A	#N/A	0	#N/A	#N/A	#N/A
Mir6986	19	complement(4623898..4623955)	ENSMUSG00000098346	0	#N/A	#N/A	#N/A	#N/A	#N/A	0	#N/A	#N/A	#N/A	#N/A	#N/A	0	#N/A	#N/A	#N/A	#N/A	#N/A	0	#N/A	#N/A	#N/A	#N/A	#N/A	0	#N/A	#N/A	#N/A	#N/A	#N/A	0	#N/A	#N/A	#N/A	#N/A	#N/A	0	#N/A	#N/A	#N/A	#N/A	#N/A	0	#N/A	#N/A	#N/A
Mir6987	19	complement(5679004..5679076)	ENSMUSG00000098568	0	#N/A	#N/A	#N/A	#N/A	#N/A	0	#N/A	#N/A	#N/A	#N/A	#N/A	0	#N/A	#N/A	#N/A	#N/A	#N/A	0	#N/A	#N/A	#N/A	#N/A	#N/A	0	#N/A	#N/A	#N/A	#N/A	#N/A	0	#N/A	#N/A	#N/A	#N/A	#N/A	0	#N/A	#N/A	#N/A	#N/A	#N/A	0	#N/A	#N/A	#N/A
Mir6988	19	6051334..6051392	ENSMUSG00000098928	0	#N/A	#N/A	#N/A	#N/A	#N/A	0	#N/A	#N/A	#N/A	#N/A	#N/A	0	#N/A	#N/A	#N/A	#N/A	#N/A	0	#N/A	#N/A	#N/A	#N/A	#N/A	0	#N/A	#N/A	#N/A	#N/A	#N/A	0	#N/A	#N/A	#N/A	#N/A	#N/A	0	#N/A	#N/A	#N/A	#N/A	#N/A	0	#N/A	#N/A	#N/A
Mir6989	19	6346480..6346544	ENSMUSG00000099230	0	#N/A	#N/A	#N/A	#N/A	#N/A	0	#N/A	#N/A	#N/A	#N/A	#N/A	0	#N/A	#N/A	#N/A	#N/A	#N/A	0	#N/A	#N/A	#N/A	#N/A	#N/A	0	#N/A	#N/A	#N/A	#N/A	#N/A	0	#N/A	#N/A	#N/A	#N/A	#N/A	0	#N/A	#N/A	#N/A	#N/A	#N/A	0	#N/A	#N/A	#N/A
Mir6990	19	complement(6914196..6914286)	ENSMUSG00000098413	0	#N/A	#N/A	#N/A	#N/A	#N/A	0	#N/A	#N/A	#N/A	#N/A	#N/A	0	#N/A	#N/A	#N/A	#N/A	#N/A	0	#N/A	#N/A	#N/A	#N/A	#N/A	0	#N/A	#N/A	#N/A	#N/A	#N/A	0	#N/A	#N/A	#N/A	#N/A	#N/A	0	#N/A	#N/A	#N/A	#N/A	#N/A	0	#N/A	#N/A	#N/A
Mir6991	19	7422573..7422642	ENSMUSG00000098293	0	#N/A	#N/A	#N/A	#N/A	#N/A	0	#N/A	#N/A	#N/A	#N/A	#N/A	0	#N/A	#N/A	#N/A	#N/A	#N/A	0	#N/A	#N/A	#N/A	#N/A	#N/A	0	#N/A	#N/A	#N/A	#N/A	#N/A	0	#N/A	#N/A	#N/A	#N/A	#N/A	0	#N/A	#N/A	#N/A	#N/A	#N/A	0	#N/A	#N/A	#N/A
Mir6992	19	8742971..8743079	ENSMUSG00000098844	0	#N/A	#N/A	#N/A	#N/A	#N/A	0	#N/A	#N/A	#N/A	#N/A	#N/A	0	#N/A	#N/A	#N/A	#N/A	#N/A	0	#N/A	#N/A	#N/A	#N/A	#N/A	0	#N/A	#N/A	#N/A	#N/A	#N/A	0	#N/A	#N/A	#N/A	#N/A	#N/A	0	#N/A	#N/A	#N/A	#N/A	#N/A	0	#N/A	#N/A	#N/A
Mir6993	19	10191375..10191439	ENSMUSG00000098363	0	#N/A	#N/A	#N/A	#N/A	#N/A	0	#N/A	#N/A	#N/A	#N/A	#N/A	0	#N/A	#N/A	#N/A	#N/A	#N/A	0	#N/A	#N/A	#N/A	#N/A	#N/A	0	#N/A	#N/A	#N/A	#N/A	#N/A	0	#N/A	#N/A	#N/A	#N/A	#N/A	0	#N/A	#N/A	#N/A	#N/A	#N/A	0	#N/A	#N/A	#N/A
Mir6994	19	11923728..11923800	ENSMUSG00000104979	0	#N/A	#N/A	#N/A	#N/A	#N/A	0	#N/A	#N/A	#N/A	#N/A	#N/A	0	#N/A	#N/A	#N/A	#N/A	#N/A	0	#N/A	#N/A	#N/A	#N/A	#N/A	0	#N/A	#N/A	#N/A	#N/A	#N/A	0	#N/A	#N/A	#N/A	#N/A	#N/A	0	#N/A	#N/A	#N/A	#N/A	#N/A	0	#N/A	#N/A	#N/A
Mir6995	19	complement(47273519..47273589)	ENSMUSG00000098786	0	#N/A	#N/A	#N/A	#N/A	#N/A	0	#N/A	#N/A	#N/A	#N/A	#N/A	0	#N/A	#N/A	#N/A	#N/A	#N/A	0	#N/A	#N/A	#N/A	#N/A	#N/A	0	#N/A	#N/A	#N/A	#N/A	#N/A	0	#N/A	#N/A	#N/A	#N/A	#N/A	0	#N/A	#N/A	#N/A	#N/A	#N/A	0	#N/A	#N/A	#N/A
Mir6996	2	complement(26470059..26470119)	ENSMUSG00000098548	0	#N/A	#N/A	#N/A	#N/A	#N/A	0	#N/A	#N/A	#N/A	#N/A	#N/A	0	#N/A	#N/A	#N/A	#N/A	#N/A	0	#N/A	#N/A	#N/A	#N/A	#N/A	0	#N/A	#N/A	#N/A	#N/A	#N/A	0	#N/A	#N/A	#N/A	#N/A	#N/A	0	#N/A	#N/A	#N/A	#N/A	#N/A	0	#N/A	#N/A	#N/A
Mir6997	2	29995950..29996020	ENSMUSG00000098453	0	#N/A	#N/A	#N/A	#N/A	#N/A	0	#N/A	#N/A	#N/A	#N/A	#N/A	0	#N/A	#N/A	#N/A	#N/A	#N/A	0	#N/A	#N/A	#N/A	#N/A	#N/A	0	#N/A	#N/A	#N/A	#N/A	#N/A	0	#N/A	#N/A	#N/A	#N/A	#N/A	0	#N/A	#N/A	#N/A	#N/A	#N/A	0	#N/A	#N/A	#N/A
Mir6998	2	31612421..31612484	ENSMUSG00000098904	0	#N/A	#N/A	#N/A	#N/A	#N/A	0	#N/A	#N/A	#N/A	#N/A	#N/A	0	#N/A	#N/A	#N/A	#N/A	#N/A	0	#N/A	#N/A	#N/A	#N/A	#N/A	0	#N/A	#N/A	#N/A	#N/A	#N/A	0	#N/A	#N/A	#N/A	#N/A	#N/A	0	#N/A	#N/A	#N/A	#N/A	#N/A	0	#N/A	#N/A	#N/A
Mir6999	2	complement(91944870..91944930)	ENSMUSG00000098651	0	#N/A	#N/A	#N/A	#N/A	#N/A	0	#N/A	#N/A	#N/A	#N/A	#N/A	0	#N/A	#N/A	#N/A	#N/A	#N/A	0	#N/A	#N/A	#N/A	#N/A	#N/A	0	#N/A	#N/A	#N/A	#N/A	#N/A	0	#N/A	#N/A	#N/A	#N/A	#N/A	0	#N/A	#N/A	#N/A	#N/A	#N/A	0	#N/A	#N/A	#N/A
Mir700	4	complement(135416555..135416633)	ENSMUSG00000076123	0	#N/A	#N/A	#N/A	#N/A	#N/A	0	#N/A	#N/A	#N/A	#N/A	#N/A	0	#N/A	#N/A	#N/A	#N/A	#N/A	0	#N/A	#N/A	#N/A	#N/A	#N/A	0	#N/A	#N/A	#N/A	#N/A	#N/A	0	#N/A	#N/A	#N/A	#N/A	#N/A	0	#N/A	#N/A	#N/A	#N/A	#N/A	0	#N/A	#N/A	#N/A
Mir7000	2	complement(92387384..92387446)	ENSMUSG00000099093	0	#N/A	#N/A	#N/A	#N/A	#N/A	0	#N/A	#N/A	#N/A	#N/A	#N/A	0	#N/A	#N/A	#N/A	#N/A	#N/A	0	#N/A	#N/A	#N/A	#N/A	#N/A	0	#N/A	#N/A	#N/A	#N/A	#N/A	0	#N/A	#N/A	#N/A	#N/A	#N/A	0	#N/A	#N/A	#N/A	#N/A	#N/A	0	#N/A	#N/A	#N/A
Mir7001	2	complement(93421929..93422007)	ENSMUSG00000099238	0	#N/A	#N/A	#N/A	#N/A	#N/A	0	#N/A	#N/A	#N/A	#N/A	#N/A	0	#N/A	#N/A	#N/A	#N/A	#N/A	0	#N/A	#N/A	#N/A	#N/A	#N/A	0	#N/A	#N/A	#N/A	#N/A	#N/A	0	#N/A	#N/A	#N/A	#N/A	#N/A	0	#N/A	#N/A	#N/A	#N/A	#N/A	0	#N/A	#N/A	#N/A
Mir7002	2	complement(114150516..114150570)	ENSMUSG00000098464	0	#N/A	#N/A	#N/A	#N/A	#N/A	0	#N/A	#N/A	#N/A	#N/A	#N/A	0	#N/A	#N/A	#N/A	#N/A	#N/A	0	#N/A	#N/A	#N/A	#N/A	#N/A	0	#N/A	#N/A	#N/A	#N/A	#N/A	0	#N/A	#N/A	#N/A	#N/A	#N/A	0	#N/A	#N/A	#N/A	#N/A	#N/A	0	#N/A	#N/A	#N/A
Mir7003	2	163068090..163068155	ENSMUSG00000099091	0	#N/A	#N/A	#N/A	#N/A	#N/A	0	#N/A	#N/A	#N/A	#N/A	#N/A	0	#N/A	#N/A	#N/A	#N/A	#N/A	0	#N/A	#N/A	#N/A	#N/A	#N/A	0	#N/A	#N/A	#N/A	#N/A	#N/A	0	#N/A	#N/A	#N/A	#N/A	#N/A	0	#N/A	#N/A	#N/A	#N/A	#N/A	0	#N/A	#N/A	#N/A
Mir7004	2	complement(168640696..168640759)	ENSMUSG00000105496	0	#N/A	#N/A	#N/A	#N/A	#N/A	0	#N/A	#N/A	#N/A	#N/A	#N/A	0	#N/A	#N/A	#N/A	#N/A	#N/A	0	#N/A	#N/A	#N/A	#N/A	#N/A	0	#N/A	#N/A	#N/A	#N/A	#N/A	0	#N/A	#N/A	#N/A	#N/A	#N/A	0	#N/A	#N/A	#N/A	#N/A	#N/A	0	#N/A	#N/A	#N/A
Mir7005	2	complement(180179755..180179823)	ENSMUSG00000098735	0	#N/A	#N/A	#N/A	#N/A	#N/A	0	#N/A	#N/A	#N/A	#N/A	#N/A	0	#N/A	#N/A	#N/A	#N/A	#N/A	0	#N/A	#N/A	#N/A	#N/A	#N/A	0	#N/A	#N/A	#N/A	#N/A	#N/A	0	#N/A	#N/A	#N/A	#N/A	#N/A	0	#N/A	#N/A	#N/A	#N/A	#N/A	0	#N/A	#N/A	#N/A
Mir7006	2	complement(181587900..181587968)	ENSMUSG00000098824	0	#N/A	#N/A	#N/A	#N/A	#N/A	0	#N/A	#N/A	#N/A	#N/A	#N/A	0	#N/A	#N/A	#N/A	#N/A	#N/A	0	#N/A	#N/A	#N/A	#N/A	#N/A	0	#N/A	#N/A	#N/A	#N/A	#N/A	0	#N/A	#N/A	#N/A	#N/A	#N/A	0	#N/A	#N/A	#N/A	#N/A	#N/A	0	#N/A	#N/A	#N/A
Mir7007	3	complement(20222290..20222359)	ENSMUSG00000099105	0	#N/A	#N/A	#N/A	#N/A	#N/A	0	#N/A	#N/A	#N/A	#N/A	#N/A	0	#N/A	#N/A	#N/A	#N/A	#N/A	0	#N/A	#N/A	#N/A	#N/A	#N/A	0	#N/A	#N/A	#N/A	#N/A	#N/A	0	#N/A	#N/A	#N/A	#N/A	#N/A	0	#N/A	#N/A	#N/A	#N/A	#N/A	0	#N/A	#N/A	#N/A
Mir7008	3	31038966..31039028	ENSMUSG00000098890	0	#N/A	#N/A	#N/A	#N/A	#N/A	0	#N/A	#N/A	#N/A	#N/A	#N/A	0	#N/A	#N/A	#N/A	#N/A	#N/A	0	#N/A	#N/A	#N/A	#N/A	#N/A	0	#N/A	#N/A	#N/A	#N/A	#N/A	0	#N/A	#N/A	#N/A	#N/A	#N/A	0	#N/A	#N/A	#N/A	#N/A	#N/A	0	#N/A	#N/A	#N/A
Mir7009	3	complement(36475461..36475524)	ENSMUSG00000098808	0	#N/A	#N/A	#N/A	#N/A	#N/A	0	#N/A	#N/A	#N/A	#N/A	#N/A	0	#N/A	#N/A	#N/A	#N/A	#N/A	0	#N/A	#N/A	#N/A	#N/A	#N/A	0	#N/A	#N/A	#N/A	#N/A	#N/A	0	#N/A	#N/A	#N/A	#N/A	#N/A	0	#N/A	#N/A	#N/A	#N/A	#N/A	0	#N/A	#N/A	#N/A
Mir701	5	111004144..111004252	ENSMUSG00000076163	0	#N/A	#N/A	#N/A	#N/A	#N/A	0	#N/A	#N/A	#N/A	#N/A	#N/A	0	#N/A	#N/A	#N/A	#N/A	#N/A	0	#N/A	#N/A	#N/A	#N/A	#N/A	0	#N/A	#N/A	#N/A	#N/A	#N/A	0	#N/A	#N/A	#N/A	#N/A	#N/A	0	#N/A	#N/A	#N/A	#N/A	#N/A	0	#N/A	#N/A	#N/A
Mir7010	3	complement(82106247..82106309)	ENSMUSG00000098712	0	#N/A	#N/A	#N/A	#N/A	#N/A	0	#N/A	#N/A	#N/A	#N/A	#N/A	0	#N/A	#N/A	#N/A	#N/A	#N/A	0	#N/A	#N/A	#N/A	#N/A	#N/A	0	#N/A	#N/A	#N/A	#N/A	#N/A	0	#N/A	#N/A	#N/A	#N/A	#N/A	0	#N/A	#N/A	#N/A	#N/A	#N/A	0	#N/A	#N/A	#N/A
Mir7011	3	complement(88440879..88440951)	ENSMUSG00000098655	0	#N/A	#N/A	#N/A	#N/A	#N/A	0	#N/A	#N/A	#N/A	#N/A	#N/A	0	#N/A	#N/A	#N/A	#N/A	#N/A	0	#N/A	#N/A	#N/A	#N/A	#N/A	0	#N/A	#N/A	#N/A	#N/A	#N/A	0	#N/A	#N/A	#N/A	#N/A	#N/A	0	#N/A	#N/A	#N/A	#N/A	#N/A	0	#N/A	#N/A	#N/A
Mir7012	3	90270149..90270212	ENSMUSG00000099199	0	#N/A	#N/A	#N/A	#N/A	#N/A	0	#N/A	#N/A	#N/A	#N/A	#N/A	0	#N/A	#N/A	#N/A	#N/A	#N/A	0	#N/A	#N/A	#N/A	#N/A	#N/A	0	#N/A	#N/A	#N/A	#N/A	#N/A	0	#N/A	#N/A	#N/A	#N/A	#N/A	0	#N/A	#N/A	#N/A	#N/A	#N/A	0	#N/A	#N/A	#N/A
Mir7013	3	95004168..95004239	ENSMUSG00000099033	0	#N/A	#N/A	#N/A	#N/A	#N/A	0	#N/A	#N/A	#N/A	#N/A	#N/A	0	#N/A	#N/A	#N/A	#N/A	#N/A	0	#N/A	#N/A	#N/A	#N/A	#N/A	0	#N/A	#N/A	#N/A	#N/A	#N/A	0	#N/A	#N/A	#N/A	#N/A	#N/A	0	#N/A	#N/A	#N/A	#N/A	#N/A	0	#N/A	#N/A	#N/A
Mir7014	3	complement(95734911..95734973)	ENSMUSG00000098737	0	#N/A	#N/A	#N/A	#N/A	#N/A	0	#N/A	#N/A	#N/A	#N/A	#N/A	0	#N/A	#N/A	#N/A	#N/A	#N/A	0	#N/A	#N/A	#N/A	#N/A	#N/A	0	#N/A	#N/A	#N/A	#N/A	#N/A	0	#N/A	#N/A	#N/A	#N/A	#N/A	0	#N/A	#N/A	#N/A	#N/A	#N/A	0	#N/A	#N/A	#N/A
Mir7015	4	complement(120973259..120973322)	ENSMUSG00000106436	0	#N/A	#N/A	#N/A	#N/A	#N/A	0	#N/A	#N/A	#N/A	#N/A	#N/A	0	#N/A	#N/A	#N/A	#N/A	#N/A	0	#N/A	#N/A	#N/A	#N/A	#N/A	0	#N/A	#N/A	#N/A	#N/A	#N/A	0	#N/A	#N/A	#N/A	#N/A	#N/A	0	#N/A	#N/A	#N/A	#N/A	#N/A	0	#N/A	#N/A	#N/A
Mir7016	4	complement(129684500..129684571)	ENSMUSG00000098422	0	#N/A	#N/A	#N/A	#N/A	#N/A	0	#N/A	#N/A	#N/A	#N/A	#N/A	0	#N/A	#N/A	#N/A	#N/A	#N/A	0	#N/A	#N/A	#N/A	#N/A	#N/A	0	#N/A	#N/A	#N/A	#N/A	#N/A	0	#N/A	#N/A	#N/A	#N/A	#N/A	0	#N/A	#N/A	#N/A	#N/A	#N/A	0	#N/A	#N/A	#N/A
Mir7017	4	133195655..133195716	ENSMUSG00000099202	0	#N/A	#N/A	#N/A	#N/A	#N/A	0	#N/A	#N/A	#N/A	#N/A	#N/A	0	#N/A	#N/A	#N/A	#N/A	#N/A	0	#N/A	#N/A	#N/A	#N/A	#N/A	0	#N/A	#N/A	#N/A	#N/A	#N/A	0	#N/A	#N/A	#N/A	#N/A	#N/A	0	#N/A	#N/A	#N/A	#N/A	#N/A	0	#N/A	#N/A	#N/A
Mir7018	4	137538286..137538370	ENSMUSG00000099134	0	#N/A	#N/A	#N/A	#N/A	#N/A	0	#N/A	#N/A	#N/A	#N/A	#N/A	0	#N/A	#N/A	#N/A	#N/A	#N/A	0	#N/A	#N/A	#N/A	#N/A	#N/A	0	#N/A	#N/A	#N/A	#N/A	#N/A	0	#N/A	#N/A	#N/A	#N/A	#N/A	0	#N/A	#N/A	#N/A	#N/A	#N/A	0	#N/A	#N/A	#N/A
Mir7019	4	complement(138316132..138316200)	ENSMUSG00000099200	0	#N/A	#N/A	#N/A	#N/A	#N/A	0	#N/A	#N/A	#N/A	#N/A	#N/A	0	#N/A	#N/A	#N/A	#N/A	#N/A	0	#N/A	#N/A	#N/A	#N/A	#N/A	0	#N/A	#N/A	#N/A	#N/A	#N/A	0	#N/A	#N/A	#N/A	#N/A	#N/A	0	#N/A	#N/A	#N/A	#N/A	#N/A	0	#N/A	#N/A	#N/A
Mir702	5	136991433..136991541	ENSMUSG00000076240	0	#N/A	#N/A	#N/A	#N/A	#N/A	0	#N/A	#N/A	#N/A	#N/A	#N/A	0	#N/A	#N/A	#N/A	#N/A	#N/A	0	#N/A	#N/A	#N/A	#N/A	#N/A	0	#N/A	#N/A	#N/A	#N/A	#N/A	0	#N/A	#N/A	#N/A	#N/A	#N/A	0	#N/A	#N/A	#N/A	#N/A	#N/A	0	#N/A	#N/A	#N/A
Mir7020	4	139644042..139644111	ENSMUSG00000098569	0	#N/A	#N/A	#N/A	#N/A	#N/A	0	#N/A	#N/A	#N/A	#N/A	#N/A	0	#N/A	#N/A	#N/A	#N/A	#N/A	0	#N/A	#N/A	#N/A	#N/A	#N/A	0	#N/A	#N/A	#N/A	#N/A	#N/A	0	#N/A	#N/A	#N/A	#N/A	#N/A	0	#N/A	#N/A	#N/A	#N/A	#N/A	0	#N/A	#N/A	#N/A
Mir7021	4	complement(143136100..143136162)	ENSMUSG00000106597	0	#N/A	#N/A	#N/A	#N/A	#N/A	0	#N/A	#N/A	#N/A	#N/A	#N/A	0	#N/A	#N/A	#N/A	#N/A	#N/A	0	#N/A	#N/A	#N/A	#N/A	#N/A	0	#N/A	#N/A	#N/A	#N/A	#N/A	0	#N/A	#N/A	#N/A	#N/A	#N/A	0	#N/A	#N/A	#N/A	#N/A	#N/A	0	#N/A	#N/A	#N/A
Mir7022	4	complement(148146936..148146996)	ENSMUSG00000099043	0	#N/A	#N/A	#N/A	#N/A	#N/A	0	#N/A	#N/A	#N/A	#N/A	#N/A	0	#N/A	#N/A	#N/A	#N/A	#N/A	0	#N/A	#N/A	#N/A	#N/A	#N/A	0	#N/A	#N/A	#N/A	#N/A	#N/A	0	#N/A	#N/A	#N/A	#N/A	#N/A	0	#N/A	#N/A	#N/A	#N/A	#N/A	0	#N/A	#N/A	#N/A
Mir7023	4	complement(149655504..149655567)	ENSMUSG00000098580	0	#N/A	#N/A	#N/A	#N/A	#N/A	0	#N/A	#N/A	#N/A	#N/A	#N/A	0	#N/A	#N/A	#N/A	#N/A	#N/A	0	#N/A	#N/A	#N/A	#N/A	#N/A	0	#N/A	#N/A	#N/A	#N/A	#N/A	0	#N/A	#N/A	#N/A	#N/A	#N/A	0	#N/A	#N/A	#N/A	#N/A	#N/A	0	#N/A	#N/A	#N/A
Mir7024	5	complement(33898910..33898971)	ENSMUSG00000098830	0	#N/A	#N/A	#N/A	#N/A	#N/A	0	#N/A	#N/A	#N/A	#N/A	#N/A	0	#N/A	#N/A	#N/A	#N/A	#N/A	0	#N/A	#N/A	#N/A	#N/A	#N/A	0	#N/A	#N/A	#N/A	#N/A	#N/A	0	#N/A	#N/A	#N/A	#N/A	#N/A	0	#N/A	#N/A	#N/A	#N/A	#N/A	0	#N/A	#N/A	#N/A
Mir7025	5	75176831..75176904	ENSMUSG00000099060	0	#N/A	#N/A	#N/A	#N/A	#N/A	0	#N/A	#N/A	#N/A	#N/A	#N/A	0	#N/A	#N/A	#N/A	#N/A	#N/A	0	#N/A	#N/A	#N/A	#N/A	#N/A	0	#N/A	#N/A	#N/A	#N/A	#N/A	0	#N/A	#N/A	#N/A	#N/A	#N/A	0	#N/A	#N/A	#N/A	#N/A	#N/A	0	#N/A	#N/A	#N/A
Mir7026	5	complement(110666075..110666141)	ENSMUSG00000099284	0	#N/A	#N/A	#N/A	#N/A	#N/A	0	#N/A	#N/A	#N/A	#N/A	#N/A	0	#N/A	#N/A	#N/A	#N/A	#N/A	0	#N/A	#N/A	#N/A	#N/A	#N/A	0	#N/A	#N/A	#N/A	#N/A	#N/A	0	#N/A	#N/A	#N/A	#N/A	#N/A	0	#N/A	#N/A	#N/A	#N/A	#N/A	0	#N/A	#N/A	#N/A
Mir7027	5	114404468..114404539	ENSMUSG00000098731	0	#N/A	#N/A	#N/A	#N/A	#N/A	0	#N/A	#N/A	#N/A	#N/A	#N/A	0	#N/A	#N/A	#N/A	#N/A	#N/A	0	#N/A	#N/A	#N/A	#N/A	#N/A	0	#N/A	#N/A	#N/A	#N/A	#N/A	0	#N/A	#N/A	#N/A	#N/A	#N/A	0	#N/A	#N/A	#N/A	#N/A	#N/A	0	#N/A	#N/A	#N/A
Mir7028	5	114719515..114719578	ENSMUSG00000098656	0	#N/A	#N/A	#N/A	#N/A	#N/A	0	#N/A	#N/A	#N/A	#N/A	#N/A	0	#N/A	#N/A	#N/A	#N/A	#N/A	0	#N/A	#N/A	#N/A	#N/A	#N/A	0	#N/A	#N/A	#N/A	#N/A	#N/A	0	#N/A	#N/A	#N/A	#N/A	#N/A	0	#N/A	#N/A	#N/A	#N/A	#N/A	0	#N/A	#N/A	#N/A
Mir7029	5	115580949..115581009	ENSMUSG00000099047	0	#N/A	#N/A	#N/A	#N/A	#N/A	0	#N/A	#N/A	#N/A	#N/A	#N/A	0	#N/A	#N/A	#N/A	#N/A	#N/A	0	#N/A	#N/A	#N/A	#N/A	#N/A	0	#N/A	#N/A	#N/A	#N/A	#N/A	0	#N/A	#N/A	#N/A	#N/A	#N/A	0	#N/A	#N/A	#N/A	#N/A	#N/A	0	#N/A	#N/A	#N/A
Mir703	5	complement(98475556..98475664)	ENSMUSG00000105814	0.765281	2.47423	1.30698	0.199187	0.461781	1	0.290484	-1.13941	-0.188289	0.856698	0.916174	1	0.606496	1.81618	0.860907	0.384129	0.645134	1	1.01195	2.80142	1.48616	0.136019	0.319551	1	0.765281	-2.81916	-1.49527	0.117373	0.491168	1	0.765281	-1.36232	-0.446071	0.618655	0.999996	1	1.01195	1.13224	0.179182	0.842994	0.969755	1	0.606496	2.06938	1.0492	0.256233
Mir7030	5	115645573..115645632	ENSMUSG00000099254	0	#N/A	#N/A	#N/A	#N/A	#N/A	0	#N/A	#N/A	#N/A	#N/A	#N/A	0	#N/A	#N/A	#N/A	#N/A	#N/A	0	#N/A	#N/A	#N/A	#N/A	#N/A	0	#N/A	#N/A	#N/A	#N/A	#N/A	0	#N/A	#N/A	#N/A	#N/A	#N/A	0	#N/A	#N/A	#N/A	#N/A	#N/A	0	#N/A	#N/A	#N/A
Mir7031	5	complement(121819209..121819273)	ENSMUSG00000099063	0	#N/A	#N/A	#N/A	#N/A	#N/A	0	#N/A	#N/A	#N/A	#N/A	#N/A	0	#N/A	#N/A	#N/A	#N/A	#N/A	0	#N/A	#N/A	#N/A	#N/A	#N/A	0	#N/A	#N/A	#N/A	#N/A	#N/A	0	#N/A	#N/A	#N/A	#N/A	#N/A	0	#N/A	#N/A	#N/A	#N/A	#N/A	0	#N/A	#N/A	#N/A
Mir7032	5	123996852..123996930	ENSMUSG00000098454	0	#N/A	#N/A	#N/A	#N/A	#N/A	0	#N/A	#N/A	#N/A	#N/A	#N/A	0	#N/A	#N/A	#N/A	#N/A	#N/A	0	#N/A	#N/A	#N/A	#N/A	#N/A	0	#N/A	#N/A	#N/A	#N/A	#N/A	0	#N/A	#N/A	#N/A	#N/A	#N/A	0	#N/A	#N/A	#N/A	#N/A	#N/A	0	#N/A	#N/A	#N/A
Mir7033	5	complement(135383730..135383810)	ENSMUSG00000099212	0	#N/A	#N/A	#N/A	#N/A	#N/A	0	#N/A	#N/A	#N/A	#N/A	#N/A	0	#N/A	#N/A	#N/A	#N/A	#N/A	0	#N/A	#N/A	#N/A	#N/A	#N/A	0	#N/A	#N/A	#N/A	#N/A	#N/A	0	#N/A	#N/A	#N/A	#N/A	#N/A	0	#N/A	#N/A	#N/A	#N/A	#N/A	0	#N/A	#N/A	#N/A
Mir7034	5	complement(135735806..135735889)	ENSMUSG00000099197	0	#N/A	#N/A	#N/A	#N/A	#N/A	0	#N/A	#N/A	#N/A	#N/A	#N/A	0	#N/A	#N/A	#N/A	#N/A	#N/A	0	#N/A	#N/A	#N/A	#N/A	#N/A	0	#N/A	#N/A	#N/A	#N/A	#N/A	0	#N/A	#N/A	#N/A	#N/A	#N/A	0	#N/A	#N/A	#N/A	#N/A	#N/A	0	#N/A	#N/A	#N/A
Mir7035	5	136105522..136105603	ENSMUSG00000099003	0	#N/A	#N/A	#N/A	#N/A	#N/A	0	#N/A	#N/A	#N/A	#N/A	#N/A	0	#N/A	#N/A	#N/A	#N/A	#N/A	0	#N/A	#N/A	#N/A	#N/A	#N/A	0	#N/A	#N/A	#N/A	#N/A	#N/A	0	#N/A	#N/A	#N/A	#N/A	#N/A	0	#N/A	#N/A	#N/A	#N/A	#N/A	0	#N/A	#N/A	#N/A
Mir7036	5	complement(137296624..137296688)	ENSMUSG00000098624	0	#N/A	#N/A	#N/A	#N/A	#N/A	0	#N/A	#N/A	#N/A	#N/A	#N/A	0	#N/A	#N/A	#N/A	#N/A	#N/A	0	#N/A	#N/A	#N/A	#N/A	#N/A	0	#N/A	#N/A	#N/A	#N/A	#N/A	0	#N/A	#N/A	#N/A	#N/A	#N/A	0	#N/A	#N/A	#N/A	#N/A	#N/A	0	#N/A	#N/A	#N/A
Mir7036b	5	34574151..34574213	ENSMUSG00000099082	0	#N/A	#N/A	#N/A	#N/A	#N/A	0	#N/A	#N/A	#N/A	#N/A	#N/A	0	#N/A	#N/A	#N/A	#N/A	#N/A	0	#N/A	#N/A	#N/A	#N/A	#N/A	0	#N/A	#N/A	#N/A	#N/A	#N/A	0	#N/A	#N/A	#N/A	#N/A	#N/A	0	#N/A	#N/A	#N/A	#N/A	#N/A	0	#N/A	#N/A	#N/A
Mir7037	5	complement(139767879..139767943)	ENSMUSG00000098574	0	#N/A	#N/A	#N/A	#N/A	#N/A	0	#N/A	#N/A	#N/A	#N/A	#N/A	0	#N/A	#N/A	#N/A	#N/A	#N/A	0	#N/A	#N/A	#N/A	#N/A	#N/A	0	#N/A	#N/A	#N/A	#N/A	#N/A	0	#N/A	#N/A	#N/A	#N/A	#N/A	0	#N/A	#N/A	#N/A	#N/A	#N/A	0	#N/A	#N/A	#N/A
Mir7038	5	140427339..140427409	ENSMUSG00000098319	0	#N/A	#N/A	#N/A	#N/A	#N/A	0	#N/A	#N/A	#N/A	#N/A	#N/A	0	#N/A	#N/A	#N/A	#N/A	#N/A	0	#N/A	#N/A	#N/A	#N/A	#N/A	0	#N/A	#N/A	#N/A	#N/A	#N/A	0	#N/A	#N/A	#N/A	#N/A	#N/A	0	#N/A	#N/A	#N/A	#N/A	#N/A	0	#N/A	#N/A	#N/A
Mir7039	5	complement(144896732..144896816)	ENSMUSG00000098822	0	#N/A	#N/A	#N/A	#N/A	#N/A	0	#N/A	#N/A	#N/A	#N/A	#N/A	0	#N/A	#N/A	#N/A	#N/A	#N/A	0	#N/A	#N/A	#N/A	#N/A	#N/A	0	#N/A	#N/A	#N/A	#N/A	#N/A	0	#N/A	#N/A	#N/A	#N/A	#N/A	0	#N/A	#N/A	#N/A	#N/A	#N/A	0	#N/A	#N/A	#N/A
Mir704	6	complement(47803576..47803652)	ENSMUSG00000076060	0	#N/A	#N/A	#N/A	#N/A	#N/A	0	#N/A	#N/A	#N/A	#N/A	#N/A	0	#N/A	#N/A	#N/A	#N/A	#N/A	0	#N/A	#N/A	#N/A	#N/A	#N/A	0	#N/A	#N/A	#N/A	#N/A	#N/A	0	#N/A	#N/A	#N/A	#N/A	#N/A	0	#N/A	#N/A	#N/A	#N/A	#N/A	0	#N/A	#N/A	#N/A
Mir7040	6	83049711..83049773	ENSMUSG00000099035	0	#N/A	#N/A	#N/A	#N/A	#N/A	0	#N/A	#N/A	#N/A	#N/A	#N/A	0	#N/A	#N/A	#N/A	#N/A	#N/A	0	#N/A	#N/A	#N/A	#N/A	#N/A	0	#N/A	#N/A	#N/A	#N/A	#N/A	0	#N/A	#N/A	#N/A	#N/A	#N/A	0	#N/A	#N/A	#N/A	#N/A	#N/A	0	#N/A	#N/A	#N/A
Mir7041	6	complement(94606364..94606415)	ENSMUSG00000098531	0	#N/A	#N/A	#N/A	#N/A	#N/A	0	#N/A	#N/A	#N/A	#N/A	#N/A	0	#N/A	#N/A	#N/A	#N/A	#N/A	0	#N/A	#N/A	#N/A	#N/A	#N/A	0	#N/A	#N/A	#N/A	#N/A	#N/A	0	#N/A	#N/A	#N/A	#N/A	#N/A	0	#N/A	#N/A	#N/A	#N/A	#N/A	0	#N/A	#N/A	#N/A
Mir7042	6	113707208..113707265	ENSMUSG00000106581	0	#N/A	#N/A	#N/A	#N/A	#N/A	0	#N/A	#N/A	#N/A	#N/A	#N/A	0	#N/A	#N/A	#N/A	#N/A	#N/A	0	#N/A	#N/A	#N/A	#N/A	#N/A	0	#N/A	#N/A	#N/A	#N/A	#N/A	0	#N/A	#N/A	#N/A	#N/A	#N/A	0	#N/A	#N/A	#N/A	#N/A	#N/A	0	#N/A	#N/A	#N/A
Mir7043	6	complement(116645978..116646047)	ENSMUSG00000098334	0	#N/A	#N/A	#N/A	#N/A	#N/A	0	#N/A	#N/A	#N/A	#N/A	#N/A	0	#N/A	#N/A	#N/A	#N/A	#N/A	0	#N/A	#N/A	#N/A	#N/A	#N/A	0	#N/A	#N/A	#N/A	#N/A	#N/A	0	#N/A	#N/A	#N/A	#N/A	#N/A	0	#N/A	#N/A	#N/A	#N/A	#N/A	0	#N/A	#N/A	#N/A
Mir7044	6	118085192..118085263	ENSMUSG00000098583	0	#N/A	#N/A	#N/A	#N/A	#N/A	0	#N/A	#N/A	#N/A	#N/A	#N/A	0	#N/A	#N/A	#N/A	#N/A	#N/A	0	#N/A	#N/A	#N/A	#N/A	#N/A	0	#N/A	#N/A	#N/A	#N/A	#N/A	0	#N/A	#N/A	#N/A	#N/A	#N/A	0	#N/A	#N/A	#N/A	#N/A	#N/A	0	#N/A	#N/A	#N/A
Mir7045	6	125097024..125097086	ENSMUSG00000098762	0	#N/A	#N/A	#N/A	#N/A	#N/A	0	#N/A	#N/A	#N/A	#N/A	#N/A	0	#N/A	#N/A	#N/A	#N/A	#N/A	0	#N/A	#N/A	#N/A	#N/A	#N/A	0	#N/A	#N/A	#N/A	#N/A	#N/A	0	#N/A	#N/A	#N/A	#N/A	#N/A	0	#N/A	#N/A	#N/A	#N/A	#N/A	0	#N/A	#N/A	#N/A
Mir7046	7	complement(24970010..24970075)	ENSMUSG00000098802	0	#N/A	#N/A	#N/A	#N/A	#N/A	0	#N/A	#N/A	#N/A	#N/A	#N/A	0	#N/A	#N/A	#N/A	#N/A	#N/A	0	#N/A	#N/A	#N/A	#N/A	#N/A	0	#N/A	#N/A	#N/A	#N/A	#N/A	0	#N/A	#N/A	#N/A	#N/A	#N/A	0	#N/A	#N/A	#N/A	#N/A	#N/A	0	#N/A	#N/A	#N/A
Mir7047	7	complement(24987604..24987667)	ENSMUSG00000099258	0	#N/A	#N/A	#N/A	#N/A	#N/A	0	#N/A	#N/A	#N/A	#N/A	#N/A	0	#N/A	#N/A	#N/A	#N/A	#N/A	0	#N/A	#N/A	#N/A	#N/A	#N/A	0	#N/A	#N/A	#N/A	#N/A	#N/A	0	#N/A	#N/A	#N/A	#N/A	#N/A	0	#N/A	#N/A	#N/A	#N/A	#N/A	0	#N/A	#N/A	#N/A
Mir7048	7	complement(25217668..25217725)	ENSMUSG00000098325	0	#N/A	#N/A	#N/A	#N/A	#N/A	0	#N/A	#N/A	#N/A	#N/A	#N/A	0	#N/A	#N/A	#N/A	#N/A	#N/A	0	#N/A	#N/A	#N/A	#N/A	#N/A	0	#N/A	#N/A	#N/A	#N/A	#N/A	0	#N/A	#N/A	#N/A	#N/A	#N/A	0	#N/A	#N/A	#N/A	#N/A	#N/A	0	#N/A	#N/A	#N/A
Mir7049	7	complement(28560925..28560984)	ENSMUSG00000098558	0	#N/A	#N/A	#N/A	#N/A	#N/A	0	#N/A	#N/A	#N/A	#N/A	#N/A	0	#N/A	#N/A	#N/A	#N/A	#N/A	0	#N/A	#N/A	#N/A	#N/A	#N/A	0	#N/A	#N/A	#N/A	#N/A	#N/A	0	#N/A	#N/A	#N/A	#N/A	#N/A	0	#N/A	#N/A	#N/A	#N/A	#N/A	0	#N/A	#N/A	#N/A
Mir705	6	complement(85336292..85336373)	ENSMUSG00000076012	0	#N/A	#N/A	#N/A	#N/A	#N/A	0	#N/A	#N/A	#N/A	#N/A	#N/A	0	#N/A	#N/A	#N/A	#N/A	#N/A	0	#N/A	#N/A	#N/A	#N/A	#N/A	0	#N/A	#N/A	#N/A	#N/A	#N/A	0	#N/A	#N/A	#N/A	#N/A	#N/A	0	#N/A	#N/A	#N/A	#N/A	#N/A	0	#N/A	#N/A	#N/A
Mir7050	7	complement(31040258..31040317)	ENSMUSG00000098783	0	#N/A	#N/A	#N/A	#N/A	#N/A	0	#N/A	#N/A	#N/A	#N/A	#N/A	0	#N/A	#N/A	#N/A	#N/A	#N/A	0	#N/A	#N/A	#N/A	#N/A	#N/A	0	#N/A	#N/A	#N/A	#N/A	#N/A	0	#N/A	#N/A	#N/A	#N/A	#N/A	0	#N/A	#N/A	#N/A	#N/A	#N/A	0	#N/A	#N/A	#N/A
Mir7051	7	43457497..43457569	ENSMUSG00000099210	0	#N/A	#N/A	#N/A	#N/A	#N/A	0	#N/A	#N/A	#N/A	#N/A	#N/A	0	#N/A	#N/A	#N/A	#N/A	#N/A	0	#N/A	#N/A	#N/A	#N/A	#N/A	0	#N/A	#N/A	#N/A	#N/A	#N/A	0	#N/A	#N/A	#N/A	#N/A	#N/A	0	#N/A	#N/A	#N/A	#N/A	#N/A	0	#N/A	#N/A	#N/A
Mir7052	7	44470347..44470411	ENSMUSG00000098661	0	#N/A	#N/A	#N/A	#N/A	#N/A	0	#N/A	#N/A	#N/A	#N/A	#N/A	0	#N/A	#N/A	#N/A	#N/A	#N/A	0	#N/A	#N/A	#N/A	#N/A	#N/A	0	#N/A	#N/A	#N/A	#N/A	#N/A	0	#N/A	#N/A	#N/A	#N/A	#N/A	0	#N/A	#N/A	#N/A	#N/A	#N/A	0	#N/A	#N/A	#N/A
Mir7053	7	complement(44538106..44538178)	ENSMUSG00000099330	0	#N/A	#N/A	#N/A	#N/A	#N/A	0	#N/A	#N/A	#N/A	#N/A	#N/A	0	#N/A	#N/A	#N/A	#N/A	#N/A	0	#N/A	#N/A	#N/A	#N/A	#N/A	0	#N/A	#N/A	#N/A	#N/A	#N/A	0	#N/A	#N/A	#N/A	#N/A	#N/A	0	#N/A	#N/A	#N/A	#N/A	#N/A	0	#N/A	#N/A	#N/A
Mir7054	7	complement(45012426..45012487)	ENSMUSG00000098839	0	#N/A	#N/A	#N/A	#N/A	#N/A	0	#N/A	#N/A	#N/A	#N/A	#N/A	0	#N/A	#N/A	#N/A	#N/A	#N/A	0	#N/A	#N/A	#N/A	#N/A	#N/A	0	#N/A	#N/A	#N/A	#N/A	#N/A	0	#N/A	#N/A	#N/A	#N/A	#N/A	0	#N/A	#N/A	#N/A	#N/A	#N/A	0	#N/A	#N/A	#N/A
Mir7055	7	45173303..45173361	ENSMUSG00000106470	0	#N/A	#N/A	#N/A	#N/A	#N/A	0	#N/A	#N/A	#N/A	#N/A	#N/A	0	#N/A	#N/A	#N/A	#N/A	#N/A	0	#N/A	#N/A	#N/A	#N/A	#N/A	0	#N/A	#N/A	#N/A	#N/A	#N/A	0	#N/A	#N/A	#N/A	#N/A	#N/A	0	#N/A	#N/A	#N/A	#N/A	#N/A	0	#N/A	#N/A	#N/A
Mir7056	7	complement(47083166..47083224)	ENSMUSG00000098960	0	#N/A	#N/A	#N/A	#N/A	#N/A	0	#N/A	#N/A	#N/A	#N/A	#N/A	0	#N/A	#N/A	#N/A	#N/A	#N/A	0	#N/A	#N/A	#N/A	#N/A	#N/A	0	#N/A	#N/A	#N/A	#N/A	#N/A	0	#N/A	#N/A	#N/A	#N/A	#N/A	0	#N/A	#N/A	#N/A	#N/A	#N/A	0	#N/A	#N/A	#N/A
Mir7057	7	complement(66381667..66381724)	ENSMUSG00000098353	0	#N/A	#N/A	#N/A	#N/A	#N/A	0	#N/A	#N/A	#N/A	#N/A	#N/A	0	#N/A	#N/A	#N/A	#N/A	#N/A	0	#N/A	#N/A	#N/A	#N/A	#N/A	0	#N/A	#N/A	#N/A	#N/A	#N/A	0	#N/A	#N/A	#N/A	#N/A	#N/A	0	#N/A	#N/A	#N/A	#N/A	#N/A	0	#N/A	#N/A	#N/A
Mir7058	7	complement(126367971..126368045)	ENSMUSG00000099017	0	#N/A	#N/A	#N/A	#N/A	#N/A	0	#N/A	#N/A	#N/A	#N/A	#N/A	0	#N/A	#N/A	#N/A	#N/A	#N/A	0	#N/A	#N/A	#N/A	#N/A	#N/A	0	#N/A	#N/A	#N/A	#N/A	#N/A	0	#N/A	#N/A	#N/A	#N/A	#N/A	0	#N/A	#N/A	#N/A	#N/A	#N/A	0	#N/A	#N/A	#N/A
Mir7059	7	complement(126579474..126579532)	ENSMUSG00000098540	0	#N/A	#N/A	#N/A	#N/A	#N/A	0	#N/A	#N/A	#N/A	#N/A	#N/A	0	#N/A	#N/A	#N/A	#N/A	#N/A	0	#N/A	#N/A	#N/A	#N/A	#N/A	0	#N/A	#N/A	#N/A	#N/A	#N/A	0	#N/A	#N/A	#N/A	#N/A	#N/A	0	#N/A	#N/A	#N/A	#N/A	#N/A	0	#N/A	#N/A	#N/A
Mir706	6	complement(120034228..120034311)	ENSMUSG00000076217	0	#N/A	#N/A	#N/A	#N/A	#N/A	0	#N/A	#N/A	#N/A	#N/A	#N/A	0	#N/A	#N/A	#N/A	#N/A	#N/A	0	#N/A	#N/A	#N/A	#N/A	#N/A	0	#N/A	#N/A	#N/A	#N/A	#N/A	0	#N/A	#N/A	#N/A	#N/A	#N/A	0	#N/A	#N/A	#N/A	#N/A	#N/A	0	#N/A	#N/A	#N/A
Mir7060	7	127489251..127489387	ENSMUSG00000098267	0	#N/A	#N/A	#N/A	#N/A	#N/A	0	#N/A	#N/A	#N/A	#N/A	#N/A	0	#N/A	#N/A	#N/A	#N/A	#N/A	0	#N/A	#N/A	#N/A	#N/A	#N/A	0	#N/A	#N/A	#N/A	#N/A	#N/A	0	#N/A	#N/A	#N/A	#N/A	#N/A	0	#N/A	#N/A	#N/A	#N/A	#N/A	0	#N/A	#N/A	#N/A
Mir7061	7	130908268..130908335	ENSMUSG00000104914	0	#N/A	#N/A	#N/A	#N/A	#N/A	0	#N/A	#N/A	#N/A	#N/A	#N/A	0	#N/A	#N/A	#N/A	#N/A	#N/A	0	#N/A	#N/A	#N/A	#N/A	#N/A	0	#N/A	#N/A	#N/A	#N/A	#N/A	0	#N/A	#N/A	#N/A	#N/A	#N/A	0	#N/A	#N/A	#N/A	#N/A	#N/A	0	#N/A	#N/A	#N/A
Mir7062	7	complement(139986809..139986874)	ENSMUSG00000099092	0	#N/A	#N/A	#N/A	#N/A	#N/A	0	#N/A	#N/A	#N/A	#N/A	#N/A	0	#N/A	#N/A	#N/A	#N/A	#N/A	0	#N/A	#N/A	#N/A	#N/A	#N/A	0	#N/A	#N/A	#N/A	#N/A	#N/A	0	#N/A	#N/A	#N/A	#N/A	#N/A	0	#N/A	#N/A	#N/A	#N/A	#N/A	0	#N/A	#N/A	#N/A
Mir7063	7	141620701..141620791	ENSMUSG00000098759	0	#N/A	#N/A	#N/A	#N/A	#N/A	0	#N/A	#N/A	#N/A	#N/A	#N/A	0	#N/A	#N/A	#N/A	#N/A	#N/A	0	#N/A	#N/A	#N/A	#N/A	#N/A	0	#N/A	#N/A	#N/A	#N/A	#N/A	0	#N/A	#N/A	#N/A	#N/A	#N/A	0	#N/A	#N/A	#N/A	#N/A	#N/A	0	#N/A	#N/A	#N/A
Mir7064	7	complement(143570671..143570759)	ENSMUSG00000098593	0	#N/A	#N/A	#N/A	#N/A	#N/A	0	#N/A	#N/A	#N/A	#N/A	#N/A	0	#N/A	#N/A	#N/A	#N/A	#N/A	0	#N/A	#N/A	#N/A	#N/A	#N/A	0	#N/A	#N/A	#N/A	#N/A	#N/A	0	#N/A	#N/A	#N/A	#N/A	#N/A	0	#N/A	#N/A	#N/A	#N/A	#N/A	0	#N/A	#N/A	#N/A
Mir7065	8	13136072..13136132	ENSMUSG00000098532	0	#N/A	#N/A	#N/A	#N/A	#N/A	0	#N/A	#N/A	#N/A	#N/A	#N/A	0	#N/A	#N/A	#N/A	#N/A	#N/A	0	#N/A	#N/A	#N/A	#N/A	#N/A	0	#N/A	#N/A	#N/A	#N/A	#N/A	0	#N/A	#N/A	#N/A	#N/A	#N/A	0	#N/A	#N/A	#N/A	#N/A	#N/A	0	#N/A	#N/A	#N/A
Mir7066	8	complement(70102524..70102586)	ENSMUSG00000099042	0	#N/A	#N/A	#N/A	#N/A	#N/A	0	#N/A	#N/A	#N/A	#N/A	#N/A	0	#N/A	#N/A	#N/A	#N/A	#N/A	0	#N/A	#N/A	#N/A	#N/A	#N/A	0	#N/A	#N/A	#N/A	#N/A	#N/A	0	#N/A	#N/A	#N/A	#N/A	#N/A	0	#N/A	#N/A	#N/A	#N/A	#N/A	0	#N/A	#N/A	#N/A
Mir7067	8	complement(70895508..70895570)	ENSMUSG00000098710	0	#N/A	#N/A	#N/A	#N/A	#N/A	0	#N/A	#N/A	#N/A	#N/A	#N/A	0	#N/A	#N/A	#N/A	#N/A	#N/A	0	#N/A	#N/A	#N/A	#N/A	#N/A	0	#N/A	#N/A	#N/A	#N/A	#N/A	0	#N/A	#N/A	#N/A	#N/A	#N/A	0	#N/A	#N/A	#N/A	#N/A	#N/A	0	#N/A	#N/A	#N/A
Mir7068	8	complement(72470016..72470089)	ENSMUSG00000099079	0	#N/A	#N/A	#N/A	#N/A	#N/A	0	#N/A	#N/A	#N/A	#N/A	#N/A	0	#N/A	#N/A	#N/A	#N/A	#N/A	0	#N/A	#N/A	#N/A	#N/A	#N/A	0	#N/A	#N/A	#N/A	#N/A	#N/A	0	#N/A	#N/A	#N/A	#N/A	#N/A	0	#N/A	#N/A	#N/A	#N/A	#N/A	0	#N/A	#N/A	#N/A
Mir7069	8	84867947..84868008	ENSMUSG00000098331	0	#N/A	#N/A	#N/A	#N/A	#N/A	0	#N/A	#N/A	#N/A	#N/A	#N/A	0	#N/A	#N/A	#N/A	#N/A	#N/A	0	#N/A	#N/A	#N/A	#N/A	#N/A	0	#N/A	#N/A	#N/A	#N/A	#N/A	0	#N/A	#N/A	#N/A	#N/A	#N/A	0	#N/A	#N/A	#N/A	#N/A	#N/A	0	#N/A	#N/A	#N/A
Mir707	7	44849699..44849771	ENSMUSG00000076051	0	#N/A	#N/A	#N/A	#N/A	#N/A	0	#N/A	#N/A	#N/A	#N/A	#N/A	0	#N/A	#N/A	#N/A	#N/A	#N/A	0	#N/A	#N/A	#N/A	#N/A	#N/A	0	#N/A	#N/A	#N/A	#N/A	#N/A	0	#N/A	#N/A	#N/A	#N/A	#N/A	0	#N/A	#N/A	#N/A	#N/A	#N/A	0	#N/A	#N/A	#N/A
Mir7070	8	85062086..85062171	ENSMUSG00000099076	0	#N/A	#N/A	#N/A	#N/A	#N/A	0	#N/A	#N/A	#N/A	#N/A	#N/A	0	#N/A	#N/A	#N/A	#N/A	#N/A	0	#N/A	#N/A	#N/A	#N/A	#N/A	0	#N/A	#N/A	#N/A	#N/A	#N/A	0	#N/A	#N/A	#N/A	#N/A	#N/A	0	#N/A	#N/A	#N/A	#N/A	#N/A	0	#N/A	#N/A	#N/A
Mir7071	8	88138206..88138274	ENSMUSG00000099080	0	#N/A	#N/A	#N/A	#N/A	#N/A	0	#N/A	#N/A	#N/A	#N/A	#N/A	0	#N/A	#N/A	#N/A	#N/A	#N/A	0	#N/A	#N/A	#N/A	#N/A	#N/A	0	#N/A	#N/A	#N/A	#N/A	#N/A	0	#N/A	#N/A	#N/A	#N/A	#N/A	0	#N/A	#N/A	#N/A	#N/A	#N/A	0	#N/A	#N/A	#N/A
Mir7072	8	94505046..94505105	ENSMUSG00000098511	0	#N/A	#N/A	#N/A	#N/A	#N/A	0	#N/A	#N/A	#N/A	#N/A	#N/A	0	#N/A	#N/A	#N/A	#N/A	#N/A	0	#N/A	#N/A	#N/A	#N/A	#N/A	0	#N/A	#N/A	#N/A	#N/A	#N/A	0	#N/A	#N/A	#N/A	#N/A	#N/A	0	#N/A	#N/A	#N/A	#N/A	#N/A	0	#N/A	#N/A	#N/A
Mir7073	8	complement(95753151..95753214)	ENSMUSG00000106145	0	#N/A	#N/A	#N/A	#N/A	#N/A	0	#N/A	#N/A	#N/A	#N/A	#N/A	0	#N/A	#N/A	#N/A	#N/A	#N/A	0	#N/A	#N/A	#N/A	#N/A	#N/A	0	#N/A	#N/A	#N/A	#N/A	#N/A	0	#N/A	#N/A	#N/A	#N/A	#N/A	0	#N/A	#N/A	#N/A	#N/A	#N/A	0	#N/A	#N/A	#N/A
Mir7074	8	complement(105951637..105951699)	ENSMUSG00000099131	0	#N/A	#N/A	#N/A	#N/A	#N/A	0	#N/A	#N/A	#N/A	#N/A	#N/A	0	#N/A	#N/A	#N/A	#N/A	#N/A	0	#N/A	#N/A	#N/A	#N/A	#N/A	0	#N/A	#N/A	#N/A	#N/A	#N/A	0	#N/A	#N/A	#N/A	#N/A	#N/A	0	#N/A	#N/A	#N/A	#N/A	#N/A	0	#N/A	#N/A	#N/A
Mir7075	8	complement(107096025..107096106)	ENSMUSG00000098671	0	#N/A	#N/A	#N/A	#N/A	#N/A	0	#N/A	#N/A	#N/A	#N/A	#N/A	0	#N/A	#N/A	#N/A	#N/A	#N/A	0	#N/A	#N/A	#N/A	#N/A	#N/A	0	#N/A	#N/A	#N/A	#N/A	#N/A	0	#N/A	#N/A	#N/A	#N/A	#N/A	0	#N/A	#N/A	#N/A	#N/A	#N/A	0	#N/A	#N/A	#N/A
Mir7076	8	complement(111689601..111689674)	ENSMUSG00000099129	0	#N/A	#N/A	#N/A	#N/A	#N/A	0	#N/A	#N/A	#N/A	#N/A	#N/A	0	#N/A	#N/A	#N/A	#N/A	#N/A	0	#N/A	#N/A	#N/A	#N/A	#N/A	0	#N/A	#N/A	#N/A	#N/A	#N/A	0	#N/A	#N/A	#N/A	#N/A	#N/A	0	#N/A	#N/A	#N/A	#N/A	#N/A	0	#N/A	#N/A	#N/A
Mir7077	8	117453023..117453079	ENSMUSG00000099062	0	#N/A	#N/A	#N/A	#N/A	#N/A	0	#N/A	#N/A	#N/A	#N/A	#N/A	0	#N/A	#N/A	#N/A	#N/A	#N/A	0	#N/A	#N/A	#N/A	#N/A	#N/A	0	#N/A	#N/A	#N/A	#N/A	#N/A	0	#N/A	#N/A	#N/A	#N/A	#N/A	0	#N/A	#N/A	#N/A	#N/A	#N/A	0	#N/A	#N/A	#N/A
Mir7078	8	117459265..117459328	ENSMUSG00000098483	0	#N/A	#N/A	#N/A	#N/A	#N/A	0	#N/A	#N/A	#N/A	#N/A	#N/A	0	#N/A	#N/A	#N/A	#N/A	#N/A	0	#N/A	#N/A	#N/A	#N/A	#N/A	0	#N/A	#N/A	#N/A	#N/A	#N/A	0	#N/A	#N/A	#N/A	#N/A	#N/A	0	#N/A	#N/A	#N/A	#N/A	#N/A	0	#N/A	#N/A	#N/A
Mir7079	8	123104975..123105043	ENSMUSG00000098550	0	#N/A	#N/A	#N/A	#N/A	#N/A	0	#N/A	#N/A	#N/A	#N/A	#N/A	0	#N/A	#N/A	#N/A	#N/A	#N/A	0	#N/A	#N/A	#N/A	#N/A	#N/A	0	#N/A	#N/A	#N/A	#N/A	#N/A	0	#N/A	#N/A	#N/A	#N/A	#N/A	0	#N/A	#N/A	#N/A	#N/A	#N/A	0	#N/A	#N/A	#N/A
Mir708	7	96249424..96249532	ENSMUSG00000076143	0	#N/A	#N/A	#N/A	#N/A	#N/A	0	#N/A	#N/A	#N/A	#N/A	#N/A	0	#N/A	#N/A	#N/A	#N/A	#N/A	0	#N/A	#N/A	#N/A	#N/A	#N/A	0	#N/A	#N/A	#N/A	#N/A	#N/A	0	#N/A	#N/A	#N/A	#N/A	#N/A	0	#N/A	#N/A	#N/A	#N/A	#N/A	0	#N/A	#N/A	#N/A
Mir7080	8	123130106..123130172	ENSMUSG00000098582	0	#N/A	#N/A	#N/A	#N/A	#N/A	0	#N/A	#N/A	#N/A	#N/A	#N/A	0	#N/A	#N/A	#N/A	#N/A	#N/A	0	#N/A	#N/A	#N/A	#N/A	#N/A	0	#N/A	#N/A	#N/A	#N/A	#N/A	0	#N/A	#N/A	#N/A	#N/A	#N/A	0	#N/A	#N/A	#N/A	#N/A	#N/A	0	#N/A	#N/A	#N/A
Mir7081	9	complement(20914090..20914164)	ENSMUSG00000099147	0	#N/A	#N/A	#N/A	#N/A	#N/A	0	#N/A	#N/A	#N/A	#N/A	#N/A	0	#N/A	#N/A	#N/A	#N/A	#N/A	0	#N/A	#N/A	#N/A	#N/A	#N/A	0	#N/A	#N/A	#N/A	#N/A	#N/A	0	#N/A	#N/A	#N/A	#N/A	#N/A	0	#N/A	#N/A	#N/A	#N/A	#N/A	0	#N/A	#N/A	#N/A
Mir7082	9	complement(21075497..21075588)	ENSMUSG00000098907	0	#N/A	#N/A	#N/A	#N/A	#N/A	0	#N/A	#N/A	#N/A	#N/A	#N/A	0	#N/A	#N/A	#N/A	#N/A	#N/A	0	#N/A	#N/A	#N/A	#N/A	#N/A	0	#N/A	#N/A	#N/A	#N/A	#N/A	0	#N/A	#N/A	#N/A	#N/A	#N/A	0	#N/A	#N/A	#N/A	#N/A	#N/A	0	#N/A	#N/A	#N/A
Mir7083	9	complement(21809941..21810000)	ENSMUSG00000098473	0	#N/A	#N/A	#N/A	#N/A	#N/A	0	#N/A	#N/A	#N/A	#N/A	#N/A	0	#N/A	#N/A	#N/A	#N/A	#N/A	0	#N/A	#N/A	#N/A	#N/A	#N/A	0	#N/A	#N/A	#N/A	#N/A	#N/A	0	#N/A	#N/A	#N/A	#N/A	#N/A	0	#N/A	#N/A	#N/A	#N/A	#N/A	0	#N/A	#N/A	#N/A
Mir7084	9	complement(22113944..22114013)	ENSMUSG00000098646	0	#N/A	#N/A	#N/A	#N/A	#N/A	0	#N/A	#N/A	#N/A	#N/A	#N/A	0	#N/A	#N/A	#N/A	#N/A	#N/A	0	#N/A	#N/A	#N/A	#N/A	#N/A	0	#N/A	#N/A	#N/A	#N/A	#N/A	0	#N/A	#N/A	#N/A	#N/A	#N/A	0	#N/A	#N/A	#N/A	#N/A	#N/A	0	#N/A	#N/A	#N/A
Mir7085	9	44400423..44400488	ENSMUSG00000099309	0	#N/A	#N/A	#N/A	#N/A	#N/A	0	#N/A	#N/A	#N/A	#N/A	#N/A	0	#N/A	#N/A	#N/A	#N/A	#N/A	0	#N/A	#N/A	#N/A	#N/A	#N/A	0	#N/A	#N/A	#N/A	#N/A	#N/A	0	#N/A	#N/A	#N/A	#N/A	#N/A	0	#N/A	#N/A	#N/A	#N/A	#N/A	0	#N/A	#N/A	#N/A
Mir7086	9	complement(45266643..45266707)	ENSMUSG00000098361	0	#N/A	#N/A	#N/A	#N/A	#N/A	0	#N/A	#N/A	#N/A	#N/A	#N/A	0	#N/A	#N/A	#N/A	#N/A	#N/A	0	#N/A	#N/A	#N/A	#N/A	#N/A	0	#N/A	#N/A	#N/A	#N/A	#N/A	0	#N/A	#N/A	#N/A	#N/A	#N/A	0	#N/A	#N/A	#N/A	#N/A	#N/A	0	#N/A	#N/A	#N/A
Mir7087	9	complement(45939521..45939590)	ENSMUSG00000098327	0	#N/A	#N/A	#N/A	#N/A	#N/A	0	#N/A	#N/A	#N/A	#N/A	#N/A	0	#N/A	#N/A	#N/A	#N/A	#N/A	0	#N/A	#N/A	#N/A	#N/A	#N/A	0	#N/A	#N/A	#N/A	#N/A	#N/A	0	#N/A	#N/A	#N/A	#N/A	#N/A	0	#N/A	#N/A	#N/A	#N/A	#N/A	0	#N/A	#N/A	#N/A
Mir7088	9	108081498..108081583	ENSMUSG00000098787	0	#N/A	#N/A	#N/A	#N/A	#N/A	0	#N/A	#N/A	#N/A	#N/A	#N/A	0	#N/A	#N/A	#N/A	#N/A	#N/A	0	#N/A	#N/A	#N/A	#N/A	#N/A	0	#N/A	#N/A	#N/A	#N/A	#N/A	0	#N/A	#N/A	#N/A	#N/A	#N/A	0	#N/A	#N/A	#N/A	#N/A	#N/A	0	#N/A	#N/A	#N/A
Mir7089	9	109889643..109889710	ENSMUSG00000098490	0	#N/A	#N/A	#N/A	#N/A	#N/A	0	#N/A	#N/A	#N/A	#N/A	#N/A	0	#N/A	#N/A	#N/A	#N/A	#N/A	0	#N/A	#N/A	#N/A	#N/A	#N/A	0	#N/A	#N/A	#N/A	#N/A	#N/A	0	#N/A	#N/A	#N/A	#N/A	#N/A	0	#N/A	#N/A	#N/A	#N/A	#N/A	0	#N/A	#N/A	#N/A
Mir709	8	84086099..84086186	ENSMUSG00000076144	0	#N/A	#N/A	#N/A	#N/A	#N/A	0	#N/A	#N/A	#N/A	#N/A	#N/A	0	#N/A	#N/A	#N/A	#N/A	#N/A	0	#N/A	#N/A	#N/A	#N/A	#N/A	0	#N/A	#N/A	#N/A	#N/A	#N/A	0	#N/A	#N/A	#N/A	#N/A	#N/A	0	#N/A	#N/A	#N/A	#N/A	#N/A	0	#N/A	#N/A	#N/A
Mir7090	9	120955086..120955147	ENSMUSG00000106193	0	#N/A	#N/A	#N/A	#N/A	#N/A	0	#N/A	#N/A	#N/A	#N/A	#N/A	0	#N/A	#N/A	#N/A	#N/A	#N/A	0	#N/A	#N/A	#N/A	#N/A	#N/A	0	#N/A	#N/A	#N/A	#N/A	#N/A	0	#N/A	#N/A	#N/A	#N/A	#N/A	0	#N/A	#N/A	#N/A	#N/A	#N/A	0	#N/A	#N/A	#N/A
Mir7091	X	complement(74274027..74274105)	ENSMUSG00000099226	0	#N/A	#N/A	#N/A	#N/A	#N/A	0	#N/A	#N/A	#N/A	#N/A	#N/A	0	#N/A	#N/A	#N/A	#N/A	#N/A	0	#N/A	#N/A	#N/A	#N/A	#N/A	0	#N/A	#N/A	#N/A	#N/A	#N/A	0	#N/A	#N/A	#N/A	#N/A	#N/A	0	#N/A	#N/A	#N/A	#N/A	#N/A	0	#N/A	#N/A	#N/A
Mir7092	X	74317362..74317429	ENSMUSG00000106409	0	#N/A	#N/A	#N/A	#N/A	#N/A	0	#N/A	#N/A	#N/A	#N/A	#N/A	0	#N/A	#N/A	#N/A	#N/A	#N/A	0	#N/A	#N/A	#N/A	#N/A	#N/A	0	#N/A	#N/A	#N/A	#N/A	#N/A	0	#N/A	#N/A	#N/A	#N/A	#N/A	0	#N/A	#N/A	#N/A	#N/A	#N/A	0	#N/A	#N/A	#N/A
Mir7093	X	134757631..134757731	ENSMUSG00000099272	0	#N/A	#N/A	#N/A	#N/A	#N/A	0	#N/A	#N/A	#N/A	#N/A	#N/A	0	#N/A	#N/A	#N/A	#N/A	#N/A	0	#N/A	#N/A	#N/A	#N/A	#N/A	0	#N/A	#N/A	#N/A	#N/A	#N/A	0	#N/A	#N/A	#N/A	#N/A	#N/A	0	#N/A	#N/A	#N/A	#N/A	#N/A	0	#N/A	#N/A	#N/A
Mir7094-1	12	complement(114469407..114469466)	ENSMUSG00000105438	0	#N/A	#N/A	#N/A	#N/A	#N/A	0	#N/A	#N/A	#N/A	#N/A	#N/A	0	#N/A	#N/A	#N/A	#N/A	#N/A	0	#N/A	#N/A	#N/A	#N/A	#N/A	0	#N/A	#N/A	#N/A	#N/A	#N/A	0	#N/A	#N/A	#N/A	#N/A	#N/A	0	#N/A	#N/A	#N/A	#N/A	#N/A	0	#N/A	#N/A	#N/A
Mir7094-2	12	complement(114513635..114513694)	ENSMUSG00000098357	0	#N/A	#N/A	#N/A	#N/A	#N/A	0	#N/A	#N/A	#N/A	#N/A	#N/A	0	#N/A	#N/A	#N/A	#N/A	#N/A	0	#N/A	#N/A	#N/A	#N/A	#N/A	0	#N/A	#N/A	#N/A	#N/A	#N/A	0	#N/A	#N/A	#N/A	#N/A	#N/A	0	#N/A	#N/A	#N/A	#N/A	#N/A	0	#N/A	#N/A	#N/A
Mir7-1	13	complement(58392779..58392886)	ENSMUSG00000065434	0	#N/A	#N/A	#N/A	#N/A	#N/A	0	#N/A	#N/A	#N/A	#N/A	#N/A	0	#N/A	#N/A	#N/A	#N/A	#N/A	0	#N/A	#N/A	#N/A	#N/A	#N/A	0	#N/A	#N/A	#N/A	#N/A	#N/A	0	#N/A	#N/A	#N/A	#N/A	#N/A	0	#N/A	#N/A	#N/A	#N/A	#N/A	0	#N/A	#N/A	#N/A
Mir710	8	complement(64514332..64514441)	ENSMUSG00000076042	0	#N/A	#N/A	#N/A	#N/A	#N/A	0	#N/A	#N/A	#N/A	#N/A	#N/A	0	#N/A	#N/A	#N/A	#N/A	#N/A	0	#N/A	#N/A	#N/A	#N/A	#N/A	0	#N/A	#N/A	#N/A	#N/A	#N/A	0	#N/A	#N/A	#N/A	#N/A	#N/A	0	#N/A	#N/A	#N/A	#N/A	#N/A	0	#N/A	#N/A	#N/A
Mir711	9	108969922..108970003	ENSMUSG00000076142	0	#N/A	#N/A	#N/A	#N/A	#N/A	0	#N/A	#N/A	#N/A	#N/A	#N/A	0	#N/A	#N/A	#N/A	#N/A	#N/A	0	#N/A	#N/A	#N/A	#N/A	#N/A	0	#N/A	#N/A	#N/A	#N/A	#N/A	0	#N/A	#N/A	#N/A	#N/A	#N/A	0	#N/A	#N/A	#N/A	#N/A	#N/A	0	#N/A	#N/A	#N/A
Mir7115	11	70438255..70438318	ENSMUSG00000099109	0	#N/A	#N/A	#N/A	#N/A	#N/A	0	#N/A	#N/A	#N/A	#N/A	#N/A	0	#N/A	#N/A	#N/A	#N/A	#N/A	0	#N/A	#N/A	#N/A	#N/A	#N/A	0	#N/A	#N/A	#N/A	#N/A	#N/A	0	#N/A	#N/A	#N/A	#N/A	#N/A	0	#N/A	#N/A	#N/A	#N/A	#N/A	0	#N/A	#N/A	#N/A
Mir7116	11	complement(100478411..100478480)	ENSMUSG00000104854	0	#N/A	#N/A	#N/A	#N/A	#N/A	0	#N/A	#N/A	#N/A	#N/A	#N/A	0	#N/A	#N/A	#N/A	#N/A	#N/A	0	#N/A	#N/A	#N/A	#N/A	#N/A	0	#N/A	#N/A	#N/A	#N/A	#N/A	0	#N/A	#N/A	#N/A	#N/A	#N/A	0	#N/A	#N/A	#N/A	#N/A	#N/A	0	#N/A	#N/A	#N/A
Mir7117	15	27571494..27571558	ENSMUSG00000098416	0	#N/A	#N/A	#N/A	#N/A	#N/A	0	#N/A	#N/A	#N/A	#N/A	#N/A	0	#N/A	#N/A	#N/A	#N/A	#N/A	0	#N/A	#N/A	#N/A	#N/A	#N/A	0	#N/A	#N/A	#N/A	#N/A	#N/A	0	#N/A	#N/A	#N/A	#N/A	#N/A	0	#N/A	#N/A	#N/A	#N/A	#N/A	0	#N/A	#N/A	#N/A
Mir7118	15	complement(89162848..89162908)	ENSMUSG00000106328	0	#N/A	#N/A	#N/A	#N/A	#N/A	0	#N/A	#N/A	#N/A	#N/A	#N/A	0	#N/A	#N/A	#N/A	#N/A	#N/A	0	#N/A	#N/A	#N/A	#N/A	#N/A	0	#N/A	#N/A	#N/A	#N/A	#N/A	0	#N/A	#N/A	#N/A	#N/A	#N/A	0	#N/A	#N/A	#N/A	#N/A	#N/A	0	#N/A	#N/A	#N/A
Mir7119	4	126559860..126559918	ENSMUSG00000098831	0	#N/A	#N/A	#N/A	#N/A	#N/A	0	#N/A	#N/A	#N/A	#N/A	#N/A	0	#N/A	#N/A	#N/A	#N/A	#N/A	0	#N/A	#N/A	#N/A	#N/A	#N/A	0	#N/A	#N/A	#N/A	#N/A	#N/A	0	#N/A	#N/A	#N/A	#N/A	#N/A	0	#N/A	#N/A	#N/A	#N/A	#N/A	0	#N/A	#N/A	#N/A
Mir713	13	62760739..62760846	ENSMUSG00000096098	0	#N/A	#N/A	#N/A	#N/A	#N/A	0	#N/A	#N/A	#N/A	#N/A	#N/A	0	#N/A	#N/A	#N/A	#N/A	#N/A	0	#N/A	#N/A	#N/A	#N/A	#N/A	0	#N/A	#N/A	#N/A	#N/A	#N/A	0	#N/A	#N/A	#N/A	#N/A	#N/A	0	#N/A	#N/A	#N/A	#N/A	#N/A	0	#N/A	#N/A	#N/A
Mir717	X	complement(52422407..52422515)	ENSMUSG00000076214	0	#N/A	#N/A	#N/A	#N/A	#N/A	0	#N/A	#N/A	#N/A	#N/A	#N/A	0	#N/A	#N/A	#N/A	#N/A	#N/A	0	#N/A	#N/A	#N/A	#N/A	#N/A	0	#N/A	#N/A	#N/A	#N/A	#N/A	0	#N/A	#N/A	#N/A	#N/A	#N/A	0	#N/A	#N/A	#N/A	#N/A	#N/A	0	#N/A	#N/A	#N/A
Mir718	X	complement(74023849..74023936)	ENSMUSG00000076127	0	#N/A	#N/A	#N/A	#N/A	#N/A	0	#N/A	#N/A	#N/A	#N/A	#N/A	0	#N/A	#N/A	#N/A	#N/A	#N/A	0	#N/A	#N/A	#N/A	#N/A	#N/A	0	#N/A	#N/A	#N/A	#N/A	#N/A	0	#N/A	#N/A	#N/A	#N/A	#N/A	0	#N/A	#N/A	#N/A	#N/A	#N/A	0	#N/A	#N/A	#N/A
Mir719	14	complement(60228806..60228915)	ENSMUSG00000076270	0.42785	-1.15068	-0.202481	0.862616	0.940509	1	0.303127	-28.0869	-4.81183	0.0207318	0.0805242	1	0.303127	-2.04196	-1.02996	0.371386	0.633448	1	0.681386	1.01085	0.0155638	0.989103	0.994805	1	0.42785	-24.4091	-4.60934	0.0287611	0.268238	1	0.42785	-1.77458	-0.827475	0.490808	0.999996	1	0.681386	1.16316	0.218045	0.854467	0.972555	1	0.283548	13.7549	3.78187	0.0714478
Mir7-2	7	78888277..78888373	ENSMUSG00000065609	0	#N/A	#N/A	#N/A	#N/A	#N/A	0	#N/A	#N/A	#N/A	#N/A	#N/A	0	#N/A	#N/A	#N/A	#N/A	#N/A	0	#N/A	#N/A	#N/A	#N/A	#N/A	0	#N/A	#N/A	#N/A	#N/A	#N/A	0	#N/A	#N/A	#N/A	#N/A	#N/A	0	#N/A	#N/A	#N/A	#N/A	#N/A	0	#N/A	#N/A	#N/A
Mir721	5	complement(136375716..136375803)	ENSMUSG00000106479	0	#N/A	#N/A	#N/A	#N/A	#N/A	0	#N/A	#N/A	#N/A	#N/A	#N/A	0	#N/A	#N/A	#N/A	#N/A	#N/A	0	#N/A	#N/A	#N/A	#N/A	#N/A	0	#N/A	#N/A	#N/A	#N/A	#N/A	0	#N/A	#N/A	#N/A	#N/A	#N/A	0	#N/A	#N/A	#N/A	#N/A	#N/A	0	#N/A	#N/A	#N/A
Mir7210	14	24088877..24088930	ENSMUSG00000105723	0	#N/A	#N/A	#N/A	#N/A	#N/A	0	#N/A	#N/A	#N/A	#N/A	#N/A	0	#N/A	#N/A	#N/A	#N/A	#N/A	0	#N/A	#N/A	#N/A	#N/A	#N/A	0	#N/A	#N/A	#N/A	#N/A	#N/A	0	#N/A	#N/A	#N/A	#N/A	#N/A	0	#N/A	#N/A	#N/A	#N/A	#N/A	0	#N/A	#N/A	#N/A
Mir7211	10	complement(94586137..94586199)	ENSMUSG00000098544	0	#N/A	#N/A	#N/A	#N/A	#N/A	0	#N/A	#N/A	#N/A	#N/A	#N/A	0	#N/A	#N/A	#N/A	#N/A	#N/A	0	#N/A	#N/A	#N/A	#N/A	#N/A	0	#N/A	#N/A	#N/A	#N/A	#N/A	0	#N/A	#N/A	#N/A	#N/A	#N/A	0	#N/A	#N/A	#N/A	#N/A	#N/A	0	#N/A	#N/A	#N/A
Mir7212	15	25948227..25948287	ENSMUSG00000098719	0	#N/A	#N/A	#N/A	#N/A	#N/A	0	#N/A	#N/A	#N/A	#N/A	#N/A	0	#N/A	#N/A	#N/A	#N/A	#N/A	0	#N/A	#N/A	#N/A	#N/A	#N/A	0	#N/A	#N/A	#N/A	#N/A	#N/A	0	#N/A	#N/A	#N/A	#N/A	#N/A	0	#N/A	#N/A	#N/A	#N/A	#N/A	0	#N/A	#N/A	#N/A
Mir7213	15	complement(79998970..79999026)	ENSMUSG00000099222	0	#N/A	#N/A	#N/A	#N/A	#N/A	0	#N/A	#N/A	#N/A	#N/A	#N/A	0	#N/A	#N/A	#N/A	#N/A	#N/A	0	#N/A	#N/A	#N/A	#N/A	#N/A	0	#N/A	#N/A	#N/A	#N/A	#N/A	0	#N/A	#N/A	#N/A	#N/A	#N/A	0	#N/A	#N/A	#N/A	#N/A	#N/A	0	#N/A	#N/A	#N/A
Mir7214	17	complement(27317035..27317095)	ENSMUSG00000105142	0	#N/A	#N/A	#N/A	#N/A	#N/A	0	#N/A	#N/A	#N/A	#N/A	#N/A	0	#N/A	#N/A	#N/A	#N/A	#N/A	0	#N/A	#N/A	#N/A	#N/A	#N/A	0	#N/A	#N/A	#N/A	#N/A	#N/A	0	#N/A	#N/A	#N/A	#N/A	#N/A	0	#N/A	#N/A	#N/A	#N/A	#N/A	0	#N/A	#N/A	#N/A
Mir7215	10	62682508..62682558	ENSMUSG00000105329	0	#N/A	#N/A	#N/A	#N/A	#N/A	0	#N/A	#N/A	#N/A	#N/A	#N/A	0	#N/A	#N/A	#N/A	#N/A	#N/A	0	#N/A	#N/A	#N/A	#N/A	#N/A	0	#N/A	#N/A	#N/A	#N/A	#N/A	0	#N/A	#N/A	#N/A	#N/A	#N/A	0	#N/A	#N/A	#N/A	#N/A	#N/A	0	#N/A	#N/A	#N/A
Mir7216	17	27328385..27328460	ENSMUSG00000099237	0	#N/A	#N/A	#N/A	#N/A	#N/A	0	#N/A	#N/A	#N/A	#N/A	#N/A	0	#N/A	#N/A	#N/A	#N/A	#N/A	0	#N/A	#N/A	#N/A	#N/A	#N/A	0	#N/A	#N/A	#N/A	#N/A	#N/A	0	#N/A	#N/A	#N/A	#N/A	#N/A	0	#N/A	#N/A	#N/A	#N/A	#N/A	0	#N/A	#N/A	#N/A
Mir7217	17	27355738..27355799	ENSMUSG00000106578	0	#N/A	#N/A	#N/A	#N/A	#N/A	0	#N/A	#N/A	#N/A	#N/A	#N/A	0	#N/A	#N/A	#N/A	#N/A	#N/A	0	#N/A	#N/A	#N/A	#N/A	#N/A	0	#N/A	#N/A	#N/A	#N/A	#N/A	0	#N/A	#N/A	#N/A	#N/A	#N/A	0	#N/A	#N/A	#N/A	#N/A	#N/A	0	#N/A	#N/A	#N/A
Mir7218	17	27358097..27358155	ENSMUSG00000106215	0	#N/A	#N/A	#N/A	#N/A	#N/A	0	#N/A	#N/A	#N/A	#N/A	#N/A	0	#N/A	#N/A	#N/A	#N/A	#N/A	0	#N/A	#N/A	#N/A	#N/A	#N/A	0	#N/A	#N/A	#N/A	#N/A	#N/A	0	#N/A	#N/A	#N/A	#N/A	#N/A	0	#N/A	#N/A	#N/A	#N/A	#N/A	0	#N/A	#N/A	#N/A
Mir7219	18	complement(68260920..68260973)	ENSMUSG00000098253	0	#N/A	#N/A	#N/A	#N/A	#N/A	0	#N/A	#N/A	#N/A	#N/A	#N/A	0	#N/A	#N/A	#N/A	#N/A	#N/A	0	#N/A	#N/A	#N/A	#N/A	#N/A	0	#N/A	#N/A	#N/A	#N/A	#N/A	0	#N/A	#N/A	#N/A	#N/A	#N/A	0	#N/A	#N/A	#N/A	#N/A	#N/A	0	#N/A	#N/A	#N/A
Mir7220	18	60953873..60953932	ENSMUSG00000098247	0	#N/A	#N/A	#N/A	#N/A	#N/A	0	#N/A	#N/A	#N/A	#N/A	#N/A	0	#N/A	#N/A	#N/A	#N/A	#N/A	0	#N/A	#N/A	#N/A	#N/A	#N/A	0	#N/A	#N/A	#N/A	#N/A	#N/A	0	#N/A	#N/A	#N/A	#N/A	#N/A	0	#N/A	#N/A	#N/A	#N/A	#N/A	0	#N/A	#N/A	#N/A
Mir7221	2	92592206..92592277	ENSMUSG00000099223	0	#N/A	#N/A	#N/A	#N/A	#N/A	0	#N/A	#N/A	#N/A	#N/A	#N/A	0	#N/A	#N/A	#N/A	#N/A	#N/A	0	#N/A	#N/A	#N/A	#N/A	#N/A	0	#N/A	#N/A	#N/A	#N/A	#N/A	0	#N/A	#N/A	#N/A	#N/A	#N/A	0	#N/A	#N/A	#N/A	#N/A	#N/A	0	#N/A	#N/A	#N/A
Mir7222	2	92594602..92594676	ENSMUSG00000098406	0	#N/A	#N/A	#N/A	#N/A	#N/A	0	#N/A	#N/A	#N/A	#N/A	#N/A	0	#N/A	#N/A	#N/A	#N/A	#N/A	0	#N/A	#N/A	#N/A	#N/A	#N/A	0	#N/A	#N/A	#N/A	#N/A	#N/A	0	#N/A	#N/A	#N/A	#N/A	#N/A	0	#N/A	#N/A	#N/A	#N/A	#N/A	0	#N/A	#N/A	#N/A
Mir7223	11	107996848..107996916	ENSMUSG00000098989	0	#N/A	#N/A	#N/A	#N/A	#N/A	0	#N/A	#N/A	#N/A	#N/A	#N/A	0	#N/A	#N/A	#N/A	#N/A	#N/A	0	#N/A	#N/A	#N/A	#N/A	#N/A	0	#N/A	#N/A	#N/A	#N/A	#N/A	0	#N/A	#N/A	#N/A	#N/A	#N/A	0	#N/A	#N/A	#N/A	#N/A	#N/A	0	#N/A	#N/A	#N/A
Mir7224	2	67675457..67675516	ENSMUSG00000098299	0	#N/A	#N/A	#N/A	#N/A	#N/A	0	#N/A	#N/A	#N/A	#N/A	#N/A	0	#N/A	#N/A	#N/A	#N/A	#N/A	0	#N/A	#N/A	#N/A	#N/A	#N/A	0	#N/A	#N/A	#N/A	#N/A	#N/A	0	#N/A	#N/A	#N/A	#N/A	#N/A	0	#N/A	#N/A	#N/A	#N/A	#N/A	0	#N/A	#N/A	#N/A
Mir7225	3	complement(97690509..97690562)	ENSMUSG00000098381	0	#N/A	#N/A	#N/A	#N/A	#N/A	0	#N/A	#N/A	#N/A	#N/A	#N/A	0	#N/A	#N/A	#N/A	#N/A	#N/A	0	#N/A	#N/A	#N/A	#N/A	#N/A	0	#N/A	#N/A	#N/A	#N/A	#N/A	0	#N/A	#N/A	#N/A	#N/A	#N/A	0	#N/A	#N/A	#N/A	#N/A	#N/A	0	#N/A	#N/A	#N/A
Mir7226	4	complement(118210505..118210564)	ENSMUSG00000098596	0	#N/A	#N/A	#N/A	#N/A	#N/A	0	#N/A	#N/A	#N/A	#N/A	#N/A	0	#N/A	#N/A	#N/A	#N/A	#N/A	0	#N/A	#N/A	#N/A	#N/A	#N/A	0	#N/A	#N/A	#N/A	#N/A	#N/A	0	#N/A	#N/A	#N/A	#N/A	#N/A	0	#N/A	#N/A	#N/A	#N/A	#N/A	0	#N/A	#N/A	#N/A
Mir7227	4	complement(133717050..133717108)	ENSMUSG00000104566	0	#N/A	#N/A	#N/A	#N/A	#N/A	0	#N/A	#N/A	#N/A	#N/A	#N/A	0	#N/A	#N/A	#N/A	#N/A	#N/A	0	#N/A	#N/A	#N/A	#N/A	#N/A	0	#N/A	#N/A	#N/A	#N/A	#N/A	0	#N/A	#N/A	#N/A	#N/A	#N/A	0	#N/A	#N/A	#N/A	#N/A	#N/A	0	#N/A	#N/A	#N/A
Mir7228	5	134572076..134572114	ENSMUSG00000106323	0	#N/A	#N/A	#N/A	#N/A	#N/A	0	#N/A	#N/A	#N/A	#N/A	#N/A	0	#N/A	#N/A	#N/A	#N/A	#N/A	0	#N/A	#N/A	#N/A	#N/A	#N/A	0	#N/A	#N/A	#N/A	#N/A	#N/A	0	#N/A	#N/A	#N/A	#N/A	#N/A	0	#N/A	#N/A	#N/A	#N/A	#N/A	0	#N/A	#N/A	#N/A
Mir7229	5	complement(113324493..113324545)	ENSMUSG00000105778	0	#N/A	#N/A	#N/A	#N/A	#N/A	0	#N/A	#N/A	#N/A	#N/A	#N/A	0	#N/A	#N/A	#N/A	#N/A	#N/A	0	#N/A	#N/A	#N/A	#N/A	#N/A	0	#N/A	#N/A	#N/A	#N/A	#N/A	0	#N/A	#N/A	#N/A	#N/A	#N/A	0	#N/A	#N/A	#N/A	#N/A	#N/A	0	#N/A	#N/A	#N/A
Mir7230	5	complement(113337590..113337645)	ENSMUSG00000104840	0	#N/A	#N/A	#N/A	#N/A	#N/A	0	#N/A	#N/A	#N/A	#N/A	#N/A	0	#N/A	#N/A	#N/A	#N/A	#N/A	0	#N/A	#N/A	#N/A	#N/A	#N/A	0	#N/A	#N/A	#N/A	#N/A	#N/A	0	#N/A	#N/A	#N/A	#N/A	#N/A	0	#N/A	#N/A	#N/A	#N/A	#N/A	0	#N/A	#N/A	#N/A
Mir7231	6	122831377..122831437	ENSMUSG00000106580	0	#N/A	#N/A	#N/A	#N/A	#N/A	0	#N/A	#N/A	#N/A	#N/A	#N/A	0	#N/A	#N/A	#N/A	#N/A	#N/A	0	#N/A	#N/A	#N/A	#N/A	#N/A	0	#N/A	#N/A	#N/A	#N/A	#N/A	0	#N/A	#N/A	#N/A	#N/A	#N/A	0	#N/A	#N/A	#N/A	#N/A	#N/A	0	#N/A	#N/A	#N/A
Mir7232	6	complement(81895590..81895663)	ENSMUSG00000106154	0	#N/A	#N/A	#N/A	#N/A	#N/A	0	#N/A	#N/A	#N/A	#N/A	#N/A	0	#N/A	#N/A	#N/A	#N/A	#N/A	0	#N/A	#N/A	#N/A	#N/A	#N/A	0	#N/A	#N/A	#N/A	#N/A	#N/A	0	#N/A	#N/A	#N/A	#N/A	#N/A	0	#N/A	#N/A	#N/A	#N/A	#N/A	0	#N/A	#N/A	#N/A
Mir7233	6	complement(127788084..127788143)	ENSMUSG00000104804	0	#N/A	#N/A	#N/A	#N/A	#N/A	0	#N/A	#N/A	#N/A	#N/A	#N/A	0	#N/A	#N/A	#N/A	#N/A	#N/A	0	#N/A	#N/A	#N/A	#N/A	#N/A	0	#N/A	#N/A	#N/A	#N/A	#N/A	0	#N/A	#N/A	#N/A	#N/A	#N/A	0	#N/A	#N/A	#N/A	#N/A	#N/A	0	#N/A	#N/A	#N/A
Mir7234	7	73819590..73819641	ENSMUSG00000105381	0	#N/A	#N/A	#N/A	#N/A	#N/A	0	#N/A	#N/A	#N/A	#N/A	#N/A	0	#N/A	#N/A	#N/A	#N/A	#N/A	0	#N/A	#N/A	#N/A	#N/A	#N/A	0	#N/A	#N/A	#N/A	#N/A	#N/A	0	#N/A	#N/A	#N/A	#N/A	#N/A	0	#N/A	#N/A	#N/A	#N/A	#N/A	0	#N/A	#N/A	#N/A
Mir7235	11	complement(97146364..97146419)	ENSMUSG00000099286	0	#N/A	#N/A	#N/A	#N/A	#N/A	0	#N/A	#N/A	#N/A	#N/A	#N/A	0	#N/A	#N/A	#N/A	#N/A	#N/A	0	#N/A	#N/A	#N/A	#N/A	#N/A	0	#N/A	#N/A	#N/A	#N/A	#N/A	0	#N/A	#N/A	#N/A	#N/A	#N/A	0	#N/A	#N/A	#N/A	#N/A	#N/A	0	#N/A	#N/A	#N/A
Mir7236	11	complement(121387145..121387204)	ENSMUSG00000098981	0	#N/A	#N/A	#N/A	#N/A	#N/A	0	#N/A	#N/A	#N/A	#N/A	#N/A	0	#N/A	#N/A	#N/A	#N/A	#N/A	0	#N/A	#N/A	#N/A	#N/A	#N/A	0	#N/A	#N/A	#N/A	#N/A	#N/A	0	#N/A	#N/A	#N/A	#N/A	#N/A	0	#N/A	#N/A	#N/A	#N/A	#N/A	0	#N/A	#N/A	#N/A
Mir7237	8	121978024..121978086	ENSMUSG00000099140	0	#N/A	#N/A	#N/A	#N/A	#N/A	0	#N/A	#N/A	#N/A	#N/A	#N/A	0	#N/A	#N/A	#N/A	#N/A	#N/A	0	#N/A	#N/A	#N/A	#N/A	#N/A	0	#N/A	#N/A	#N/A	#N/A	#N/A	0	#N/A	#N/A	#N/A	#N/A	#N/A	0	#N/A	#N/A	#N/A	#N/A	#N/A	0	#N/A	#N/A	#N/A
Mir7238	8	complement(11635694..11635736)	ENSMUSG00000104958	0	#N/A	#N/A	#N/A	#N/A	#N/A	0	#N/A	#N/A	#N/A	#N/A	#N/A	0	#N/A	#N/A	#N/A	#N/A	#N/A	0	#N/A	#N/A	#N/A	#N/A	#N/A	0	#N/A	#N/A	#N/A	#N/A	#N/A	0	#N/A	#N/A	#N/A	#N/A	#N/A	0	#N/A	#N/A	#N/A	#N/A	#N/A	0	#N/A	#N/A	#N/A
Mir7239	11	46170087..46170143	ENSMUSG00000099331	0	#N/A	#N/A	#N/A	#N/A	#N/A	0	#N/A	#N/A	#N/A	#N/A	#N/A	0	#N/A	#N/A	#N/A	#N/A	#N/A	0	#N/A	#N/A	#N/A	#N/A	#N/A	0	#N/A	#N/A	#N/A	#N/A	#N/A	0	#N/A	#N/A	#N/A	#N/A	#N/A	0	#N/A	#N/A	#N/A	#N/A	#N/A	0	#N/A	#N/A	#N/A
Mir7240	8	70798135..70798192	ENSMUSG00000099031	0	#N/A	#N/A	#N/A	#N/A	#N/A	0	#N/A	#N/A	#N/A	#N/A	#N/A	0	#N/A	#N/A	#N/A	#N/A	#N/A	0	#N/A	#N/A	#N/A	#N/A	#N/A	0	#N/A	#N/A	#N/A	#N/A	#N/A	0	#N/A	#N/A	#N/A	#N/A	#N/A	0	#N/A	#N/A	#N/A	#N/A	#N/A	0	#N/A	#N/A	#N/A
Mir7241	9	complement(67727717..67727780)	ENSMUSG00000098937	0	#N/A	#N/A	#N/A	#N/A	#N/A	0	#N/A	#N/A	#N/A	#N/A	#N/A	0	#N/A	#N/A	#N/A	#N/A	#N/A	0	#N/A	#N/A	#N/A	#N/A	#N/A	0	#N/A	#N/A	#N/A	#N/A	#N/A	0	#N/A	#N/A	#N/A	#N/A	#N/A	0	#N/A	#N/A	#N/A	#N/A	#N/A	0	#N/A	#N/A	#N/A
Mir7242	9	complement(67729499..67729577)	ENSMUSG00000098446	0	#N/A	#N/A	#N/A	#N/A	#N/A	0	#N/A	#N/A	#N/A	#N/A	#N/A	0	#N/A	#N/A	#N/A	#N/A	#N/A	0	#N/A	#N/A	#N/A	#N/A	#N/A	0	#N/A	#N/A	#N/A	#N/A	#N/A	0	#N/A	#N/A	#N/A	#N/A	#N/A	0	#N/A	#N/A	#N/A	#N/A	#N/A	0	#N/A	#N/A	#N/A
Mir7243	9	complement(102304924..102304975)	ENSMUSG00000098521	0	#N/A	#N/A	#N/A	#N/A	#N/A	0	#N/A	#N/A	#N/A	#N/A	#N/A	0	#N/A	#N/A	#N/A	#N/A	#N/A	0	#N/A	#N/A	#N/A	#N/A	#N/A	0	#N/A	#N/A	#N/A	#N/A	#N/A	0	#N/A	#N/A	#N/A	#N/A	#N/A	0	#N/A	#N/A	#N/A	#N/A	#N/A	0	#N/A	#N/A	#N/A
Mir741	X	complement(66796805..66796875)	ENSMUSG00000077119	0	#N/A	#N/A	#N/A	#N/A	#N/A	0	#N/A	#N/A	#N/A	#N/A	#N/A	0	#N/A	#N/A	#N/A	#N/A	#N/A	0	#N/A	#N/A	#N/A	#N/A	#N/A	0	#N/A	#N/A	#N/A	#N/A	#N/A	0	#N/A	#N/A	#N/A	#N/A	#N/A	0	#N/A	#N/A	#N/A	#N/A	#N/A	0	#N/A	#N/A	#N/A
Mir742	X	complement(66780373..66780437)	ENSMUSG00000077092	0	#N/A	#N/A	#N/A	#N/A	#N/A	0	#N/A	#N/A	#N/A	#N/A	#N/A	0	#N/A	#N/A	#N/A	#N/A	#N/A	0	#N/A	#N/A	#N/A	#N/A	#N/A	0	#N/A	#N/A	#N/A	#N/A	#N/A	0	#N/A	#N/A	#N/A	#N/A	#N/A	0	#N/A	#N/A	#N/A	#N/A	#N/A	0	#N/A	#N/A	#N/A
Mir743	X	complement(66776757..66776818)	ENSMUSG00000077127	0	#N/A	#N/A	#N/A	#N/A	#N/A	0	#N/A	#N/A	#N/A	#N/A	#N/A	0	#N/A	#N/A	#N/A	#N/A	#N/A	0	#N/A	#N/A	#N/A	#N/A	#N/A	0	#N/A	#N/A	#N/A	#N/A	#N/A	0	#N/A	#N/A	#N/A	#N/A	#N/A	0	#N/A	#N/A	#N/A	#N/A	#N/A	0	#N/A	#N/A	#N/A
Mir743b	X	complement(66777256..66777332)	ENSMUSG00000094184	0	#N/A	#N/A	#N/A	#N/A	#N/A	0	#N/A	#N/A	#N/A	#N/A	#N/A	0	#N/A	#N/A	#N/A	#N/A	#N/A	0	#N/A	#N/A	#N/A	#N/A	#N/A	0	#N/A	#N/A	#N/A	#N/A	#N/A	0	#N/A	#N/A	#N/A	#N/A	#N/A	0	#N/A	#N/A	#N/A	#N/A	#N/A	0	#N/A	#N/A	#N/A
Mir744	11	complement(65734733..65734832)	ENSMUSG00000076460	0	#N/A	#N/A	#N/A	#N/A	#N/A	0	#N/A	#N/A	#N/A	#N/A	#N/A	0	#N/A	#N/A	#N/A	#N/A	#N/A	0	#N/A	#N/A	#N/A	#N/A	#N/A	0	#N/A	#N/A	#N/A	#N/A	#N/A	0	#N/A	#N/A	#N/A	#N/A	#N/A	0	#N/A	#N/A	#N/A	#N/A	#N/A	0	#N/A	#N/A	#N/A
Mir7578	2	complement(27450549..27450630)	ENSMUSG00000098812	0	#N/A	#N/A	#N/A	#N/A	#N/A	0	#N/A	#N/A	#N/A	#N/A	#N/A	0	#N/A	#N/A	#N/A	#N/A	#N/A	0	#N/A	#N/A	#N/A	#N/A	#N/A	0	#N/A	#N/A	#N/A	#N/A	#N/A	0	#N/A	#N/A	#N/A	#N/A	#N/A	0	#N/A	#N/A	#N/A	#N/A	#N/A	0	#N/A	#N/A	#N/A
Mir758	12	109712810..109712890	ENSMUSG00000076459	0	#N/A	#N/A	#N/A	#N/A	#N/A	0	#N/A	#N/A	#N/A	#N/A	#N/A	0	#N/A	#N/A	#N/A	#N/A	#N/A	0	#N/A	#N/A	#N/A	#N/A	#N/A	0	#N/A	#N/A	#N/A	#N/A	#N/A	0	#N/A	#N/A	#N/A	#N/A	#N/A	0	#N/A	#N/A	#N/A	#N/A	#N/A	0	#N/A	#N/A	#N/A
Mir759	14	79738431..79738528	ENSMUSG00000076453	0	#N/A	#N/A	#N/A	#N/A	#N/A	0	#N/A	#N/A	#N/A	#N/A	#N/A	0	#N/A	#N/A	#N/A	#N/A	#N/A	0	#N/A	#N/A	#N/A	#N/A	#N/A	0	#N/A	#N/A	#N/A	#N/A	#N/A	0	#N/A	#N/A	#N/A	#N/A	#N/A	0	#N/A	#N/A	#N/A	#N/A	#N/A	0	#N/A	#N/A	#N/A
Mir760	3	complement(122293585..122293703)	ENSMUSG00000076456	0	#N/A	#N/A	#N/A	#N/A	#N/A	0	#N/A	#N/A	#N/A	#N/A	#N/A	0	#N/A	#N/A	#N/A	#N/A	#N/A	0	#N/A	#N/A	#N/A	#N/A	#N/A	0	#N/A	#N/A	#N/A	#N/A	#N/A	0	#N/A	#N/A	#N/A	#N/A	#N/A	0	#N/A	#N/A	#N/A	#N/A	#N/A	0	#N/A	#N/A	#N/A
Mir761	4	109017655..109017730	ENSMUSG00000076444	0	#N/A	#N/A	#N/A	#N/A	#N/A	0	#N/A	#N/A	#N/A	#N/A	#N/A	0	#N/A	#N/A	#N/A	#N/A	#N/A	0	#N/A	#N/A	#N/A	#N/A	#N/A	0	#N/A	#N/A	#N/A	#N/A	#N/A	0	#N/A	#N/A	#N/A	#N/A	#N/A	0	#N/A	#N/A	#N/A	#N/A	#N/A	0	#N/A	#N/A	#N/A
Mir762	7	127708487..127708562	ENSMUSG00000076454	0	#N/A	#N/A	#N/A	#N/A	#N/A	0	#N/A	#N/A	#N/A	#N/A	#N/A	0	#N/A	#N/A	#N/A	#N/A	#N/A	0	#N/A	#N/A	#N/A	#N/A	#N/A	0	#N/A	#N/A	#N/A	#N/A	#N/A	0	#N/A	#N/A	#N/A	#N/A	#N/A	0	#N/A	#N/A	#N/A	#N/A	#N/A	0	#N/A	#N/A	#N/A
Mir763	10	complement(120447991..120448110)	ENSMUSG00000076448	0	#N/A	#N/A	#N/A	#N/A	#N/A	0	#N/A	#N/A	#N/A	#N/A	#N/A	0	#N/A	#N/A	#N/A	#N/A	#N/A	0	#N/A	#N/A	#N/A	#N/A	#N/A	0	#N/A	#N/A	#N/A	#N/A	#N/A	0	#N/A	#N/A	#N/A	#N/A	#N/A	0	#N/A	#N/A	#N/A	#N/A	#N/A	0	#N/A	#N/A	#N/A
Mir764	X	147002259..147002366	ENSMUSG00000076458	0	#N/A	#N/A	#N/A	#N/A	#N/A	0	#N/A	#N/A	#N/A	#N/A	#N/A	0	#N/A	#N/A	#N/A	#N/A	#N/A	0	#N/A	#N/A	#N/A	#N/A	#N/A	0	#N/A	#N/A	#N/A	#N/A	#N/A	0	#N/A	#N/A	#N/A	#N/A	#N/A	0	#N/A	#N/A	#N/A	#N/A	#N/A	0	#N/A	#N/A	#N/A
Mir7646	X	135746716..135746769	ENSMUSG00000106264	0	#N/A	#N/A	#N/A	#N/A	#N/A	0	#N/A	#N/A	#N/A	#N/A	#N/A	0	#N/A	#N/A	#N/A	#N/A	#N/A	0	#N/A	#N/A	#N/A	#N/A	#N/A	0	#N/A	#N/A	#N/A	#N/A	#N/A	0	#N/A	#N/A	#N/A	#N/A	#N/A	0	#N/A	#N/A	#N/A	#N/A	#N/A	0	#N/A	#N/A	#N/A
Mir7647	5	complement(123522637..123522695)	ENSMUSG00000098951	0	#N/A	#N/A	#N/A	#N/A	#N/A	0	#N/A	#N/A	#N/A	#N/A	#N/A	0	#N/A	#N/A	#N/A	#N/A	#N/A	0	#N/A	#N/A	#N/A	#N/A	#N/A	0	#N/A	#N/A	#N/A	#N/A	#N/A	0	#N/A	#N/A	#N/A	#N/A	#N/A	0	#N/A	#N/A	#N/A	#N/A	#N/A	0	#N/A	#N/A	#N/A
Mir7648	15	90224360..90224412	ENSMUSG00000099319	0	#N/A	#N/A	#N/A	#N/A	#N/A	0	#N/A	#N/A	#N/A	#N/A	#N/A	0	#N/A	#N/A	#N/A	#N/A	#N/A	0	#N/A	#N/A	#N/A	#N/A	#N/A	0	#N/A	#N/A	#N/A	#N/A	#N/A	0	#N/A	#N/A	#N/A	#N/A	#N/A	0	#N/A	#N/A	#N/A	#N/A	#N/A	0	#N/A	#N/A	#N/A
Mir7649	6	complement(128974840..128974895)	ENSMUSG00000098359	0	#N/A	#N/A	#N/A	#N/A	#N/A	0	#N/A	#N/A	#N/A	#N/A	#N/A	0	#N/A	#N/A	#N/A	#N/A	#N/A	0	#N/A	#N/A	#N/A	#N/A	#N/A	0	#N/A	#N/A	#N/A	#N/A	#N/A	0	#N/A	#N/A	#N/A	#N/A	#N/A	0	#N/A	#N/A	#N/A	#N/A	#N/A	0	#N/A	#N/A	#N/A
Mir7650	9	15312611..15312669	ENSMUSG00000105847	0	#N/A	#N/A	#N/A	#N/A	#N/A	0	#N/A	#N/A	#N/A	#N/A	#N/A	0	#N/A	#N/A	#N/A	#N/A	#N/A	0	#N/A	#N/A	#N/A	#N/A	#N/A	0	#N/A	#N/A	#N/A	#N/A	#N/A	0	#N/A	#N/A	#N/A	#N/A	#N/A	0	#N/A	#N/A	#N/A	#N/A	#N/A	0	#N/A	#N/A	#N/A
Mir7651	11	6401630..6401693	ENSMUSG00000098516	0	#N/A	#N/A	#N/A	#N/A	#N/A	0	#N/A	#N/A	#N/A	#N/A	#N/A	0	#N/A	#N/A	#N/A	#N/A	#N/A	0	#N/A	#N/A	#N/A	#N/A	#N/A	0	#N/A	#N/A	#N/A	#N/A	#N/A	0	#N/A	#N/A	#N/A	#N/A	#N/A	0	#N/A	#N/A	#N/A	#N/A	#N/A	0	#N/A	#N/A	#N/A
Mir7652	11	55501226..55501281	ENSMUSG00000098906	0	#N/A	#N/A	#N/A	#N/A	#N/A	0	#N/A	#N/A	#N/A	#N/A	#N/A	0	#N/A	#N/A	#N/A	#N/A	#N/A	0	#N/A	#N/A	#N/A	#N/A	#N/A	0	#N/A	#N/A	#N/A	#N/A	#N/A	0	#N/A	#N/A	#N/A	#N/A	#N/A	0	#N/A	#N/A	#N/A	#N/A	#N/A	0	#N/A	#N/A	#N/A
Mir7653	11	78178827..78178887	ENSMUSG00000099101	0	#N/A	#N/A	#N/A	#N/A	#N/A	0	#N/A	#N/A	#N/A	#N/A	#N/A	0	#N/A	#N/A	#N/A	#N/A	#N/A	0	#N/A	#N/A	#N/A	#N/A	#N/A	0	#N/A	#N/A	#N/A	#N/A	#N/A	0	#N/A	#N/A	#N/A	#N/A	#N/A	0	#N/A	#N/A	#N/A	#N/A	#N/A	0	#N/A	#N/A	#N/A
Mir7654	8	complement(8690093..8690162)	ENSMUSG00000098917	0	#N/A	#N/A	#N/A	#N/A	#N/A	0	#N/A	#N/A	#N/A	#N/A	#N/A	0	#N/A	#N/A	#N/A	#N/A	#N/A	0	#N/A	#N/A	#N/A	#N/A	#N/A	0	#N/A	#N/A	#N/A	#N/A	#N/A	0	#N/A	#N/A	#N/A	#N/A	#N/A	0	#N/A	#N/A	#N/A	#N/A	#N/A	0	#N/A	#N/A	#N/A
Mir7655	2	18057846..18057903	ENSMUSG00000099050	0	#N/A	#N/A	#N/A	#N/A	#N/A	0	#N/A	#N/A	#N/A	#N/A	#N/A	0	#N/A	#N/A	#N/A	#N/A	#N/A	0	#N/A	#N/A	#N/A	#N/A	#N/A	0	#N/A	#N/A	#N/A	#N/A	#N/A	0	#N/A	#N/A	#N/A	#N/A	#N/A	0	#N/A	#N/A	#N/A	#N/A	#N/A	0	#N/A	#N/A	#N/A
Mir7656	9	94751829..94751890	ENSMUSG00000098251	0	#N/A	#N/A	#N/A	#N/A	#N/A	0	#N/A	#N/A	#N/A	#N/A	#N/A	0	#N/A	#N/A	#N/A	#N/A	#N/A	0	#N/A	#N/A	#N/A	#N/A	#N/A	0	#N/A	#N/A	#N/A	#N/A	#N/A	0	#N/A	#N/A	#N/A	#N/A	#N/A	0	#N/A	#N/A	#N/A	#N/A	#N/A	0	#N/A	#N/A	#N/A
Mir7657	3	complement(122541625..122541681)	ENSMUSG00000104773	0	#N/A	#N/A	#N/A	#N/A	#N/A	0	#N/A	#N/A	#N/A	#N/A	#N/A	0	#N/A	#N/A	#N/A	#N/A	#N/A	0	#N/A	#N/A	#N/A	#N/A	#N/A	0	#N/A	#N/A	#N/A	#N/A	#N/A	0	#N/A	#N/A	#N/A	#N/A	#N/A	0	#N/A	#N/A	#N/A	#N/A	#N/A	0	#N/A	#N/A	#N/A
Mir7658	4	complement(156230059..156230115)	ENSMUSG00000098954	0	#N/A	#N/A	#N/A	#N/A	#N/A	0	#N/A	#N/A	#N/A	#N/A	#N/A	0	#N/A	#N/A	#N/A	#N/A	#N/A	0	#N/A	#N/A	#N/A	#N/A	#N/A	0	#N/A	#N/A	#N/A	#N/A	#N/A	0	#N/A	#N/A	#N/A	#N/A	#N/A	0	#N/A	#N/A	#N/A	#N/A	#N/A	0	#N/A	#N/A	#N/A
Mir7659	10	complement(78340150..78340207)	ENSMUSG00000098885	0	#N/A	#N/A	#N/A	#N/A	#N/A	0	#N/A	#N/A	#N/A	#N/A	#N/A	0	#N/A	#N/A	#N/A	#N/A	#N/A	0	#N/A	#N/A	#N/A	#N/A	#N/A	0	#N/A	#N/A	#N/A	#N/A	#N/A	0	#N/A	#N/A	#N/A	#N/A	#N/A	0	#N/A	#N/A	#N/A	#N/A	#N/A	0	#N/A	#N/A	#N/A
Mir7660	6	115775657..115775719	ENSMUSG00000099163	0	#N/A	#N/A	#N/A	#N/A	#N/A	0	#N/A	#N/A	#N/A	#N/A	#N/A	0	#N/A	#N/A	#N/A	#N/A	#N/A	0	#N/A	#N/A	#N/A	#N/A	#N/A	0	#N/A	#N/A	#N/A	#N/A	#N/A	0	#N/A	#N/A	#N/A	#N/A	#N/A	0	#N/A	#N/A	#N/A	#N/A	#N/A	0	#N/A	#N/A	#N/A
Mir7661	6	108489743..108489803	ENSMUSG00000105697	0	#N/A	#N/A	#N/A	#N/A	#N/A	0	#N/A	#N/A	#N/A	#N/A	#N/A	0	#N/A	#N/A	#N/A	#N/A	#N/A	0	#N/A	#N/A	#N/A	#N/A	#N/A	0	#N/A	#N/A	#N/A	#N/A	#N/A	0	#N/A	#N/A	#N/A	#N/A	#N/A	0	#N/A	#N/A	#N/A	#N/A	#N/A	0	#N/A	#N/A	#N/A
Mir7662	10	complement(62194167..62194227)	ENSMUSG00000099185	0	#N/A	#N/A	#N/A	#N/A	#N/A	0	#N/A	#N/A	#N/A	#N/A	#N/A	0	#N/A	#N/A	#N/A	#N/A	#N/A	0	#N/A	#N/A	#N/A	#N/A	#N/A	0	#N/A	#N/A	#N/A	#N/A	#N/A	0	#N/A	#N/A	#N/A	#N/A	#N/A	0	#N/A	#N/A	#N/A	#N/A	#N/A	0	#N/A	#N/A	#N/A
Mir7663	10	complement(22729372..22729432)	ENSMUSG00000098714	0	#N/A	#N/A	#N/A	#N/A	#N/A	0	#N/A	#N/A	#N/A	#N/A	#N/A	0	#N/A	#N/A	#N/A	#N/A	#N/A	0	#N/A	#N/A	#N/A	#N/A	#N/A	0	#N/A	#N/A	#N/A	#N/A	#N/A	0	#N/A	#N/A	#N/A	#N/A	#N/A	0	#N/A	#N/A	#N/A	#N/A	#N/A	0	#N/A	#N/A	#N/A
Mir7664	2	25059811..25059873	ENSMUSG00000099320	0	#N/A	#N/A	#N/A	#N/A	#N/A	0	#N/A	#N/A	#N/A	#N/A	#N/A	0	#N/A	#N/A	#N/A	#N/A	#N/A	0	#N/A	#N/A	#N/A	#N/A	#N/A	0	#N/A	#N/A	#N/A	#N/A	#N/A	0	#N/A	#N/A	#N/A	#N/A	#N/A	0	#N/A	#N/A	#N/A	#N/A	#N/A	0	#N/A	#N/A	#N/A
Mir7665	2	120017517..120017579	ENSMUSG00000098632	0	#N/A	#N/A	#N/A	#N/A	#N/A	0	#N/A	#N/A	#N/A	#N/A	#N/A	0	#N/A	#N/A	#N/A	#N/A	#N/A	0	#N/A	#N/A	#N/A	#N/A	#N/A	0	#N/A	#N/A	#N/A	#N/A	#N/A	0	#N/A	#N/A	#N/A	#N/A	#N/A	0	#N/A	#N/A	#N/A	#N/A	#N/A	0	#N/A	#N/A	#N/A
Mir7666	8	complement(40307875..40307929)	ENSMUSG00000098431	0	#N/A	#N/A	#N/A	#N/A	#N/A	0	#N/A	#N/A	#N/A	#N/A	#N/A	0	#N/A	#N/A	#N/A	#N/A	#N/A	0	#N/A	#N/A	#N/A	#N/A	#N/A	0	#N/A	#N/A	#N/A	#N/A	#N/A	0	#N/A	#N/A	#N/A	#N/A	#N/A	0	#N/A	#N/A	#N/A	#N/A	#N/A	0	#N/A	#N/A	#N/A
Mir7667	17	29595538..29595600	ENSMUSG00000098764	0	#N/A	#N/A	#N/A	#N/A	#N/A	0	#N/A	#N/A	#N/A	#N/A	#N/A	0	#N/A	#N/A	#N/A	#N/A	#N/A	0	#N/A	#N/A	#N/A	#N/A	#N/A	0	#N/A	#N/A	#N/A	#N/A	#N/A	0	#N/A	#N/A	#N/A	#N/A	#N/A	0	#N/A	#N/A	#N/A	#N/A	#N/A	0	#N/A	#N/A	#N/A
Mir7668	7	29906509..29906567	ENSMUSG00000098873	0	#N/A	#N/A	#N/A	#N/A	#N/A	0	#N/A	#N/A	#N/A	#N/A	#N/A	0	#N/A	#N/A	#N/A	#N/A	#N/A	0	#N/A	#N/A	#N/A	#N/A	#N/A	0	#N/A	#N/A	#N/A	#N/A	#N/A	0	#N/A	#N/A	#N/A	#N/A	#N/A	0	#N/A	#N/A	#N/A	#N/A	#N/A	0	#N/A	#N/A	#N/A
Mir7669	3	complement(90011153..90011210)	ENSMUSG00000098397	0	#N/A	#N/A	#N/A	#N/A	#N/A	0	#N/A	#N/A	#N/A	#N/A	#N/A	0	#N/A	#N/A	#N/A	#N/A	#N/A	0	#N/A	#N/A	#N/A	#N/A	#N/A	0	#N/A	#N/A	#N/A	#N/A	#N/A	0	#N/A	#N/A	#N/A	#N/A	#N/A	0	#N/A	#N/A	#N/A	#N/A	#N/A	0	#N/A	#N/A	#N/A
Mir767	X	complement(72589988..72590094)	ENSMUSG00000076455	0	#N/A	#N/A	#N/A	#N/A	#N/A	0	#N/A	#N/A	#N/A	#N/A	#N/A	0	#N/A	#N/A	#N/A	#N/A	#N/A	0	#N/A	#N/A	#N/A	#N/A	#N/A	0	#N/A	#N/A	#N/A	#N/A	#N/A	0	#N/A	#N/A	#N/A	#N/A	#N/A	0	#N/A	#N/A	#N/A	#N/A	#N/A	0	#N/A	#N/A	#N/A
Mir7670	6	38507325..38507393	ENSMUSG00000098285	0	#N/A	#N/A	#N/A	#N/A	#N/A	0	#N/A	#N/A	#N/A	#N/A	#N/A	0	#N/A	#N/A	#N/A	#N/A	#N/A	0	#N/A	#N/A	#N/A	#N/A	#N/A	0	#N/A	#N/A	#N/A	#N/A	#N/A	0	#N/A	#N/A	#N/A	#N/A	#N/A	0	#N/A	#N/A	#N/A	#N/A	#N/A	0	#N/A	#N/A	#N/A
Mir7671	11	complement(53763597..53763654)	ENSMUSG00000099153	0	#N/A	#N/A	#N/A	#N/A	#N/A	0	#N/A	#N/A	#N/A	#N/A	#N/A	0	#N/A	#N/A	#N/A	#N/A	#N/A	0	#N/A	#N/A	#N/A	#N/A	#N/A	0	#N/A	#N/A	#N/A	#N/A	#N/A	0	#N/A	#N/A	#N/A	#N/A	#N/A	0	#N/A	#N/A	#N/A	#N/A	#N/A	0	#N/A	#N/A	#N/A
Mir7672	14	complement(26669547..26669608)	ENSMUSG00000098751	0	#N/A	#N/A	#N/A	#N/A	#N/A	0	#N/A	#N/A	#N/A	#N/A	#N/A	0	#N/A	#N/A	#N/A	#N/A	#N/A	0	#N/A	#N/A	#N/A	#N/A	#N/A	0	#N/A	#N/A	#N/A	#N/A	#N/A	0	#N/A	#N/A	#N/A	#N/A	#N/A	0	#N/A	#N/A	#N/A	#N/A	#N/A	0	#N/A	#N/A	#N/A
Mir7673	X	94274574..94274637	ENSMUSG00000099072	0	#N/A	#N/A	#N/A	#N/A	#N/A	0	#N/A	#N/A	#N/A	#N/A	#N/A	0	#N/A	#N/A	#N/A	#N/A	#N/A	0	#N/A	#N/A	#N/A	#N/A	#N/A	0	#N/A	#N/A	#N/A	#N/A	#N/A	0	#N/A	#N/A	#N/A	#N/A	#N/A	0	#N/A	#N/A	#N/A	#N/A	#N/A	0	#N/A	#N/A	#N/A
Mir7674	2	32050946..32051008	ENSMUSG00000099075	0	#N/A	#N/A	#N/A	#N/A	#N/A	0	#N/A	#N/A	#N/A	#N/A	#N/A	0	#N/A	#N/A	#N/A	#N/A	#N/A	0	#N/A	#N/A	#N/A	#N/A	#N/A	0	#N/A	#N/A	#N/A	#N/A	#N/A	0	#N/A	#N/A	#N/A	#N/A	#N/A	0	#N/A	#N/A	#N/A	#N/A	#N/A	0	#N/A	#N/A	#N/A
Mir7675	12	11299887..11299944	ENSMUSG00000098879	0	#N/A	#N/A	#N/A	#N/A	#N/A	0	#N/A	#N/A	#N/A	#N/A	#N/A	0	#N/A	#N/A	#N/A	#N/A	#N/A	0	#N/A	#N/A	#N/A	#N/A	#N/A	0	#N/A	#N/A	#N/A	#N/A	#N/A	0	#N/A	#N/A	#N/A	#N/A	#N/A	0	#N/A	#N/A	#N/A	#N/A	#N/A	0	#N/A	#N/A	#N/A
Mir7676-1	15	complement(78284788..78284849)	ENSMUSG00000098996	0	#N/A	#N/A	#N/A	#N/A	#N/A	0	#N/A	#N/A	#N/A	#N/A	#N/A	0	#N/A	#N/A	#N/A	#N/A	#N/A	0	#N/A	#N/A	#N/A	#N/A	#N/A	0	#N/A	#N/A	#N/A	#N/A	#N/A	0	#N/A	#N/A	#N/A	#N/A	#N/A	0	#N/A	#N/A	#N/A	#N/A	#N/A	0	#N/A	#N/A	#N/A
Mir7676-2	15	78348599..78348660	ENSMUSG00000099059	0	#N/A	#N/A	#N/A	#N/A	#N/A	0	#N/A	#N/A	#N/A	#N/A	#N/A	0	#N/A	#N/A	#N/A	#N/A	#N/A	0	#N/A	#N/A	#N/A	#N/A	#N/A	0	#N/A	#N/A	#N/A	#N/A	#N/A	0	#N/A	#N/A	#N/A	#N/A	#N/A	0	#N/A	#N/A	#N/A	#N/A	#N/A	0	#N/A	#N/A	#N/A
Mir7677	17	27091245..27091311	ENSMUSG00000098826	0	#N/A	#N/A	#N/A	#N/A	#N/A	0	#N/A	#N/A	#N/A	#N/A	#N/A	0	#N/A	#N/A	#N/A	#N/A	#N/A	0	#N/A	#N/A	#N/A	#N/A	#N/A	0	#N/A	#N/A	#N/A	#N/A	#N/A	0	#N/A	#N/A	#N/A	#N/A	#N/A	0	#N/A	#N/A	#N/A	#N/A	#N/A	0	#N/A	#N/A	#N/A
Mir7678	2	complement(164354313..164354383)	ENSMUSG00000098489	0	#N/A	#N/A	#N/A	#N/A	#N/A	0	#N/A	#N/A	#N/A	#N/A	#N/A	0	#N/A	#N/A	#N/A	#N/A	#N/A	0	#N/A	#N/A	#N/A	#N/A	#N/A	0	#N/A	#N/A	#N/A	#N/A	#N/A	0	#N/A	#N/A	#N/A	#N/A	#N/A	0	#N/A	#N/A	#N/A	#N/A	#N/A	0	#N/A	#N/A	#N/A
Mir7679	11	complement(82985003..82985065)	ENSMUSG00000098840	0	#N/A	#N/A	#N/A	#N/A	#N/A	0	#N/A	#N/A	#N/A	#N/A	#N/A	0	#N/A	#N/A	#N/A	#N/A	#N/A	0	#N/A	#N/A	#N/A	#N/A	#N/A	0	#N/A	#N/A	#N/A	#N/A	#N/A	0	#N/A	#N/A	#N/A	#N/A	#N/A	0	#N/A	#N/A	#N/A	#N/A	#N/A	0	#N/A	#N/A	#N/A
Mir7680	16	complement(21256013..21256066)	ENSMUSG00000098400	0	#N/A	#N/A	#N/A	#N/A	#N/A	0	#N/A	#N/A	#N/A	#N/A	#N/A	0	#N/A	#N/A	#N/A	#N/A	#N/A	0	#N/A	#N/A	#N/A	#N/A	#N/A	0	#N/A	#N/A	#N/A	#N/A	#N/A	0	#N/A	#N/A	#N/A	#N/A	#N/A	0	#N/A	#N/A	#N/A	#N/A	#N/A	0	#N/A	#N/A	#N/A
Mir7681	1	53849424..53849495	ENSMUSG00000098443	0	#N/A	#N/A	#N/A	#N/A	#N/A	0	#N/A	#N/A	#N/A	#N/A	#N/A	0	#N/A	#N/A	#N/A	#N/A	#N/A	0	#N/A	#N/A	#N/A	#N/A	#N/A	0	#N/A	#N/A	#N/A	#N/A	#N/A	0	#N/A	#N/A	#N/A	#N/A	#N/A	0	#N/A	#N/A	#N/A	#N/A	#N/A	0	#N/A	#N/A	#N/A
Mir7682	1	151442393..151442450	ENSMUSG00000106406	0	#N/A	#N/A	#N/A	#N/A	#N/A	0	#N/A	#N/A	#N/A	#N/A	#N/A	0	#N/A	#N/A	#N/A	#N/A	#N/A	0	#N/A	#N/A	#N/A	#N/A	#N/A	0	#N/A	#N/A	#N/A	#N/A	#N/A	0	#N/A	#N/A	#N/A	#N/A	#N/A	0	#N/A	#N/A	#N/A	#N/A	#N/A	0	#N/A	#N/A	#N/A
Mir7683	1	complement(171641840..171641900)	ENSMUSG00000098316	0	#N/A	#N/A	#N/A	#N/A	#N/A	0	#N/A	#N/A	#N/A	#N/A	#N/A	0	#N/A	#N/A	#N/A	#N/A	#N/A	0	#N/A	#N/A	#N/A	#N/A	#N/A	0	#N/A	#N/A	#N/A	#N/A	#N/A	0	#N/A	#N/A	#N/A	#N/A	#N/A	0	#N/A	#N/A	#N/A	#N/A	#N/A	0	#N/A	#N/A	#N/A
Mir7684	15	complement(82393919..82393978)	ENSMUSG00000098677	0	#N/A	#N/A	#N/A	#N/A	#N/A	0	#N/A	#N/A	#N/A	#N/A	#N/A	0	#N/A	#N/A	#N/A	#N/A	#N/A	0	#N/A	#N/A	#N/A	#N/A	#N/A	0	#N/A	#N/A	#N/A	#N/A	#N/A	0	#N/A	#N/A	#N/A	#N/A	#N/A	0	#N/A	#N/A	#N/A	#N/A	#N/A	0	#N/A	#N/A	#N/A
Mir7685	2	complement(158243504..158243565)	ENSMUSG00000098765	0	#N/A	#N/A	#N/A	#N/A	#N/A	0	#N/A	#N/A	#N/A	#N/A	#N/A	0	#N/A	#N/A	#N/A	#N/A	#N/A	0	#N/A	#N/A	#N/A	#N/A	#N/A	0	#N/A	#N/A	#N/A	#N/A	#N/A	0	#N/A	#N/A	#N/A	#N/A	#N/A	0	#N/A	#N/A	#N/A	#N/A	#N/A	0	#N/A	#N/A	#N/A
Mir7686	7	complement(139957566..139957622)	ENSMUSG00000105165	0	#N/A	#N/A	#N/A	#N/A	#N/A	0	#N/A	#N/A	#N/A	#N/A	#N/A	0	#N/A	#N/A	#N/A	#N/A	#N/A	0	#N/A	#N/A	#N/A	#N/A	#N/A	0	#N/A	#N/A	#N/A	#N/A	#N/A	0	#N/A	#N/A	#N/A	#N/A	#N/A	0	#N/A	#N/A	#N/A	#N/A	#N/A	0	#N/A	#N/A	#N/A
Mir7687	8	120538696..120538754	ENSMUSG00000098280	0	#N/A	#N/A	#N/A	#N/A	#N/A	0	#N/A	#N/A	#N/A	#N/A	#N/A	0	#N/A	#N/A	#N/A	#N/A	#N/A	0	#N/A	#N/A	#N/A	#N/A	#N/A	0	#N/A	#N/A	#N/A	#N/A	#N/A	0	#N/A	#N/A	#N/A	#N/A	#N/A	0	#N/A	#N/A	#N/A	#N/A	#N/A	0	#N/A	#N/A	#N/A
Mir7688	10	93433107..93433162	ENSMUSG00000098679	0	#N/A	#N/A	#N/A	#N/A	#N/A	0	#N/A	#N/A	#N/A	#N/A	#N/A	0	#N/A	#N/A	#N/A	#N/A	#N/A	0	#N/A	#N/A	#N/A	#N/A	#N/A	0	#N/A	#N/A	#N/A	#N/A	#N/A	0	#N/A	#N/A	#N/A	#N/A	#N/A	0	#N/A	#N/A	#N/A	#N/A	#N/A	0	#N/A	#N/A	#N/A
Mir7689	5	36301570..36301628	ENSMUSG00000098884	0	#N/A	#N/A	#N/A	#N/A	#N/A	0	#N/A	#N/A	#N/A	#N/A	#N/A	0	#N/A	#N/A	#N/A	#N/A	#N/A	0	#N/A	#N/A	#N/A	#N/A	#N/A	0	#N/A	#N/A	#N/A	#N/A	#N/A	0	#N/A	#N/A	#N/A	#N/A	#N/A	0	#N/A	#N/A	#N/A	#N/A	#N/A	0	#N/A	#N/A	#N/A
Mir770	12	109563692..109563785	ENSMUSG00000076451	0	#N/A	#N/A	#N/A	#N/A	#N/A	0	#N/A	#N/A	#N/A	#N/A	#N/A	0	#N/A	#N/A	#N/A	#N/A	#N/A	0	#N/A	#N/A	#N/A	#N/A	#N/A	0	#N/A	#N/A	#N/A	#N/A	#N/A	0	#N/A	#N/A	#N/A	#N/A	#N/A	0	#N/A	#N/A	#N/A	#N/A	#N/A	0	#N/A	#N/A	#N/A
Mir7b	17	56242988..56243098	ENSMUSG00000065491	0	#N/A	#N/A	#N/A	#N/A	#N/A	0	#N/A	#N/A	#N/A	#N/A	#N/A	0	#N/A	#N/A	#N/A	#N/A	#N/A	0	#N/A	#N/A	#N/A	#N/A	#N/A	0	#N/A	#N/A	#N/A	#N/A	#N/A	0	#N/A	#N/A	#N/A	#N/A	#N/A	0	#N/A	#N/A	#N/A	#N/A	#N/A	0	#N/A	#N/A	#N/A
Mir7j	3	140028249..140028370	ENSMUSG00000099169	0	#N/A	#N/A	#N/A	#N/A	#N/A	0	#N/A	#N/A	#N/A	#N/A	#N/A	0	#N/A	#N/A	#N/A	#N/A	#N/A	0	#N/A	#N/A	#N/A	#N/A	#N/A	0	#N/A	#N/A	#N/A	#N/A	#N/A	0	#N/A	#N/A	#N/A	#N/A	#N/A	0	#N/A	#N/A	#N/A	#N/A	#N/A	0	#N/A	#N/A	#N/A
Mir7k	5	complement(147283189..147283298)	ENSMUSG00000098687	0	#N/A	#N/A	#N/A	#N/A	#N/A	0	#N/A	#N/A	#N/A	#N/A	#N/A	0	#N/A	#N/A	#N/A	#N/A	#N/A	0	#N/A	#N/A	#N/A	#N/A	#N/A	0	#N/A	#N/A	#N/A	#N/A	#N/A	0	#N/A	#N/A	#N/A	#N/A	#N/A	0	#N/A	#N/A	#N/A	#N/A	#N/A	0	#N/A	#N/A	#N/A
Mir802	16	93369720..93369816	ENSMUSG00000076457	0	#N/A	#N/A	#N/A	#N/A	#N/A	0	#N/A	#N/A	#N/A	#N/A	#N/A	0	#N/A	#N/A	#N/A	#N/A	#N/A	0	#N/A	#N/A	#N/A	#N/A	#N/A	0	#N/A	#N/A	#N/A	#N/A	#N/A	0	#N/A	#N/A	#N/A	#N/A	#N/A	0	#N/A	#N/A	#N/A	#N/A	#N/A	0	#N/A	#N/A	#N/A
Mir804	11	complement(50357785..50357879)	ENSMUSG00000076450	0	#N/A	#N/A	#N/A	#N/A	#N/A	0	#N/A	#N/A	#N/A	#N/A	#N/A	0	#N/A	#N/A	#N/A	#N/A	#N/A	0	#N/A	#N/A	#N/A	#N/A	#N/A	0	#N/A	#N/A	#N/A	#N/A	#N/A	0	#N/A	#N/A	#N/A	#N/A	#N/A	0	#N/A	#N/A	#N/A	#N/A	#N/A	0	#N/A	#N/A	#N/A
Mir8090	19	complement(47755022..47755157)	ENSMUSG00000099069	0	#N/A	#N/A	#N/A	#N/A	#N/A	0	#N/A	#N/A	#N/A	#N/A	#N/A	0	#N/A	#N/A	#N/A	#N/A	#N/A	0	#N/A	#N/A	#N/A	#N/A	#N/A	0	#N/A	#N/A	#N/A	#N/A	#N/A	0	#N/A	#N/A	#N/A	#N/A	#N/A	0	#N/A	#N/A	#N/A	#N/A	#N/A	0	#N/A	#N/A	#N/A
Mir8091	19	41588651..41588789	ENSMUSG00000098286	0.446526	1.66825	0.738337	0.444724	0.695636	1	0.413709	1.2844	0.3611	0.696595	0.822897	1	0.341192	1.16848	0.224634	0.812352	0.91611	1	0.36476	1.11918	0.162445	0.868485	0.933615	1	0.446526	-1.29885	-0.377237	0.665419	0.896026	1	0.446526	-1.42771	-0.513703	0.565432	0.999996	1	0.446526	-1.4906	-0.575892	0.535967	0.866584	1	0.413709	-1.09921	-0.136466	0.872494
Mir8092	19	40894703..40894789	ENSMUSG00000099118	0	-1.58732	-0.666594	0.805651	#N/A	1	0	-1.77512	-0.827913	0.744248	#N/A	1	0	-1.6749	-0.744072	0.774025	#N/A	1	0.0557876	1.60263	0.680438	0.749837	#N/A	1	0	-1.11831	-0.16132	0.95289	#N/A	1	0	-1.05517	-0.0774786	0.977771	#N/A	1	0.0557876	2.54388	1.34703	0.568165	#N/A	1	0	1.05984	0.083841	0.974412
Mir8093	2	complement(32687630..32687766)	ENSMUSG00000098972	0	#N/A	#N/A	#N/A	#N/A	#N/A	0	#N/A	#N/A	#N/A	#N/A	#N/A	0	#N/A	#N/A	#N/A	#N/A	#N/A	0	#N/A	#N/A	#N/A	#N/A	#N/A	0	#N/A	#N/A	#N/A	#N/A	#N/A	0	#N/A	#N/A	#N/A	#N/A	#N/A	0	#N/A	#N/A	#N/A	#N/A	#N/A	0	#N/A	#N/A	#N/A
Mir8094	17	35251289..35251405	ENSMUSG00000098269	0	#N/A	#N/A	#N/A	#N/A	#N/A	0	#N/A	#N/A	#N/A	#N/A	#N/A	0	#N/A	#N/A	#N/A	#N/A	#N/A	0	#N/A	#N/A	#N/A	#N/A	#N/A	0	#N/A	#N/A	#N/A	#N/A	#N/A	0	#N/A	#N/A	#N/A	#N/A	#N/A	0	#N/A	#N/A	#N/A	#N/A	#N/A	0	#N/A	#N/A	#N/A
Mir8095	16	complement(22532056..22532184)	ENSMUSG00000099071	0	#N/A	#N/A	#N/A	#N/A	#N/A	0	#N/A	#N/A	#N/A	#N/A	#N/A	0	#N/A	#N/A	#N/A	#N/A	#N/A	0	#N/A	#N/A	#N/A	#N/A	#N/A	0	#N/A	#N/A	#N/A	#N/A	#N/A	0	#N/A	#N/A	#N/A	#N/A	#N/A	0	#N/A	#N/A	#N/A	#N/A	#N/A	0	#N/A	#N/A	#N/A
Mir8096	1	85751948..85752074	ENSMUSG00000098634	0	#N/A	#N/A	#N/A	#N/A	#N/A	0	#N/A	#N/A	#N/A	#N/A	#N/A	0	#N/A	#N/A	#N/A	#N/A	#N/A	0	#N/A	#N/A	#N/A	#N/A	#N/A	0	#N/A	#N/A	#N/A	#N/A	#N/A	0	#N/A	#N/A	#N/A	#N/A	#N/A	0	#N/A	#N/A	#N/A	#N/A	#N/A	0	#N/A	#N/A	#N/A
Mir8097	15	complement(36240046..36240164)	ENSMUSG00000098457	0	#N/A	#N/A	#N/A	#N/A	#N/A	0	#N/A	#N/A	#N/A	#N/A	#N/A	0	#N/A	#N/A	#N/A	#N/A	#N/A	0	#N/A	#N/A	#N/A	#N/A	#N/A	0	#N/A	#N/A	#N/A	#N/A	#N/A	0	#N/A	#N/A	#N/A	#N/A	#N/A	0	#N/A	#N/A	#N/A	#N/A	#N/A	0	#N/A	#N/A	#N/A
Mir8098	14	62837721..62837857	ENSMUSG00000099245	0	#N/A	#N/A	#N/A	#N/A	#N/A	0	#N/A	#N/A	#N/A	#N/A	#N/A	0	#N/A	#N/A	#N/A	#N/A	#N/A	0	#N/A	#N/A	#N/A	#N/A	#N/A	0	#N/A	#N/A	#N/A	#N/A	#N/A	0	#N/A	#N/A	#N/A	#N/A	#N/A	0	#N/A	#N/A	#N/A	#N/A	#N/A	0	#N/A	#N/A	#N/A
Mir8099-1	3	complement(95139060..95139186)	ENSMUSG00000098498	0	#N/A	#N/A	#N/A	#N/A	#N/A	0	#N/A	#N/A	#N/A	#N/A	#N/A	0	#N/A	#N/A	#N/A	#N/A	#N/A	0	#N/A	#N/A	#N/A	#N/A	#N/A	0	#N/A	#N/A	#N/A	#N/A	#N/A	0	#N/A	#N/A	#N/A	#N/A	#N/A	0	#N/A	#N/A	#N/A	#N/A	#N/A	0	#N/A	#N/A	#N/A
Mir8099-2	12	93927338..93927464	ENSMUSG00000098931	0	#N/A	#N/A	#N/A	#N/A	#N/A	0	#N/A	#N/A	#N/A	#N/A	#N/A	0	#N/A	#N/A	#N/A	#N/A	#N/A	0	#N/A	#N/A	#N/A	#N/A	#N/A	0	#N/A	#N/A	#N/A	#N/A	#N/A	0	#N/A	#N/A	#N/A	#N/A	#N/A	0	#N/A	#N/A	#N/A	#N/A	#N/A	0	#N/A	#N/A	#N/A
Mir8100	11	46102270..46102390	ENSMUSG00000098942	0	#N/A	#N/A	#N/A	#N/A	#N/A	0	#N/A	#N/A	#N/A	#N/A	#N/A	0	#N/A	#N/A	#N/A	#N/A	#N/A	0	#N/A	#N/A	#N/A	#N/A	#N/A	0	#N/A	#N/A	#N/A	#N/A	#N/A	0	#N/A	#N/A	#N/A	#N/A	#N/A	0	#N/A	#N/A	#N/A	#N/A	#N/A	0	#N/A	#N/A	#N/A
Mir8101	11	complement(102230040..102230150)	ENSMUSG00000098863	0	#N/A	#N/A	#N/A	#N/A	#N/A	0	#N/A	#N/A	#N/A	#N/A	#N/A	0	#N/A	#N/A	#N/A	#N/A	#N/A	0	#N/A	#N/A	#N/A	#N/A	#N/A	0	#N/A	#N/A	#N/A	#N/A	#N/A	0	#N/A	#N/A	#N/A	#N/A	#N/A	0	#N/A	#N/A	#N/A	#N/A	#N/A	0	#N/A	#N/A	#N/A
Mir8102	11	97744897..97745035	ENSMUSG00000098919	0	#N/A	#N/A	#N/A	#N/A	#N/A	0	#N/A	#N/A	#N/A	#N/A	#N/A	0	#N/A	#N/A	#N/A	#N/A	#N/A	0	#N/A	#N/A	#N/A	#N/A	#N/A	0	#N/A	#N/A	#N/A	#N/A	#N/A	0	#N/A	#N/A	#N/A	#N/A	#N/A	0	#N/A	#N/A	#N/A	#N/A	#N/A	0	#N/A	#N/A	#N/A
Mir8103	11	97063768..97063874	ENSMUSG00000098769	0	#N/A	#N/A	#N/A	#N/A	#N/A	0	#N/A	#N/A	#N/A	#N/A	#N/A	0	#N/A	#N/A	#N/A	#N/A	#N/A	0	#N/A	#N/A	#N/A	#N/A	#N/A	0	#N/A	#N/A	#N/A	#N/A	#N/A	0	#N/A	#N/A	#N/A	#N/A	#N/A	0	#N/A	#N/A	#N/A	#N/A	#N/A	0	#N/A	#N/A	#N/A
Mir8104	10	122679315..122679415	ENSMUSG00000099225	0	#N/A	#N/A	#N/A	#N/A	#N/A	0	#N/A	#N/A	#N/A	#N/A	#N/A	0	#N/A	#N/A	#N/A	#N/A	#N/A	0	#N/A	#N/A	#N/A	#N/A	#N/A	0	#N/A	#N/A	#N/A	#N/A	#N/A	0	#N/A	#N/A	#N/A	#N/A	#N/A	0	#N/A	#N/A	#N/A	#N/A	#N/A	0	#N/A	#N/A	#N/A
Mir8105	10	128458680..128458768	ENSMUSG00000098957	0	#N/A	#N/A	#N/A	#N/A	#N/A	0	#N/A	#N/A	#N/A	#N/A	#N/A	0	#N/A	#N/A	#N/A	#N/A	#N/A	0	#N/A	#N/A	#N/A	#N/A	#N/A	0	#N/A	#N/A	#N/A	#N/A	#N/A	0	#N/A	#N/A	#N/A	#N/A	#N/A	0	#N/A	#N/A	#N/A	#N/A	#N/A	0	#N/A	#N/A	#N/A
Mir8106	9	complement(122273890..122274028)	ENSMUSG00000098922	0	#N/A	#N/A	#N/A	#N/A	#N/A	0	#N/A	#N/A	#N/A	#N/A	#N/A	0	#N/A	#N/A	#N/A	#N/A	#N/A	0	#N/A	#N/A	#N/A	#N/A	#N/A	0	#N/A	#N/A	#N/A	#N/A	#N/A	0	#N/A	#N/A	#N/A	#N/A	#N/A	0	#N/A	#N/A	#N/A	#N/A	#N/A	0	#N/A	#N/A	#N/A
Mir8107	9	complement(110635999..110636115)	ENSMUSG00000099275	0	#N/A	#N/A	#N/A	#N/A	#N/A	0	#N/A	#N/A	#N/A	#N/A	#N/A	0	#N/A	#N/A	#N/A	#N/A	#N/A	0	#N/A	#N/A	#N/A	#N/A	#N/A	0	#N/A	#N/A	#N/A	#N/A	#N/A	0	#N/A	#N/A	#N/A	#N/A	#N/A	0	#N/A	#N/A	#N/A	#N/A	#N/A	0	#N/A	#N/A	#N/A
Mir8108	8	complement(25159125..25159233)	ENSMUSG00000099142	0	#N/A	#N/A	#N/A	#N/A	#N/A	0	#N/A	#N/A	#N/A	#N/A	#N/A	0	#N/A	#N/A	#N/A	#N/A	#N/A	0	#N/A	#N/A	#N/A	#N/A	#N/A	0	#N/A	#N/A	#N/A	#N/A	#N/A	0	#N/A	#N/A	#N/A	#N/A	#N/A	0	#N/A	#N/A	#N/A	#N/A	#N/A	0	#N/A	#N/A	#N/A
Mir8109	8	85700905..85701021	ENSMUSG00000098388	0	#N/A	#N/A	#N/A	#N/A	#N/A	0	#N/A	#N/A	#N/A	#N/A	#N/A	0	#N/A	#N/A	#N/A	#N/A	#N/A	0	#N/A	#N/A	#N/A	#N/A	#N/A	0	#N/A	#N/A	#N/A	#N/A	#N/A	0	#N/A	#N/A	#N/A	#N/A	#N/A	0	#N/A	#N/A	#N/A	#N/A	#N/A	0	#N/A	#N/A	#N/A
Mir8110	8	89024735..89024831	ENSMUSG00000099078	0	#N/A	#N/A	#N/A	#N/A	#N/A	0	#N/A	#N/A	#N/A	#N/A	#N/A	0	#N/A	#N/A	#N/A	#N/A	#N/A	0	#N/A	#N/A	#N/A	#N/A	#N/A	0	#N/A	#N/A	#N/A	#N/A	#N/A	0	#N/A	#N/A	#N/A	#N/A	#N/A	0	#N/A	#N/A	#N/A	#N/A	#N/A	0	#N/A	#N/A	#N/A
Mir8111	8	84005628..84005764	ENSMUSG00000098823	0	-1.58732	-0.666594	0.805651	#N/A	1	0	-1.77512	-0.827913	0.744248	#N/A	1	0	-1.6749	-0.744072	0.774025	#N/A	1	0.0376713	1.60272	0.680525	0.749804	#N/A	1	0	-1.11831	-0.16132	0.95289	#N/A	1	0	-1.05517	-0.0774786	0.977771	#N/A	1	0.0376713	2.54404	1.34712	0.568138	#N/A	1	0	1.05984	0.083841	0.974412
Mir8112	6	71271671..71271801	ENSMUSG00000098623	0	#N/A	#N/A	#N/A	#N/A	#N/A	0	#N/A	#N/A	#N/A	#N/A	#N/A	0	#N/A	#N/A	#N/A	#N/A	#N/A	0	#N/A	#N/A	#N/A	#N/A	#N/A	0	#N/A	#N/A	#N/A	#N/A	#N/A	0	#N/A	#N/A	#N/A	#N/A	#N/A	0	#N/A	#N/A	#N/A	#N/A	#N/A	0	#N/A	#N/A	#N/A
Mir8113	6	complement(125234684..125234812)	ENSMUSG00000098856	0	#N/A	#N/A	#N/A	#N/A	#N/A	0	#N/A	#N/A	#N/A	#N/A	#N/A	0	#N/A	#N/A	#N/A	#N/A	#N/A	0	#N/A	#N/A	#N/A	#N/A	#N/A	0	#N/A	#N/A	#N/A	#N/A	#N/A	0	#N/A	#N/A	#N/A	#N/A	#N/A	0	#N/A	#N/A	#N/A	#N/A	#N/A	0	#N/A	#N/A	#N/A
Mir8114	1	153899926..153900036	ENSMUSG00000099227	0.0350294	-3.99789	-1.99924	0.391109	#N/A	1	0.0350294	-4.47087	-2.16056	0.310293	#N/A	1	0.0350294	-4.21846	-2.07672	0.343706	#N/A	1	0.0437254	-1.57157	-0.652205	0.68858	#N/A	1	0	-1.11831	-0.16132	0.95289	#N/A	1	0	-1.05517	-0.0774786	0.977771	0.999996	1	0.0437254	2.54388	1.34703	0.568165	#N/A	1	0	1.05984	0.083841	0.974412
Mir8115	5	122682597..122682715	ENSMUSG00000099324	0	#N/A	#N/A	#N/A	#N/A	#N/A	0	#N/A	#N/A	#N/A	#N/A	#N/A	0	#N/A	#N/A	#N/A	#N/A	#N/A	0	#N/A	#N/A	#N/A	#N/A	#N/A	0	#N/A	#N/A	#N/A	#N/A	#N/A	0	#N/A	#N/A	#N/A	#N/A	#N/A	0	#N/A	#N/A	#N/A	#N/A	#N/A	0	#N/A	#N/A	#N/A
Mir8116	5	137293780..137293876	ENSMUSG00000099145	0	#N/A	#N/A	#N/A	#N/A	#N/A	0	#N/A	#N/A	#N/A	#N/A	#N/A	0	#N/A	#N/A	#N/A	#N/A	#N/A	0	#N/A	#N/A	#N/A	#N/A	#N/A	0	#N/A	#N/A	#N/A	#N/A	#N/A	0	#N/A	#N/A	#N/A	#N/A	#N/A	0	#N/A	#N/A	#N/A	#N/A	#N/A	0	#N/A	#N/A	#N/A
Mir8117	5	50252762..50252868	ENSMUSG00000099124	0	#N/A	#N/A	#N/A	#N/A	#N/A	0	#N/A	#N/A	#N/A	#N/A	#N/A	0	#N/A	#N/A	#N/A	#N/A	#N/A	0	#N/A	#N/A	#N/A	#N/A	#N/A	0	#N/A	#N/A	#N/A	#N/A	#N/A	0	#N/A	#N/A	#N/A	#N/A	#N/A	0	#N/A	#N/A	#N/A	#N/A	#N/A	0	#N/A	#N/A	#N/A
Mir8118	4	33438081..33438209	ENSMUSG00000098310	0	#N/A	#N/A	#N/A	#N/A	#N/A	0	#N/A	#N/A	#N/A	#N/A	#N/A	0	#N/A	#N/A	#N/A	#N/A	#N/A	0	#N/A	#N/A	#N/A	#N/A	#N/A	0	#N/A	#N/A	#N/A	#N/A	#N/A	0	#N/A	#N/A	#N/A	#N/A	#N/A	0	#N/A	#N/A	#N/A	#N/A	#N/A	0	#N/A	#N/A	#N/A
Mir8119	4	complement(129557683..129557811)	ENSMUSG00000099070	0	#N/A	#N/A	#N/A	#N/A	#N/A	0	#N/A	#N/A	#N/A	#N/A	#N/A	0	#N/A	#N/A	#N/A	#N/A	#N/A	0	#N/A	#N/A	#N/A	#N/A	#N/A	0	#N/A	#N/A	#N/A	#N/A	#N/A	0	#N/A	#N/A	#N/A	#N/A	#N/A	0	#N/A	#N/A	#N/A	#N/A	#N/A	0	#N/A	#N/A	#N/A
Mir8120	3	65659288..65659426	ENSMUSG00000098944	0	#N/A	#N/A	#N/A	#N/A	#N/A	0	#N/A	#N/A	#N/A	#N/A	#N/A	0	#N/A	#N/A	#N/A	#N/A	#N/A	0	#N/A	#N/A	#N/A	#N/A	#N/A	0	#N/A	#N/A	#N/A	#N/A	#N/A	0	#N/A	#N/A	#N/A	#N/A	#N/A	0	#N/A	#N/A	#N/A	#N/A	#N/A	0	#N/A	#N/A	#N/A
Mir871	X	complement(66810428..66810504)	ENSMUSG00000096628	0	#N/A	#N/A	#N/A	#N/A	#N/A	0	#N/A	#N/A	#N/A	#N/A	#N/A	0	#N/A	#N/A	#N/A	#N/A	#N/A	0	#N/A	#N/A	#N/A	#N/A	#N/A	0	#N/A	#N/A	#N/A	#N/A	#N/A	0	#N/A	#N/A	#N/A	#N/A	#N/A	0	#N/A	#N/A	#N/A	#N/A	#N/A	0	#N/A	#N/A	#N/A
Mir872	4	94665157..94665237	ENSMUSG00000077921	0	#N/A	#N/A	#N/A	#N/A	#N/A	0	#N/A	#N/A	#N/A	#N/A	#N/A	0	#N/A	#N/A	#N/A	#N/A	#N/A	0	#N/A	#N/A	#N/A	#N/A	#N/A	0	#N/A	#N/A	#N/A	#N/A	#N/A	0	#N/A	#N/A	#N/A	#N/A	#N/A	0	#N/A	#N/A	#N/A	#N/A	#N/A	0	#N/A	#N/A	#N/A
Mir873a	4	complement(36668510..36668586)	ENSMUSG00000078057	0	#N/A	#N/A	#N/A	#N/A	#N/A	0	#N/A	#N/A	#N/A	#N/A	#N/A	0	#N/A	#N/A	#N/A	#N/A	#N/A	0	#N/A	#N/A	#N/A	#N/A	#N/A	0	#N/A	#N/A	#N/A	#N/A	#N/A	0	#N/A	#N/A	#N/A	#N/A	#N/A	0	#N/A	#N/A	#N/A	#N/A	#N/A	0	#N/A	#N/A	#N/A
Mir873b	4	36668510..36668586	ENSMUSG00000106425	0	#N/A	#N/A	#N/A	#N/A	#N/A	0	#N/A	#N/A	#N/A	#N/A	#N/A	0	#N/A	#N/A	#N/A	#N/A	#N/A	0	#N/A	#N/A	#N/A	#N/A	#N/A	0	#N/A	#N/A	#N/A	#N/A	#N/A	0	#N/A	#N/A	#N/A	#N/A	#N/A	0	#N/A	#N/A	#N/A	#N/A	#N/A	0	#N/A	#N/A	#N/A
Mir874	13	complement(58023125..58023200)	ENSMUSG00000077962	0	#N/A	#N/A	#N/A	#N/A	#N/A	0	#N/A	#N/A	#N/A	#N/A	#N/A	0	#N/A	#N/A	#N/A	#N/A	#N/A	0	#N/A	#N/A	#N/A	#N/A	#N/A	0	#N/A	#N/A	#N/A	#N/A	#N/A	0	#N/A	#N/A	#N/A	#N/A	#N/A	0	#N/A	#N/A	#N/A	#N/A	#N/A	0	#N/A	#N/A	#N/A
Mir875	15	complement(35660970..35661047)	ENSMUSG00000077890	0	#N/A	#N/A	#N/A	#N/A	#N/A	0	#N/A	#N/A	#N/A	#N/A	#N/A	0	#N/A	#N/A	#N/A	#N/A	#N/A	0	#N/A	#N/A	#N/A	#N/A	#N/A	0	#N/A	#N/A	#N/A	#N/A	#N/A	0	#N/A	#N/A	#N/A	#N/A	#N/A	0	#N/A	#N/A	#N/A	#N/A	#N/A	0	#N/A	#N/A	#N/A
Mir876	4	complement(36645373..36645453)	ENSMUSG00000077851	0	#N/A	#N/A	#N/A	#N/A	#N/A	0	#N/A	#N/A	#N/A	#N/A	#N/A	0	#N/A	#N/A	#N/A	#N/A	#N/A	0	#N/A	#N/A	#N/A	#N/A	#N/A	0	#N/A	#N/A	#N/A	#N/A	#N/A	0	#N/A	#N/A	#N/A	#N/A	#N/A	0	#N/A	#N/A	#N/A	#N/A	#N/A	0	#N/A	#N/A	#N/A
Mir877	17	complement(35960730..35960814)	ENSMUSG00000077931	0	#N/A	#N/A	#N/A	#N/A	#N/A	0	#N/A	#N/A	#N/A	#N/A	#N/A	0	#N/A	#N/A	#N/A	#N/A	#N/A	0	#N/A	#N/A	#N/A	#N/A	#N/A	0	#N/A	#N/A	#N/A	#N/A	#N/A	0	#N/A	#N/A	#N/A	#N/A	#N/A	0	#N/A	#N/A	#N/A	#N/A	#N/A	0	#N/A	#N/A	#N/A
Mir878	X	complement(66801508..66801585)	ENSMUSG00000077872	0	#N/A	#N/A	#N/A	#N/A	#N/A	0	#N/A	#N/A	#N/A	#N/A	#N/A	0	#N/A	#N/A	#N/A	#N/A	#N/A	0	#N/A	#N/A	#N/A	#N/A	#N/A	0	#N/A	#N/A	#N/A	#N/A	#N/A	0	#N/A	#N/A	#N/A	#N/A	#N/A	0	#N/A	#N/A	#N/A	#N/A	#N/A	0	#N/A	#N/A	#N/A
Mir879	5	9375704..9375779	ENSMUSG00000077896	0	#N/A	#N/A	#N/A	#N/A	#N/A	0	#N/A	#N/A	#N/A	#N/A	#N/A	0	#N/A	#N/A	#N/A	#N/A	#N/A	0	#N/A	#N/A	#N/A	#N/A	#N/A	0	#N/A	#N/A	#N/A	#N/A	#N/A	0	#N/A	#N/A	#N/A	#N/A	#N/A	0	#N/A	#N/A	#N/A	#N/A	#N/A	0	#N/A	#N/A	#N/A
Mir880	X	complement(66800530..66800607)	ENSMUSG00000078002	0	#N/A	#N/A	#N/A	#N/A	#N/A	0	#N/A	#N/A	#N/A	#N/A	#N/A	0	#N/A	#N/A	#N/A	#N/A	#N/A	0	#N/A	#N/A	#N/A	#N/A	#N/A	0	#N/A	#N/A	#N/A	#N/A	#N/A	0	#N/A	#N/A	#N/A	#N/A	#N/A	0	#N/A	#N/A	#N/A	#N/A	#N/A	0	#N/A	#N/A	#N/A
Mir881	X	complement(66801944..66802021)	ENSMUSG00000078038	0	#N/A	#N/A	#N/A	#N/A	#N/A	0	#N/A	#N/A	#N/A	#N/A	#N/A	0	#N/A	#N/A	#N/A	#N/A	#N/A	0	#N/A	#N/A	#N/A	#N/A	#N/A	0	#N/A	#N/A	#N/A	#N/A	#N/A	0	#N/A	#N/A	#N/A	#N/A	#N/A	0	#N/A	#N/A	#N/A	#N/A	#N/A	0	#N/A	#N/A	#N/A
Mir882	12	109682197..109682273	ENSMUSG00000077881	0	#N/A	#N/A	#N/A	#N/A	#N/A	0	#N/A	#N/A	#N/A	#N/A	#N/A	0	#N/A	#N/A	#N/A	#N/A	#N/A	0	#N/A	#N/A	#N/A	#N/A	#N/A	0	#N/A	#N/A	#N/A	#N/A	#N/A	0	#N/A	#N/A	#N/A	#N/A	#N/A	0	#N/A	#N/A	#N/A	#N/A	#N/A	0	#N/A	#N/A	#N/A
Mir883a	X	complement(66780758..66780833)	ENSMUSG00000078017	0	#N/A	#N/A	#N/A	#N/A	#N/A	0	#N/A	#N/A	#N/A	#N/A	#N/A	0	#N/A	#N/A	#N/A	#N/A	#N/A	0	#N/A	#N/A	#N/A	#N/A	#N/A	0	#N/A	#N/A	#N/A	#N/A	#N/A	0	#N/A	#N/A	#N/A	#N/A	#N/A	0	#N/A	#N/A	#N/A	#N/A	#N/A	0	#N/A	#N/A	#N/A
Mir883b	X	complement(66789890..66789967)	ENSMUSG00000078024	0	#N/A	#N/A	#N/A	#N/A	#N/A	0	#N/A	#N/A	#N/A	#N/A	#N/A	0	#N/A	#N/A	#N/A	#N/A	#N/A	0	#N/A	#N/A	#N/A	#N/A	#N/A	0	#N/A	#N/A	#N/A	#N/A	#N/A	0	#N/A	#N/A	#N/A	#N/A	#N/A	0	#N/A	#N/A	#N/A	#N/A	#N/A	0	#N/A	#N/A	#N/A
Mir9-1	3	88215598..88215686	ENSMUSG00000106493	0	#N/A	#N/A	#N/A	#N/A	#N/A	0	#N/A	#N/A	#N/A	#N/A	#N/A	0	#N/A	#N/A	#N/A	#N/A	#N/A	0	#N/A	#N/A	#N/A	#N/A	#N/A	0	#N/A	#N/A	#N/A	#N/A	#N/A	0	#N/A	#N/A	#N/A	#N/A	#N/A	0	#N/A	#N/A	#N/A	#N/A	#N/A	0	#N/A	#N/A	#N/A
Mir9-2	13	83738814..83738885	ENSMUSG00000065424	0	#N/A	#N/A	#N/A	#N/A	#N/A	0	#N/A	#N/A	#N/A	#N/A	#N/A	0	#N/A	#N/A	#N/A	#N/A	#N/A	0	#N/A	#N/A	#N/A	#N/A	#N/A	0	#N/A	#N/A	#N/A	#N/A	#N/A	0	#N/A	#N/A	#N/A	#N/A	#N/A	0	#N/A	#N/A	#N/A	#N/A	#N/A	0	#N/A	#N/A	#N/A
Mir92-1	14	115044427..115044506	ENSMUSG00000076062	0	#N/A	#N/A	#N/A	#N/A	#N/A	0	#N/A	#N/A	#N/A	#N/A	#N/A	0	#N/A	#N/A	#N/A	#N/A	#N/A	0	#N/A	#N/A	#N/A	#N/A	#N/A	0	#N/A	#N/A	#N/A	#N/A	#N/A	0	#N/A	#N/A	#N/A	#N/A	#N/A	0	#N/A	#N/A	#N/A	#N/A	#N/A	0	#N/A	#N/A	#N/A
Mir92-2	X	complement(52741838..52741928)	ENSMUSG00000065613	0	#N/A	#N/A	#N/A	#N/A	#N/A	0	#N/A	#N/A	#N/A	#N/A	#N/A	0	#N/A	#N/A	#N/A	#N/A	#N/A	0	#N/A	#N/A	#N/A	#N/A	#N/A	0	#N/A	#N/A	#N/A	#N/A	#N/A	0	#N/A	#N/A	#N/A	#N/A	#N/A	0	#N/A	#N/A	#N/A	#N/A	#N/A	0	#N/A	#N/A	#N/A
Mir92b	3	complement(89227116..89227198)	ENSMUSG00000076255	0	#N/A	#N/A	#N/A	#N/A	#N/A	0	#N/A	#N/A	#N/A	#N/A	#N/A	0	#N/A	#N/A	#N/A	#N/A	#N/A	0	#N/A	#N/A	#N/A	#N/A	#N/A	0	#N/A	#N/A	#N/A	#N/A	#N/A	0	#N/A	#N/A	#N/A	#N/A	#N/A	0	#N/A	#N/A	#N/A	#N/A	#N/A	0	#N/A	#N/A	#N/A
Mir93	5	complement(138165523..138165610)	ENSMUSG00000065527	0	#N/A	#N/A	#N/A	#N/A	#N/A	0	#N/A	#N/A	#N/A	#N/A	#N/A	0	#N/A	#N/A	#N/A	#N/A	#N/A	0	#N/A	#N/A	#N/A	#N/A	#N/A	0	#N/A	#N/A	#N/A	#N/A	#N/A	0	#N/A	#N/A	#N/A	#N/A	#N/A	0	#N/A	#N/A	#N/A	#N/A	#N/A	0	#N/A	#N/A	#N/A
Mir9-3	7	79505264..79505353	ENSMUSG00000093238	0	#N/A	#N/A	#N/A	#N/A	#N/A	0	#N/A	#N/A	#N/A	#N/A	#N/A	0	#N/A	#N/A	#N/A	#N/A	#N/A	0	#N/A	#N/A	#N/A	#N/A	#N/A	0	#N/A	#N/A	#N/A	#N/A	#N/A	0	#N/A	#N/A	#N/A	#N/A	#N/A	0	#N/A	#N/A	#N/A	#N/A	#N/A	0	#N/A	#N/A	#N/A
Mir9-3hg	7	79500026..79534403	ENSMUSG00000097023	0.00195408	-1.21512	-0.281094	0.73268	0.880404	1	0.00156229	-4.45367	-2.155	0.0194681	0.0770948	1	0.00254049	-1.06122	-0.085725	0.910541	0.963249	1	0.00156229	-2.18965	-1.1307	0.189425	0.390203	1	0.00195408	-3.66523	-1.8739	0.048757	0.340895	1	0.00254049	1.14502	0.195369	0.806412	0.999996	1	0.00195408	-1.80201	-0.849605	0.340916	0.741341	1	0.00254049	4.19675	2.06927	0.0214159
Mir96	6	complement(30169446..30169551)	ENSMUSG00000065586	0	#N/A	#N/A	#N/A	#N/A	#N/A	0	#N/A	#N/A	#N/A	#N/A	#N/A	0	#N/A	#N/A	#N/A	#N/A	#N/A	0	#N/A	#N/A	#N/A	#N/A	#N/A	0	#N/A	#N/A	#N/A	#N/A	#N/A	0	#N/A	#N/A	#N/A	#N/A	#N/A	0	#N/A	#N/A	#N/A	#N/A	#N/A	0	#N/A	#N/A	#N/A
Mir98	X	151913214..151913321	ENSMUSG00000065536	0	#N/A	#N/A	#N/A	#N/A	#N/A	0	#N/A	#N/A	#N/A	#N/A	#N/A	0	#N/A	#N/A	#N/A	#N/A	#N/A	0	#N/A	#N/A	#N/A	#N/A	#N/A	0	#N/A	#N/A	#N/A	#N/A	#N/A	0	#N/A	#N/A	#N/A	#N/A	#N/A	0	#N/A	#N/A	#N/A	#N/A	#N/A	0	#N/A	#N/A	#N/A
Mir99a	16	77598936..77599000	ENSMUSG00000065530	0	#N/A	#N/A	#N/A	#N/A	#N/A	0	#N/A	#N/A	#N/A	#N/A	#N/A	0	#N/A	#N/A	#N/A	#N/A	#N/A	0	#N/A	#N/A	#N/A	#N/A	#N/A	0	#N/A	#N/A	#N/A	#N/A	#N/A	0	#N/A	#N/A	#N/A	#N/A	#N/A	0	#N/A	#N/A	#N/A	#N/A	#N/A	0	#N/A	#N/A	#N/A
Mir99ahg	16	77236317..77773427	ENSMUSG00000090386	0.562361	1.67519	0.744324	0.00469927	0.0483921	1	0.450572	1.26115	0.334738	0.177528	0.344416	1	0.513882	1.45787	0.543866	0.0284644	0.140656	1	0.483364	1.27354	0.34885	0.185188	0.385056	1	0.562361	-1.3283	-0.409586	0.119692	0.495015	1	0.562361	-1.14906	-0.200458	0.44632	0.999996	1	0.562361	-1.31537	-0.395474	0.15405	0.53158	1	0.513882	1.15599	0.209128	0.3994
Mir99b	17	17830188..17830257	ENSMUSG00000065396	0	#N/A	#N/A	#N/A	#N/A	#N/A	0	#N/A	#N/A	#N/A	#N/A	#N/A	0	#N/A	#N/A	#N/A	#N/A	#N/A	0	#N/A	#N/A	#N/A	#N/A	#N/A	0	#N/A	#N/A	#N/A	#N/A	#N/A	0	#N/A	#N/A	#N/A	#N/A	#N/A	0	#N/A	#N/A	#N/A	#N/A	#N/A	0	#N/A	#N/A	#N/A
Mirg	12	109729764..109749460	ENSMUSG00000097391	0.0471785	-1.58742	-0.666688	0.150031	0.397503	1	0.0471785	-1.67014	-0.739965	0.0883778	0.217173	1	0.0471785	-1.61512	-0.69164	0.112176	0.328831	1	0.0484906	-1.7051	-0.769853	0.0944705	0.254058	1	0.0455908	-1.0521	-0.0732766	0.874201	0.970559	1	0.0456534	-1.01745	-0.0249515	0.957107	0.999996	1	0.0484906	-1.07413	-0.103164	0.832375	0.967449	1	0.0456534	1.03406	0.0483251	0.911553
Mirlet7a-1	13	complement(48538179..48538272)	ENSMUSG00000065421	0	#N/A	#N/A	#N/A	#N/A	#N/A	0	#N/A	#N/A	#N/A	#N/A	#N/A	0	#N/A	#N/A	#N/A	#N/A	#N/A	0	#N/A	#N/A	#N/A	#N/A	#N/A	0	#N/A	#N/A	#N/A	#N/A	#N/A	0	#N/A	#N/A	#N/A	#N/A	#N/A	0	#N/A	#N/A	#N/A	#N/A	#N/A	0	#N/A	#N/A	#N/A
Mirlet7a-2	9	41536716..41536811	ENSMUSG00000092770	0	#N/A	#N/A	#N/A	#N/A	#N/A	0	#N/A	#N/A	#N/A	#N/A	#N/A	0	#N/A	#N/A	#N/A	#N/A	#N/A	0	#N/A	#N/A	#N/A	#N/A	#N/A	0	#N/A	#N/A	#N/A	#N/A	#N/A	0	#N/A	#N/A	#N/A	#N/A	#N/A	0	#N/A	#N/A	#N/A	#N/A	#N/A	0	#N/A	#N/A	#N/A
Mirlet7b	15	85707319..85707403	ENSMUSG00000065564	0	#N/A	#N/A	#N/A	#N/A	#N/A	0	#N/A	#N/A	#N/A	#N/A	#N/A	0	#N/A	#N/A	#N/A	#N/A	#N/A	0	#N/A	#N/A	#N/A	#N/A	#N/A	0	#N/A	#N/A	#N/A	#N/A	#N/A	0	#N/A	#N/A	#N/A	#N/A	#N/A	0	#N/A	#N/A	#N/A	#N/A	#N/A	0	#N/A	#N/A	#N/A
Mirlet7c-1	16	77599657..77599750	ENSMUSG00000065557	0	#N/A	#N/A	#N/A	#N/A	#N/A	0	#N/A	#N/A	#N/A	#N/A	#N/A	0	#N/A	#N/A	#N/A	#N/A	#N/A	0	#N/A	#N/A	#N/A	#N/A	#N/A	0	#N/A	#N/A	#N/A	#N/A	#N/A	0	#N/A	#N/A	#N/A	#N/A	#N/A	0	#N/A	#N/A	#N/A	#N/A	#N/A	0	#N/A	#N/A	#N/A
Mirlet7c-2	15	85706603..85706697	ENSMUSG00000065608	0	#N/A	#N/A	#N/A	#N/A	#N/A	0	#N/A	#N/A	#N/A	#N/A	#N/A	0	#N/A	#N/A	#N/A	#N/A	#N/A	0	#N/A	#N/A	#N/A	#N/A	#N/A	0	#N/A	#N/A	#N/A	#N/A	#N/A	0	#N/A	#N/A	#N/A	#N/A	#N/A	0	#N/A	#N/A	#N/A	#N/A	#N/A	0	#N/A	#N/A	#N/A
Mirlet7d	13	complement(48536012..48536114)	ENSMUSG00000065453	0	#N/A	#N/A	#N/A	#N/A	#N/A	0	#N/A	#N/A	#N/A	#N/A	#N/A	0	#N/A	#N/A	#N/A	#N/A	#N/A	0	#N/A	#N/A	#N/A	#N/A	#N/A	0	#N/A	#N/A	#N/A	#N/A	#N/A	0	#N/A	#N/A	#N/A	#N/A	#N/A	0	#N/A	#N/A	#N/A	#N/A	#N/A	0	#N/A	#N/A	#N/A
Mirlet7e	17	17830352..17830444	ENSMUSG00000105758	0	#N/A	#N/A	#N/A	#N/A	#N/A	0	#N/A	#N/A	#N/A	#N/A	#N/A	0	#N/A	#N/A	#N/A	#N/A	#N/A	0	#N/A	#N/A	#N/A	#N/A	#N/A	0	#N/A	#N/A	#N/A	#N/A	#N/A	0	#N/A	#N/A	#N/A	#N/A	#N/A	0	#N/A	#N/A	#N/A	#N/A	#N/A	0	#N/A	#N/A	#N/A
Mirlet7f-1	13	complement(48537829..48537917)	ENSMUSG00000105621	0	#N/A	#N/A	#N/A	#N/A	#N/A	0	#N/A	#N/A	#N/A	#N/A	#N/A	0	#N/A	#N/A	#N/A	#N/A	#N/A	0	#N/A	#N/A	#N/A	#N/A	#N/A	0	#N/A	#N/A	#N/A	#N/A	#N/A	0	#N/A	#N/A	#N/A	#N/A	#N/A	0	#N/A	#N/A	#N/A	#N/A	#N/A	0	#N/A	#N/A	#N/A
Mirlet7f-2	X	151912346..151912428	ENSMUSG00000065602	0	#N/A	#N/A	#N/A	#N/A	#N/A	0	#N/A	#N/A	#N/A	#N/A	#N/A	0	#N/A	#N/A	#N/A	#N/A	#N/A	0	#N/A	#N/A	#N/A	#N/A	#N/A	0	#N/A	#N/A	#N/A	#N/A	#N/A	0	#N/A	#N/A	#N/A	#N/A	#N/A	0	#N/A	#N/A	#N/A	#N/A	#N/A	0	#N/A	#N/A	#N/A
Mirlet7g	9	106178840..106178927	ENSMUSG00000065440	0	#N/A	#N/A	#N/A	#N/A	#N/A	0	#N/A	#N/A	#N/A	#N/A	#N/A	0	#N/A	#N/A	#N/A	#N/A	#N/A	0	#N/A	#N/A	#N/A	#N/A	#N/A	0	#N/A	#N/A	#N/A	#N/A	#N/A	0	#N/A	#N/A	#N/A	#N/A	#N/A	0	#N/A	#N/A	#N/A	#N/A	#N/A	0	#N/A	#N/A	#N/A
Mirlet7i	10	complement(122985640..122985724)	ENSMUSG00000065406	0	#N/A	#N/A	#N/A	#N/A	#N/A	0	#N/A	#N/A	#N/A	#N/A	#N/A	0	#N/A	#N/A	#N/A	#N/A	#N/A	0	#N/A	#N/A	#N/A	#N/A	#N/A	0	#N/A	#N/A	#N/A	#N/A	#N/A	0	#N/A	#N/A	#N/A	#N/A	#N/A	0	#N/A	#N/A	#N/A	#N/A	#N/A	0	#N/A	#N/A	#N/A
Mirt1	19	complement(53441212..53464796)	ENSMUSG00000097636	0.377442	-1.74159	-0.800402	0.05517	0.227623	1	0.985537	1.41962	0.505508	0.19772	0.36817	1	0.377442	-2.08824	-1.06229	0.00695588	0.0548094	1	0.626555	-1.11485	-0.156855	0.706449	0.843812	1	0.985537	2.4724	1.30591	0.00172764	0.0533164	1	0.335052	-1.19904	-0.261884	0.530817	0.999996	1	0.626555	1.56217	0.643547	0.14308	0.514074	1	0.985537	-2.96451	-1.56779	6.60011e-05
Mirt2_1	15	complement(76266461..76269839)	ENSMUSG00000115946	0.326	-1.53681	-0.619941	0.352369	0.61929	1	0.58539	1.0326	0.0462832	0.94094	0.968855	1	0.313775	-1.96624	-0.975438	0.121164	0.344393	1	0.313775	-4.26353	-2.09205	0.00195413	0.0164827	1	0.58539	1.58691	0.666224	0.31571	0.706345	1	0.326	-1.27943	-0.355497	0.594824	0.999996	1	0.326	-2.77427	-1.47211	0.0386834	0.264127	1	0.58539	-2.03034	-1.02172	0.102992
Mirt2_2	15	complement(76267135..76267419)	ENSMUSG00000092920	0	-1.58156	-0.661346	0.815148	#N/A	1	0.0945096	7.17096	2.84217	0.155098	0.315772	1	0.0283681	2.75221	1.46059	0.491582	#N/A	1	0	-1.88179	-0.912106	0.747055	#N/A	1	0.0945096	11.3413	3.50351	0.12082	#N/A	1	0.0283681	4.35278	2.12194	0.370471	0.999996	1	0	-1.18983	-0.250761	0.933757	#N/A	1	0.0945096	-2.60552	-1.38157	0.275895
Mis12	11	71019611..71027371	ENSMUSG00000040599	1.40198	-1.44092	-0.526992	0.0644922	0.248545	1	1.33116	-2.12513	-1.08755	5.25906e-05	0.00102697	1	1.58086	-1.44083	-0.526898	0.0497691	0.200997	1	2.04326	-1.24968	-0.321563	0.258193	0.471103	1	1.40198	-1.47484	-0.560562	0.0494826	0.343043	1	1.58086	1.00007	9.46323e-05	0.999735	0.999996	1	2.04326	1.15303	0.20543	0.493449	0.844677	1	1.58086	1.47494	0.560656	0.0370591
Mis18a	16	complement(90719312..90727404)	ENSMUSG00000022978	0.443917	-1.33909	-0.421249	0.178137	0.436301	1	0.414319	-1.65284	-0.72495	0.0139135	0.06063	1	0.4643	-1.44145	-0.527518	0.0735256	0.254856	1	0.601936	-1.22756	-0.295797	0.341923	0.559236	1	0.443917	-1.23431	-0.303701	0.331384	0.7188	1	0.4643	-1.07644	-0.106269	0.733962	0.999996	1	0.601936	1.09085	0.125452	0.702327	0.930177	1	0.4643	1.14666	0.197432	0.502729
Mis18bp1	12	complement(65132734..65172604)	ENSMUSG00000047534	0.0755888	1.04224	0.059689	0.86523	0.942078	1	0.0780856	-1.01269	-0.0181976	0.956142	0.975287	1	0.0960086	1.22902	0.297511	0.368167	0.631054	1	0.222368	2.57156	1.36264	8.87801e-05	0.00153579	1	0.0780856	-1.05547	-0.0778866	0.823419	0.953285	1	0.0960086	1.17921	0.237822	0.49529	0.999996	1	0.222368	2.46734	1.30296	0.000356996	0.0131213	1	0.0960086	1.24462	0.315708	0.33545
Misp	10	79820989..79830490	ENSMUSG00000035852	0.324715	2.96592	1.56848	0.000279998	0.00691367	1	0.358449	2.99869	1.58433	0.000100687	0.00170252	1	0.394935	3.52758	1.81868	8.01212e-06	0.00039192	0.249041	1.1964	9.63424	3.26817	2.2339e-14	4.35594e-12	6.94364e-10	0.358449	1.01105	0.0158542	0.969832	0.991963	1	0.394935	1.18937	0.2502	0.550566	0.999996	1	1.1964	3.24832	1.69969	0.000109018	0.00557022	1	0.394935	1.17637	0.234346	0.55205
Mitd1	1	complement(37874801..37890411)	ENSMUSG00000026088	1.38503	2.33206	1.22161	1.63056e-06	0.000170337	0.0506826	1.20049	1.78518	0.836073	0.000506625	0.00560223	1	1.384	2.1821	1.12571	2.82842e-06	0.000180978	0.0879159	2.02172	2.87946	1.5258	1.98701e-09	1.79841e-07	6.17623e-05	1.38503	-1.30634	-0.385535	0.127435	0.508244	1	1.38503	-1.06873	-0.0958926	0.704532	0.999996	1	2.02172	1.23472	0.304189	0.253125	0.660758	1	1.384	1.22234	0.289642	0.224408
Mitf	6	97807052..98021349	ENSMUSG00000035158	0.678455	1.22448	0.292166	0.237336	0.506274	1	0.636324	1.04722	0.0665704	0.775197	0.869593	1	0.812558	1.38808	0.473091	0.0423885	0.182057	1	0.974943	1.5012	0.58612	0.0177291	0.0819378	1	0.678455	-1.16926	-0.225596	0.36135	0.740385	1	0.812558	1.13361	0.180925	0.464109	0.999996	1	0.974943	1.226	0.293954	0.259082	0.666601	1	0.812558	1.32549	0.406521	0.0810063
Mixl1	1	complement(180693043..180697034)	ENSMUSG00000026497	0.00100957	1.84806	0.886009	0.69967	0.863272	1	0.00889252	8.37814	3.06663	0.123631	0.271694	1	0.00508286	5.80245	2.53666	0.210989	0.467829	1	0.0127279	11.6532	3.54265	0.07689	0.221059	1	0.00889252	4.53348	2.18062	0.153461	0.546437	1	0.00508286	3.13976	1.65065	0.294517	0.999996	1	0.0127279	6.30564	2.65664	0.0848894	#N/A	1	0.00889252	-1.4439	-0.529967	0.624355
Mki67	7	complement(135689784..135716361)	ENSMUSG00000031004	0.729802	-1.19485	-0.256835	0.42212	0.677155	1	1.05225	1.06605	0.09228	0.759416	0.862994	1	0.986189	1.06805	0.0949805	0.752663	0.893636	1	2.86265	2.74554	1.45709	4.99332e-06	0.000155849	0.155208	1.05225	1.27378	0.349115	0.274596	0.671605	1	0.986189	1.27617	0.351815	0.271007	0.999996	1	2.86265	3.28053	1.71393	3.49928e-07	5.12217e-05	0.0108768	1.05225	1.00187	0.0027005	0.992841
Mkks	2	complement(136873780..136891389)	ENSMUSG00000027274	0.485807	-1.43152	-0.517551	0.145527	0.390606	1	0.455264	-2.6446	-1.40305	2.95741e-05	0.00066407	0.91925	0.561338	-1.36838	-0.452468	0.176777	0.424428	1	0.466994	-1.78266	-0.834031	0.0189484	0.0858377	1	0.485807	-1.8474	-0.885499	0.012956	0.176872	1	0.561338	1.04614	0.0650821	0.854722	0.999996	1	0.485807	-1.24529	-0.31648	0.398432	0.78772	1	0.561338	1.93265	0.950581	0.00464147
Mkl1	15	complement(81012281..81190757)	ENSMUSG00000042292	0.941587	-1.01825	-0.0260885	0.898165	0.957146	1	0.85637	-1.2486	-0.32031	0.0955811	0.228899	1	1.00262	-1.03312	-0.0470107	0.806752	0.913416	1	1.26882	1.09182	0.126737	0.53401	0.724739	1	0.941587	-1.22622	-0.294221	0.148827	0.540569	1	1.00262	-1.01461	-0.0209222	0.91823	0.999996	1	1.26882	1.11174	0.152825	0.47674	0.836406	1	1.00262	1.20857	0.273299	0.154883
Mkl2	16	13256481..13417529	ENSMUSG00000009569	1.39578	1.00442	0.00636984	0.976532	0.991026	1	1.47532	-1.03979	-0.0562867	0.782757	0.875363	1	1.53629	1.02233	0.0318573	0.875992	0.946795	1	1.33994	-1.22056	-0.287549	0.184178	0.383802	1	1.47532	-1.04439	-0.0626565	0.772257	0.9363	1	1.53629	1.01782	0.0254874	0.906283	0.999996	1	1.39578	-1.22597	-0.293919	0.197764	0.594946	1	1.53629	1.063	0.0881439	0.665822
Mkln1	6	31398735..31516811	ENSMUSG00000025609	1.86557	1.2843	0.360978	0.13704	0.377259	1	2.75697	1.67726	0.746106	0.00111343	0.00990959	1	1.95678	1.2612	0.334803	0.143535	0.379732	1	2.04754	1.21485	0.280777	0.247408	0.459552	1	2.75697	1.30598	0.385128	0.112501	0.482807	1	1.95678	-1.01831	-0.0261755	0.914113	0.999996	1	2.04754	-1.05717	-0.0802011	0.753889	0.94638	1	2.75697	-1.32989	-0.411304	0.0722021
Mkln1os	6	complement(31366885..31398773)	ENSMUSG00000086212	0.156663	1.53379	0.617105	0.107535	0.331588	1	0.284768	2.49454	1.31877	0.000252816	0.00334043	1	0.147559	1.37622	0.460707	0.202889	0.45926	1	0.160204	1.36047	0.4441	0.246135	0.458182	1	0.284768	1.62638	0.701666	0.0643593	0.384188	1	0.156663	-1.1145	-0.156399	0.681203	0.999996	1	0.160204	-1.1274	-0.173005	0.666007	0.917792	1	0.284768	-1.81261	-0.858065	0.0163732
Mknk1	4	115839198..115879250	ENSMUSG00000028708	1.01611	-1.12285	-0.167165	0.3918	0.653118	1	1.00176	-1.27005	-0.344886	0.0608356	0.167996	1	1.17382	-1.0367	-0.0519922	0.777435	0.906433	1	1.25643	-1.08541	-0.118239	0.544262	0.732839	1	1.01611	-1.1311	-0.177721	0.362129	0.740499	1	1.17382	1.0831	0.115173	0.554739	0.999996	1	1.25643	1.03449	0.0489256	0.81177	0.96234	1	1.17382	1.2251	0.292894	0.110915
Mknk2	10	complement(80665327..80678112)	ENSMUSG00000020190	4.47588	-1.18253	-0.241874	0.361722	0.627051	1	7.27708	1.09668	0.133149	0.594161	0.74583	1	5.40477	-1.13076	-0.177294	0.478173	0.716835	1	3.89315	-1.74981	-0.807198	0.0023385	0.0189474	1	7.27708	1.29686	0.375023	0.157064	0.551987	1	5.40477	1.04578	0.0645795	0.807541	0.999996	1	4.47588	-1.47972	-0.565324	0.0431312	0.279731	1	7.27708	-1.24009	-0.310443	0.213973
Mkrn1	6	complement(39397804..39420462)	ENSMUSG00000029922	2.56908	-2.09546	-1.06727	2.41761e-05	0.00117701	0.751465	2.56908	-1.85912	-0.894621	0.00017222	0.0025392	1	2.56908	-1.99554	-0.996776	2.86058e-05	0.00101852	0.889155	2.56908	-2.46288	-1.30035	2.66216e-07	1.31712e-05	0.00827478	2.48983	1.12712	0.172645	0.494626	0.818796	1	2.13207	1.05007	0.0704903	0.780416	0.999996	1	1.97207	-1.17534	-0.233082	0.381857	0.77449	1	2.48983	-1.07338	-0.102155	0.668077
Mkrn2	6	115601902..115622624	ENSMUSG00000000439	0.795981	-1.12167	-0.165646	0.510592	0.743928	1	1.16308	1.1097	0.150171	0.526212	0.693897	1	1.00494	1.02714	0.0386339	0.870574	0.944274	1	0.918209	-1.17172	-0.228626	0.363234	0.579361	1	1.16308	1.24472	0.315817	0.208538	0.607718	1	1.00494	1.15211	0.20428	0.416279	0.999996	1	0.918209	-1.04462	-0.0629799	0.812052	0.96234	1	1.16308	-1.08038	-0.111537	0.637107
Mkrn2os	6	complement(115583544..115592576)	ENSMUSG00000068011	0.0234007	-1.14723	-0.19815	0.740466	0.885163	1	0.0185872	-1.59243	-0.671226	0.238344	0.417035	1	0.0295675	1.04214	0.0595518	0.914687	0.964518	1	0.0324972	1.04013	0.0567702	0.92226	0.962057	1	0.0234007	-1.38807	-0.473076	0.426408	0.781504	1	0.0295675	1.19557	0.257702	0.657935	0.999996	1	0.0324972	1.19327	0.25492	0.674388	0.921367	1	0.0295675	1.65953	0.730778	0.185718
Mkrn3	7	complement(62417593..62420139)	ENSMUSG00000070527	0.175183	-1.04361	-0.0615833	0.913032	0.964476	1	0.142285	-1.41708	-0.502923	0.345837	0.528987	1	0.207279	1.02645	0.037667	0.943263	0.977954	1	0.119603	-2.18222	-1.1258	0.0509703	0.168813	1	0.175183	-1.35787	-0.44134	0.430353	0.783954	1	0.207279	1.07122	0.0992503	0.858229	0.999996	1	0.175183	-2.09103	-1.06421	0.0766537	0.378859	1	0.207279	1.45457	0.54059	0.302937
Mks1	11	87853215..87863803	ENSMUSG00000034121	0.263849	1.09257	0.127729	0.719178	0.873683	1	0.394065	1.44131	0.527381	0.113284	0.256399	1	0.311193	1.20665	0.271005	0.417396	0.672637	1	0.301885	1.07625	0.106007	0.764428	0.871946	1	0.394065	1.31919	0.399653	0.254736	0.653633	1	0.311193	1.10441	0.143277	0.683984	0.999996	1	0.301885	-1.01517	-0.0217215	0.953265	0.989746	1	0.394065	-1.19447	-0.256376	0.436626
Mkx	18	complement(6934518..7004780)	ENSMUSG00000061013	0.0393917	-1.20283	-0.266433	0.521085	0.751235	1	0.0311662	-1.6753	-0.744419	0.0574625	0.161628	1	0.0441272	-1.1856	-0.245614	0.529876	0.755671	1	0.0436135	-1.29565	-0.373676	0.366966	0.582694	1	0.0393917	-1.3928	-0.477986	0.249495	0.648405	1	0.0441272	1.01454	0.020819	0.959918	0.999996	1	0.0436135	-1.07717	-0.107243	0.805807	0.960945	1	0.0441272	1.41304	0.498805	0.20186
Mlana	19	29697921..29708448	ENSMUSG00000024806	0.0412843	1.35535	0.438669	0.434395	0.687103	1	0.0430556	1.26294	0.336782	0.523413	0.691941	1	0.0615879	1.84641	0.884723	0.0913917	0.289968	1	0.0529197	1.48981	0.575127	0.298881	0.515531	1	0.0430556	-1.07318	-0.101886	0.850773	0.961461	1	0.0615879	1.36231	0.446054	0.407017	0.999996	1	0.0529197	1.0992	0.136458	0.809739	0.961961	1	0.0615879	1.462	0.547941	0.276042
Mlc1	15	complement(88955884..88979007)	ENSMUSG00000035805	0.602324	2.32457	1.21697	0.00179931	0.0255211	1	0.622126	2.26012	1.1764	0.00137287	0.0115196	1	0.774756	2.8937	1.53292	3.03136e-05	0.00106057	0.942237	0.509133	1.77319	0.826345	0.0340263	0.128553	1	0.622126	-1.02852	-0.040569	0.916648	0.982277	1	0.774756	1.24483	0.315951	0.414939	0.999996	1	0.602324	-1.31096	-0.390621	0.339293	0.740004	1	0.774756	1.28033	0.35652	0.328874
Mlec	5	complement(115142981..115158179)	ENSMUSG00000048578	4.11522	-1.55018	-0.632432	0.00317434	0.0372307	1	5.20342	-1.41696	-0.502794	0.0127994	0.0571399	1	5.12082	-1.35571	-0.43905	0.029749	0.144682	1	4.88995	-1.57268	-0.653225	0.00229681	0.0186952	1	5.20342	1.09402	0.129637	0.545232	0.842241	1	5.12082	1.14344	0.193382	0.366918	0.999996	1	4.88995	-1.01452	-0.0207929	0.926664	0.985649	1	5.20342	1.04518	0.0637448	0.752272
Mlf1	3	67374097..67400003	ENSMUSG00000048416	0.239268	3.58293	1.84114	4.57863e-05	0.00186345	1	0.199523	2.82329	1.49738	0.000448572	0.00512687	1	0.205229	2.99513	1.58262	0.00020885	0.0043516	1	0.211384	2.86562	1.51885	0.000768474	0.00820646	1	0.239268	-1.26906	-0.343762	0.439305	0.789146	1	0.239268	-1.19625	-0.258521	0.560979	0.999996	1	0.239268	-1.25032	-0.322294	0.491431	0.843459	1	0.205229	1.06087	0.0852412	0.838865
Mlf2	6	124931386..124937238	ENSMUSG00000030120	4.32789	-1.19405	-0.255867	0.223662	0.490825	1	4.47705	-1.33692	-0.418909	0.034485	0.11383	1	4.94221	-1.14107	-0.190386	0.336555	0.602892	1	4.6283	-1.3684	-0.452492	0.0312679	0.1216	1	4.47705	-1.11965	-0.163042	0.437622	0.788468	1	4.94221	1.04643	0.0654816	0.75522	0.999996	1	4.6283	-1.14601	-0.196624	0.374451	0.768697	1	4.94221	1.17164	0.228524	0.24814
Mlh1	9	complement(111228228..111271791)	ENSMUSG00000032498	0.490442	1.20222	0.265703	0.217619	0.483279	1	0.496394	1.0935	0.128948	0.525474	0.693351	1	0.537592	1.22477	0.292514	0.149832	0.388536	1	0.545137	1.13587	0.183801	0.393122	0.60654	1	0.496394	-1.09943	-0.136756	0.524194	0.832159	1	0.537592	1.01876	0.0268104	0.900646	0.999996	1	0.545137	-1.05841	-0.0819024	0.717341	0.936156	1	0.537592	1.12005	0.163566	0.418733
Mlh3	12	complement(85234520..85270599)	ENSMUSG00000021245	0.461929	-1.20419	-0.268067	0.317713	0.587831	1	0.396319	-1.51683	-0.601063	0.0174792	0.0713872	1	0.523815	-1.13228	-0.179225	0.478293	0.716851	1	0.508128	-1.28621	-0.363129	0.175445	0.372836	1	0.461929	-1.25963	-0.332996	0.214288	0.613626	1	0.523815	1.06352	0.0888419	0.740265	0.999996	1	0.508128	-1.06811	-0.0950618	0.736418	0.94221	1	0.523815	1.33963	0.421838	0.0949378
Mlip	9	complement(77102081..77352969)	ENSMUSG00000032355	0.0501716	3.38632	1.75972	0.00222791	0.0294805	1	0.0262825	1.73047	0.791161	0.145271	0.301963	1	0.0273781	1.83213	0.873524	0.107888	0.321276	1	0.0427934	2.65258	1.40739	0.0144457	0.0706151	1	0.0501716	-1.95688	-0.968558	0.0911126	0.447713	1	0.0501716	-1.8483	-0.886196	0.122196	0.999996	1	0.0501716	-1.27662	-0.352326	0.559572	0.875693	1	0.0273781	1.05875	0.0823629	0.878998
Mlkl	8	complement(111311797..111338177)	ENSMUSG00000012519	0.692715	1.92011	0.941193	0.00108126	0.0179647	1	0.406504	1.01372	0.0196606	0.942394	0.968977	1	0.701905	1.79333	0.842639	0.00191919	0.0222235	1	2.22321	4.97047	2.31338	7.89442e-16	1.75926e-13	2.45382e-11	0.692715	-1.89413	-0.921532	0.00132253	0.0452426	1	0.701905	-1.0707	-0.0985533	0.730887	0.999996	1	2.22321	2.58863	1.37219	5.27012e-06	0.000508375	0.163811	0.701905	1.76905	0.822979	0.00235312
Mllt1	17	complement(56892611..56935415)	ENSMUSG00000024212	0.583808	-1.01724	-0.0246658	0.896554	0.956572	1	0.663149	-1.01916	-0.027375	0.878219	0.931033	1	0.697842	1.08565	0.118558	0.507021	0.739453	1	0.656715	-1.08684	-0.120144	0.525976	0.719171	1	0.663149	-1.00188	-0.0027092	0.988574	0.997032	1	0.697842	1.10437	0.143224	0.44907	0.999996	1	0.656715	-1.06842	-0.0954786	0.632068	0.905445	1	0.697842	1.10645	0.145933	0.412615
Mllt10	2	18055237..18212388	ENSMUSG00000026743	2.3005	1.43963	0.525703	0.0460691	0.203478	1	2.21557	1.25208	0.324323	0.191795	0.361314	1	2.3282	1.36278	0.446551	0.0723048	0.252275	1	2.31675	1.24101	0.311514	0.237178	0.447126	1	2.3005	-1.1498	-0.20138	0.4447	0.792766	1	2.3282	-1.0564	-0.0791512	0.763877	0.999996	1	2.31675	-1.16005	-0.214189	0.440597	0.814352	1	2.3282	1.08841	0.122228	0.622697
Mllt11	3	complement(95219135..95232171)	ENSMUSG00000053192	0.155024	-1.23158	-0.300512	0.467999	0.713867	1	0.176217	-1.20487	-0.268882	0.489404	0.661705	1	0.157506	-1.33048	-0.411943	0.291132	0.556452	1	0.315936	1.39007	0.475154	0.246512	0.458561	1	0.176217	1.02217	0.0316306	0.938831	0.987469	1	0.157506	-1.0803	-0.111431	0.787493	0.999996	1	0.315936	1.71198	0.775666	0.0726349	0.368695	1	0.176217	-1.10425	-0.143061	0.712497
Mllt3	4	complement(87769925..88033364)	ENSMUSG00000028496	1.25279	1.41832	0.504178	0.0866986	0.295303	1	0.805838	-1.17797	-0.2363	0.394473	0.577005	1	1.23971	1.30493	0.383977	0.166423	0.411061	1	1.52857	1.47023	0.556041	0.058837	0.185639	1	1.25279	-1.67073	-0.740478	0.0118621	0.168665	1	1.25279	-1.08689	-0.120201	0.682924	0.999996	1	1.52857	1.0366	0.0518634	0.867205	0.976413	1	1.23971	1.53717	0.620277	0.0253762
Mllt6	11	97663414..97685463	ENSMUSG00000038437	4.24549	-1.08252	-0.114393	0.527982	0.755607	1	5.0201	-1.08086	-0.112173	0.511427	0.681495	1	4.98096	-1.01433	-0.0205298	0.904356	0.960122	1	4.23695	-1.33324	-0.414939	0.0220477	0.0956687	1	5.0201	1.00154	0.00221938	0.990224	0.997581	1	4.98096	1.06722	0.0938629	0.604361	0.999996	1	4.24549	-1.23161	-0.300546	0.115544	0.463224	1	5.0201	1.06558	0.0916435	0.591402
Mlph	1	90915085..90951142	ENSMUSG00000026303	0.415529	1.74249	0.801151	0.0146751	0.101192	1	0.463927	1.80147	0.849178	0.00605875	0.0337059	1	0.534604	2.15302	1.10636	0.000348692	0.00642173	1	0.614974	2.26324	1.17839	0.000323768	0.0042047	1	0.463927	1.03385	0.0480271	0.883112	0.97227	1	0.534604	1.2356	0.305209	0.35009	0.999996	1	0.614974	1.29885	0.377238	0.272917	0.681093	1	0.534604	1.19514	0.257182	0.403148
Mlst8	17	complement(24473551..24479078)	ENSMUSG00000024142	0.757986	-1.3753	-0.459742	0.168705	0.423372	1	0.686267	-1.93434	-0.951843	0.00252959	0.0180096	1	0.905503	-1.28148	-0.357815	0.254954	0.518971	1	0.896598	-1.45104	-0.537091	0.106922	0.273748	1	0.757986	-1.40649	-0.492102	0.141126	0.528924	1	0.905503	1.07321	0.101927	0.75993	0.999996	1	0.896598	-1.05508	-0.0773494	0.82576	0.966399	1	0.905503	1.50946	0.594029	0.0590882
Mlx	11	101087277..101092207	ENSMUSG00000017801	1.18728	-1.32994	-0.411357	0.165105	0.41824	1	1.4458	-1.2893	-0.366593	0.188364	0.357426	1	1.40996	-1.24744	-0.318967	0.252812	0.516559	1	1.75332	-1.12991	-0.176206	0.550466	0.737262	1	1.4458	1.03151	0.044764	0.87966	0.971379	1	1.40996	1.06614	0.0923902	0.754858	0.999996	1	1.75332	1.17703	0.235151	0.449883	0.821431	1	1.4458	1.03356	0.0476262	0.864075
Mlxip	5	123394798..123457932	ENSMUSG00000038342	2.47625	1.22079	0.287814	0.131939	0.370278	1	2.67645	1.1279	0.173637	0.335004	0.518623	1	2.80567	1.25892	0.332188	0.0651299	0.237488	1	2.88601	1.17128	0.228088	0.232417	0.44211	1	2.67645	-1.08236	-0.114178	0.549825	0.84455	1	2.80567	1.03124	0.0443739	0.81622	0.999996	1	2.88601	-1.04227	-0.0597261	0.766625	0.950897	1	2.80567	1.11617	0.158552	0.378348
Mlxipl	5	135089890..135138382	ENSMUSG00000005373	0.0764779	1.28724	0.364285	0.454076	0.702977	1	0.0975105	1.43354	0.519586	0.256727	0.437631	1	0.111992	1.71349	0.77694	0.0898529	0.287077	1	0.101069	1.41415	0.499932	0.303163	0.519185	1	0.0975105	1.11365	0.1553	0.748256	0.927782	1	0.111992	1.33113	0.412654	0.393716	0.999996	1	0.101069	1.09858	0.135646	0.790224	0.956558	1	0.111992	1.19528	0.257354	0.571808
Mlycd	8	119394878..119411102	ENSMUSG00000074064	0.94715	-1.02786	-0.0396508	0.876843	0.947421	1	1.28155	1.04923	0.069332	0.773521	0.86852	1	1.01751	-1.12082	-0.164555	0.495132	0.730747	1	0.89883	-1.42766	-0.513653	0.0447222	0.155336	1	1.28155	1.07847	0.108983	0.669365	0.896861	1	1.01751	-1.09044	-0.124904	0.624935	0.999996	1	0.94715	-1.38896	-0.474002	0.0784915	0.383426	1	1.28155	-1.176	-0.233887	0.330887
Mmaa	8	complement(79263598..79294937)	ENSMUSG00000037022	1.02856	1.5205	0.604545	0.021903	0.130373	1	0.617207	-1.15297	-0.205351	0.409462	0.589507	1	1.14215	1.60575	0.683252	0.00599727	0.0494845	1	0.857053	1.11387	0.155584	0.555287	0.741435	1	1.02856	-1.75308	-0.809895	0.00210354	0.0600978	1	1.14215	1.05607	0.0787068	0.764793	0.999996	1	1.02856	-1.36506	-0.448961	0.105566	0.443341	1	1.14215	1.85138	0.888602	0.000343786
Mmab	5	complement(114431034..114444060)	ENSMUSG00000029575	0.366649	-1.14595	-0.196542	0.600118	0.803573	1	0.263418	-1.78082	-0.832539	0.0187114	0.0748886	1	0.443407	-1.02707	-0.0385336	0.913061	0.963987	1	0.379761	-1.30994	-0.389497	0.298198	0.514825	1	0.366649	-1.55401	-0.635997	0.0898937	0.444831	1	0.443407	1.11575	0.158009	0.672611	0.999996	1	0.379761	-1.1431	-0.192955	0.624543	0.903024	1	0.443407	1.73388	0.794005	0.0245081
Mmachc	4	complement(116702279..116708406)	ENSMUSG00000028690	0.398753	-1.06714	-0.0937538	0.812088	0.921073	1	0.300008	-1.59648	-0.674892	0.070216	0.18506	1	0.418134	-1.11185	-0.152962	0.680597	0.852537	1	0.469071	-1.09586	-0.132063	0.736799	0.863076	1	0.398753	-1.49603	-0.581138	0.140115	0.528429	1	0.418134	-1.04189	-0.059208	0.88018	0.999996	1	0.469071	-1.02691	-0.0383093	0.926102	0.985649	1	0.418134	1.43588	0.52193	0.159575
Mmadhc	2	complement(50279881..50296801)	ENSMUSG00000026766	1.08199	1.00883	0.0126874	0.954708	0.981252	1	1.35579	1.12512	0.170078	0.418603	0.597819	1	1.10668	-1.047	-0.0662573	0.753031	0.893896	1	1.5038	1.18001	0.238801	0.283909	0.499962	1	1.35579	1.11527	0.157391	0.479573	0.811748	1	1.10668	-1.05625	-0.0789447	0.723223	0.999996	1	1.5038	1.16968	0.226114	0.335004	0.737918	1	1.35579	-1.178	-0.236335	0.259886
Mmd	11	90249456..90278589	ENSMUSG00000003948	1.25315	-1.43111	-0.517139	0.00975348	0.0783771	1	1.50743	-1.35598	-0.439334	0.019744	0.077886	1	1.399	-1.409	-0.49467	0.00870503	0.0634924	1	1.69987	-1.28117	-0.357463	0.073632	0.214718	1	1.50743	1.05541	0.077805	0.697209	0.908649	1	1.399	1.0157	0.022469	0.910576	0.999996	1	1.69987	1.11704	0.159676	0.448571	0.8209	1	1.50743	-1.0391	-0.0553359	0.769
Mmd2	5	complement(142562358..142608800)	ENSMUSG00000039533	0.00141341	1.17585	0.2337	0.805314	0.918107	1	0.00071071	-2.1808	-1.12486	0.24802	0.428079	1	0.000944671	-1.39441	-0.479655	0.608505	0.805236	1	0.001826	1.23526	0.304817	0.742011	0.866349	1	0.00141341	-2.56429	-1.35856	0.164636	0.560248	1	0.00141341	-1.63961	-0.713356	0.448145	0.999996	1	0.001826	1.05053	0.0711166	0.939047	0.98613	1	0.000944671	1.56396	0.645203	0.504304
Mme	3	63241537..63386030	ENSMUSG00000027820	0.586273	1.3479	0.430717	0.0663611	0.252554	1	0.464103	-1.01062	-0.0152431	0.945065	0.969494	1	0.642905	1.37612	0.460606	0.037288	0.167837	1	0.3819	-1.29752	-0.375761	0.109356	0.277512	1	0.586273	-1.36222	-0.44596	0.0571111	0.366141	1	0.642905	1.02093	0.0298886	0.898522	0.999996	1	0.586273	-1.74894	-0.806478	0.00110287	0.0281048	1	0.642905	1.39074	0.475849	0.0312844
Mmel1	4	154869585..154895528	ENSMUSG00000058183	0.0139012	-1.8955	-0.922577	0.119711	0.351851	1	0.0141593	-1.69116	-0.758011	0.168044	0.332097	1	0.0140298	-1.59538	-0.673899	0.22181	0.481541	1	0.0139012	-2.07643	-1.0541	0.0727744	0.213495	1	0.0141593	1.12083	0.164567	0.781211	0.939383	1	0.0140298	1.18812	0.248679	0.67553	0.999996	1	0.0123549	-1.09545	-0.131525	0.834	0.968088	1	0.0141593	1.06003	0.0841118	0.878707
Mmgt1	X	complement(56585512..56598069)	ENSMUSG00000061273	1.25445	-1.18825	-0.248833	0.311673	0.581661	1	1.47885	-1.12179	-0.165799	0.473934	0.648528	1	1.39554	-1.14388	-0.193939	0.402587	0.660685	1	1.17264	-1.47894	-0.564561	0.0216439	0.0942796	1	1.47885	1.05924	0.0830336	0.735145	0.921665	1	1.39554	1.03878	0.0548939	0.823148	0.999996	1	1.25445	-1.24464	-0.315728	0.222797	0.626785	1	1.47885	-1.0197	-0.0281397	0.903117
Mmgt2	11	62648664..62666354	ENSMUSG00000048497	0.241326	-1.26872	-0.343369	0.236617	0.505742	1	0.259242	-1.31942	-0.399898	0.142627	0.298229	1	0.291683	-1.13562	-0.183476	0.501131	0.734794	1	0.391326	1.0682	0.0951806	0.741004	0.865891	1	0.259242	-1.03996	-0.0565295	0.845011	0.959924	1	0.291683	1.1172	0.159893	0.580275	0.999996	1	0.391326	1.35524	0.438549	0.148536	0.52257	1	0.291683	1.16185	0.216423	0.425742
Mmp10	9	7502352..7510240	ENSMUSG00000047562	0.000666699	-1.3297	-0.411097	0.809332	#N/A	1	0.000991884	-1.07754	-0.107741	0.942906	0.968977	1	0.00103147	1.04633	0.0653367	0.965474	#N/A	1	0.00441269	3.18642	1.67194	0.209863	#N/A	1	0.000991884	1.23401	0.303356	0.845909	#N/A	1	0.00103147	1.3913	0.476433	0.760922	0.999996	1	0.00441269	4.23697	2.08303	0.135895	#N/A	1	0.00103147	1.12746	0.173078	0.897698
Mmp11	10	complement(75923222..75936496)	ENSMUSG00000000901	0.482079	-1.02094	-0.0298985	0.920198	0.967006	1	0.459363	-1.15135	-0.203321	0.469496	0.645248	1	0.496326	-1.02157	-0.0307903	0.912795	0.963958	1	0.334652	-1.66777	-0.737922	0.0136275	0.0676378	1	0.482079	-1.12773	-0.173422	0.559682	0.849947	1	0.496326	-1.00062	-0.000891819	0.997607	0.999996	1	0.482079	-1.63356	-0.708024	0.0243238	0.203387	1	0.496326	1.12703	0.17253	0.537712
Mmp12	9	7344381..7369499	ENSMUSG00000049723	0.0456194	-1.7542	-0.810814	0.0834717	0.289156	1	0.0456194	-3.18082	-1.6694	0.00017991	0.00261795	1	0.0460389	-1.60313	-0.680894	0.121285	0.344517	1	0.0617059	-1.37114	-0.455378	0.325615	0.542808	1	0.0399977	-1.81326	-0.858586	0.0705582	0.400025	1	0.0460389	1.09423	0.129919	0.78175	0.999996	1	0.0617059	1.27937	0.355436	0.469428	0.831606	1	0.0460389	1.98413	0.988506	0.0267445
Mmp13	9	7272514..7283331	ENSMUSG00000050578	0.0472301	2.05777	1.04108	0.0587813	0.235591	1	0.0284095	1.11463	0.156566	0.767927	0.865009	1	0.04156	1.64584	0.71882	0.171017	0.41683	1	0.0904968	3.26198	1.70575	0.00158436	0.0141956	1	0.0472301	-1.84615	-0.884518	0.0941622	0.452478	1	0.0472301	-1.25029	-0.322264	0.537718	0.999996	1	0.0904968	1.5852	0.664665	0.216584	0.620357	1	0.04156	1.47657	0.562254	0.262212
Mmp14	14	54431612..54445364	ENSMUSG00000000957	1.44428	-1.27346	-0.348755	0.202949	0.466188	1	3.07841	1.44692	0.532988	0.0386263	0.123297	1	1.68564	-1.16575	-0.221256	0.391274	0.651767	1	4.81262	2.14105	1.09832	5.78486e-05	0.00110525	1	3.07841	1.8426	0.881743	0.00125759	0.0437648	1	1.68564	1.0924	0.127499	0.641352	0.999996	1	4.81262	2.72654	1.44707	5.01621e-07	7.05549e-05	0.0155919	3.07841	-1.68675	-0.754244	0.00339871
Mmp15	8	95352268..95375080	ENSMUSG00000031790	1.88705	1.05	0.070386	0.818911	0.923748	1	2.40039	1.24208	0.312759	0.280362	0.46381	1	2.32006	1.25119	0.323306	0.264525	0.529525	1	1.19256	-1.67447	-0.743701	0.0156105	0.0747113	1	2.40039	1.18294	0.242373	0.430041	0.783607	1	2.32006	1.19162	0.25292	0.410302	0.999996	1	1.88705	-1.75819	-0.814087	0.011995	0.132108	1	2.40039	1.00734	0.0105472	0.970933
Mmp16	4	17852893..18119145	ENSMUSG00000028226	0.0342447	2.57192	1.36284	0.000511843	0.0107027	1	0.0177562	1.31054	0.39016	0.29296	0.477237	1	0.0299553	2.17872	1.12348	0.00241292	0.0262642	1	0.0264691	1.79015	0.840078	0.0322668	0.124065	1	0.0342447	-1.96249	-0.972684	0.0125101	0.173405	1	0.0342447	-1.18047	-0.239361	0.538133	0.999996	1	0.0342447	-1.43671	-0.522766	0.202158	0.600928	1	0.0299553	1.66246	0.733322	0.0459109
Mmp17	5	129584169..129611099	ENSMUSG00000029436	0.0558267	1.17139	0.228224	0.567616	0.782215	1	0.0686481	1.2346	0.304042	0.417291	0.596715	1	0.0776492	1.47946	0.565069	0.131443	0.360618	1	0.0716107	1.22891	0.297382	0.453303	0.659952	1	0.0686481	1.05396	0.0758183	0.84696	0.96038	1	0.0776492	1.26299	0.336845	0.390927	0.999996	1	0.0716107	1.0491	0.0691577	0.867209	0.976413	1	0.0776492	1.19833	0.261027	0.477797
Mmp19	10	128790910..128800824	ENSMUSG00000025355	1.39608	-1.87436	-0.906395	0.00137384	0.0210757	1	1.39608	-1.91153	-0.934731	0.000456119	0.00517938	1	1.40358	-1.66926	-0.73921	0.00557144	0.0470793	1	3.01362	1.11243	0.153716	0.585799	0.761768	1	1.30228	-1.01984	-0.0283364	0.92034	0.983582	1	1.40358	1.12287	0.167185	0.555176	0.999996	1	3.01362	2.08509	1.06011	0.00037287	0.0135857	1	1.40358	1.14514	0.195521	0.46363
Mmp1a	9	7464141..7476869	ENSMUSG00000043089	0.000316616	1.89393	0.921382	0.666325	#N/A	1	0.000325618	1.45027	0.536324	0.799244	#N/A	1	0.000339917	1.61615	0.692562	0.743698	#N/A	1	0.0011837	3.74372	1.90447	0.32673	#N/A	1	0.000325618	-1.30591	-0.385057	0.813976	#N/A	1	0.000339917	-1.17188	-0.22882	0.889604	0.999996	1	0.0011837	1.9767	0.983091	0.487165	#N/A	1	0.000339917	1.11438	0.156237	0.922792
Mmp1b	9	complement(7368239..7388047)	ENSMUSG00000041620	0.000468969	1.25389	0.326407	0.83273	0.92624	1	0.0012713	2.33669	1.22447	0.364455	0.547547	1	0.00107437	2.26047	1.17662	0.391068	0.651573	1	0.00177907	3.18659	1.67201	0.214977	0.421084	1	0.0012713	1.86356	0.898058	0.455125	0.799336	1	0.00107437	1.80277	0.850215	0.488258	0.999996	1	0.00177907	2.54137	1.34561	0.262311	#N/A	1	0.0012713	-1.03372	-0.0478434	0.960627
Mmp2	8	92827291..92853420	ENSMUSG00000031740	0.832574	-1.01811	-0.0258888	0.927765	0.969824	1	0.688868	-1.31045	-0.390058	0.147435	0.304825	1	1.16858	1.29965	0.378125	0.159799	0.402194	1	0.694769	-1.42021	-0.506107	0.0763828	0.219958	1	0.832574	-1.28714	-0.364169	0.201825	0.600993	1	1.16858	1.32318	0.404014	0.156397	0.999996	1	0.832574	-1.39495	-0.480218	0.110373	0.453314	1	1.16858	1.70312	0.768182	0.00425356
Mmp20	9	7628231..7674979	ENSMUSG00000018620	0.000847461	-1.28344	-0.360014	0.731474	0.880027	1	0.000643816	-2.70989	-1.43824	0.177535	0.344416	1	0.000643816	-22.602	-4.49838	0.0304419	0.147149	1	0.00117242	-1.09409	-0.129726	0.897459	0.94996	1	0.000847461	-2.11143	-1.07822	0.33213	0.719598	1	0.000847461	-17.6105	-4.13836	0.0489754	0.999996	1	0.00117242	1.17307	0.230288	0.8271	0.96662	1	0.000409413	-8.34054	-3.06014	0.147122
Mmp21	7	complement(133674270..133680061)	ENSMUSG00000030981	0.137175	1.40751	0.493147	0.302684	0.572769	1	0.25751	2.26238	1.17784	0.00821339	0.0419645	1	0.100833	-1.03078	-0.0437376	0.923653	0.968784	1	0.167326	1.44788	0.533938	0.260276	0.473535	1	0.25751	1.60736	0.684696	0.137163	0.523955	1	0.137175	-1.45084	-0.536884	0.254393	0.999996	1	0.167326	1.02868	0.0407911	0.933442	0.985649	1	0.25751	-2.33202	-1.22158	0.00525188
Mmp23	4	complement(155650655..155653384)	ENSMUSG00000029061	0.700973	1.22415	0.291786	0.464421	0.71091	1	0.682776	1.01824	0.0260812	0.944706	0.96945	1	0.784447	1.2484	0.320078	0.394217	0.65432	1	0.475428	-1.46229	-0.548225	0.17202	0.368334	1	0.700973	-1.20222	-0.265705	0.500601	0.820893	1	0.784447	1.0198	0.0282927	0.942774	0.999996	1	0.700973	-1.79006	-0.84001	0.0448505	0.285957	1	0.784447	1.22603	0.293997	0.428172
Mmp24	2	155775342..155818366	ENSMUSG00000027612	0.0367081	-1.08863	-0.122508	0.762299	0.895871	1	0.0469372	1.02491	0.0354929	0.925525	0.959573	1	0.0444575	1.04559	0.064318	0.865734	0.941666	1	0.0293927	-1.62379	-0.699366	0.0850466	0.236545	1	0.0469372	1.11574	0.158001	0.693621	0.907194	1	0.0444575	1.13826	0.186827	0.641901	0.999996	1	0.0367081	-1.4916	-0.576857	0.175859	0.564024	1	0.0469372	1.02018	0.0288251	0.938921
Mmp25	17	complement(23628311..23645277)	ENSMUSG00000023903	0.0962239	-1.18303	-0.242491	0.613721	0.810806	1	0.0982513	-1.23859	-0.308694	0.494366	0.666058	1	0.115153	-1.00395	-0.00568766	0.989946	0.995529	1	0.400501	3.1109	1.63733	0.000550057	0.0063322	1	0.0982513	-1.04696	-0.0662034	0.889916	0.974399	1	0.115153	1.17838	0.236803	0.620288	0.999996	1	0.400501	3.6803	1.87982	0.000166621	0.00749729	1	0.115153	1.23371	0.303006	0.499891
Mmp27	9	7571396..7581885	ENSMUSG00000070323	0.0535352	1.41289	0.498647	0.36734	0.632446	1	0.0657188	1.4409	0.526967	0.310414	0.495021	1	0.0603934	1.37234	0.456638	0.381615	0.642904	1	0.0755807	1.54553	0.628099	0.251404	0.4635	1	0.0657188	1.01982	0.0283202	0.957927	0.988527	1	0.0603934	-1.02955	-0.0420096	0.937894	0.999996	1	0.0755807	1.09388	0.129452	0.818487	0.964744	1	0.0657188	-1.04996	-0.0703298	0.889148
Mmp28	11	complement(83440768..83463071)	ENSMUSG00000020682	0.939934	-1.31423	-0.394219	0.228546	0.496562	1	0.862408	-1.77378	-0.826829	0.00739604	0.0388593	1	1.21798	-1.12706	-0.172566	0.57591	0.785018	1	0.862408	-2.67973	-1.42209	1.43715e-05	0.000362279	0.446709	0.939934	-1.34967	-0.43261	0.186398	0.58574	1	1.21798	1.16607	0.221653	0.498172	0.999996	1	0.939934	-2.03901	-1.02787	0.0029292	0.0545881	1	1.21798	1.57381	0.654264	0.0339502
Mmp3	9	7445822..7455975	ENSMUSG00000043613	0.462245	-1.35115	-0.434191	0.215471	0.480613	1	1.18417	1.68592	0.753532	0.0217494	0.0831702	1	0.687031	1.03357	0.0476393	0.884981	0.951044	1	0.964298	1.30027	0.378812	0.276869	0.492425	1	1.18417	2.27793	1.18772	0.00065626	0.0275229	1	0.687031	1.39651	0.48183	0.167988	0.999996	1	0.964298	1.75686	0.813003	0.0269431	0.214803	1	1.18417	-1.63115	-0.705893	0.0310051
Mmp7	9	7692090..7699585	ENSMUSG00000018623	0.00268824	1.17168	0.228581	0.856363	0.937488	1	0.00217456	-1.3289	-0.410234	0.741618	0.854741	1	0.00165199	-3.31675	-1.72977	0.263388	0.528594	1	0.0243705	7.14149	2.83622	0.0101299	0.0550189	1	0.00268824	-1.55705	-0.638814	0.597341	0.869481	1	0.00268824	-3.88618	-1.95835	0.197231	0.999996	1	0.0243705	6.09507	2.60764	0.0142102	0.146835	1	0.00217456	-2.49586	-1.31954	0.380064
Mmp8	9	7558456..7568485	ENSMUSG00000005800	0.376516	-1.32779	-0.409028	0.555289	0.774283	1	0.822022	1.49886	0.583862	0.370877	0.553822	1	0.427155	-1.20704	-0.271472	0.677779	0.850994	1	0.655627	1.15915	0.213062	0.758213	0.869405	1	0.822022	1.99017	0.99289	0.151467	0.543671	1	0.427155	1.10004	0.137556	0.842669	0.999996	1	0.655627	1.5391	0.622091	0.393935	0.78389	1	0.822022	-1.80918	-0.855334	0.189612
Mmp9	2	164940780..164955850	ENSMUSG00000017737	0.603387	-4.12975	-2.04606	0.000669515	0.0128645	1	0.603387	-2.14061	-1.09802	0.0521453	0.150999	1	0.603387	-3.89645	-1.96216	0.000532744	0.00871369	1	0.603387	-8.4235	-3.07442	3.41121e-07	1.62882e-05	0.0106031	0.52937	1.92924	0.948032	0.115086	0.486883	1	0.266434	1.05988	0.0838944	0.889283	0.999996	1	0.25278	-2.03971	-1.02836	0.106449	0.445491	1	0.52937	-1.82025	-0.864137	0.127276
Mmrn1	6	60924976..60989378	ENSMUSG00000054641	0.207724	-1.21122	-0.276458	0.352002	0.618881	1	0.327934	1.09302	0.128322	0.646209	0.785349	1	0.242581	-1.18229	-0.241579	0.388083	0.648996	1	0.190818	-1.64729	-0.720098	0.0153438	0.0737909	1	0.327934	1.32389	0.40478	0.172102	0.569978	1	0.242581	1.02447	0.0348793	0.90644	0.999996	1	0.207724	-1.36003	-0.44364	0.156369	0.535415	1	0.327934	-1.29226	-0.369901	0.18531
Mmrn2	14	34375465..34404287	ENSMUSG00000041445	0.778828	-1.51127	-0.595761	0.0377669	0.181269	1	0.778828	-1.81759	-0.862028	0.00142778	0.0118588	1	0.846734	-1.51639	-0.600645	0.026267	0.133322	1	0.778828	-2.02274	-1.01631	0.000394236	0.00491757	1	0.744373	-1.20269	-0.266266	0.353227	0.735286	1	0.846734	-1.00339	-0.00488337	0.986415	0.999996	1	0.744373	-1.33844	-0.420551	0.164288	0.547851	1	0.846734	1.19863	0.261383	0.333577
Mms19	19	complement(41941086..41981157)	ENSMUSG00000025159	0.720858	1.09105	0.125714	0.528128	0.755728	1	0.921422	1.22422	0.291863	0.119843	0.266354	1	0.838274	1.1834	0.242939	0.195701	0.45024	1	0.972923	1.23516	0.304703	0.12556	0.303531	1	0.921422	1.12206	0.166149	0.402895	0.766225	1	0.838274	1.08465	0.117225	0.555303	0.999996	1	0.972923	1.13209	0.178989	0.392482	0.782571	1	0.921422	-1.03449	-0.0489238	0.793696
Mms22l	4	24496451..24602950	ENSMUSG00000045751	0.110615	1.686	0.753602	0.0104152	0.0817829	1	0.110546	1.51777	0.60195	0.0299736	0.103783	1	0.126774	1.79546	0.84435	0.00232821	0.0255575	1	0.240763	3.12055	1.6418	2.12762e-08	1.46933e-06	0.000661327	0.110615	-1.11084	-0.151652	0.603761	0.872012	1	0.126774	1.06492	0.0907474	0.756106	0.999996	1	0.240763	1.85087	0.8882	0.00383797	0.0648513	1	0.126774	1.18296	0.2424	0.378437
Mn1	5	111417362..111457033	ENSMUSG00000070576	0.386244	1.40393	0.48947	0.107148	0.330947	1	0.365834	1.19554	0.25766	0.368348	0.551172	1	0.387522	1.31799	0.39834	0.164375	0.407936	1	0.203029	-1.56891	-0.649767	0.0329277	0.125637	1	0.386244	-1.17431	-0.23181	0.443922	0.792105	1	0.387522	-1.0652	-0.0911303	0.763469	0.999996	1	0.386244	-2.20265	-1.13924	0.000371692	0.0135624	1	0.387522	1.10242	0.140679	0.622061
Mnat1	12	73123717..73273988	ENSMUSG00000021103	0.797465	1.38229	0.467064	0.0276105	0.150049	1	0.899166	1.39194	0.477097	0.0169893	0.0700228	1	0.826958	1.32929	0.410653	0.0399572	0.175945	1	0.809845	1.19579	0.257962	0.223678	0.431932	1	0.899166	1.00698	0.0100329	0.962224	0.989632	1	0.826958	-1.03988	-0.0564107	0.790035	0.999996	1	0.809845	-1.15597	-0.209102	0.349065	0.74832	1	0.899166	-1.04713	-0.0664436	0.739339
Mnd1	3	complement(84087933..84155786)	ENSMUSG00000033752	0.0317752	-1.17357	-0.230903	0.579519	0.790391	1	0.0323257	-1.25871	-0.331942	0.397117	0.578848	1	0.0334989	-1.1819	-0.241108	0.538916	0.761556	1	0.0372751	-1.17069	-0.227359	0.583789	0.760351	1	0.0323257	-1.07255	-0.101039	0.807665	0.949021	1	0.0334989	-1.0071	-0.0102048	0.980402	0.999996	1	0.0372751	1.00246	0.00354366	0.993527	0.998107	1	0.0334989	1.06499	0.0908345	0.816116
Mndal	1	complement(173849126..173942491)	ENSMUSG00000090272	2.22148	2.28723	1.1936	1.0577e-05	0.000678903	0.328766	0.883627	-1.19805	-0.260685	0.307752	0.492071	1	2.10106	2.01585	1.01139	7.53714e-05	0.0020611	1	3.93483	3.37459	1.75471	9.3505e-11	1.11195e-08	2.90642e-06	2.22148	-2.74021	-1.45429	7.93208e-08	3.91665e-05	0.00246553	2.22148	-1.13462	-0.182214	0.501013	0.999996	1	3.93483	1.4754	0.561111	0.0492832	0.301093	1	2.10106	2.41508	1.27207	6.33726e-07
Mns1	9	72438011..72462025	ENSMUSG00000032221	0.200221	2.34928	1.23222	0.00292898	0.0353822	1	0.241296	2.64468	1.40309	0.000324115	0.00401769	1	0.251054	2.86481	1.51844	0.000100426	0.00254418	1	0.290604	3.08855	1.62693	8.08956e-05	0.00143018	1	0.241296	1.12574	0.170878	0.675135	0.899205	1	0.251054	1.21944	0.286221	0.482796	0.999996	1	0.290604	1.31468	0.394715	0.357846	0.756515	1	0.251054	1.08323	0.115344	0.763609
Mnt	11	74830920..74845725	ENSMUSG00000000282	1.70615	1.0516	0.072585	0.741684	0.885699	1	2.23721	1.15057	0.202343	0.329227	0.513273	1	1.88807	1.05694	0.0798885	0.700296	0.864893	1	1.57649	-1.26907	-0.343771	0.118471	0.292963	1	2.23721	1.09411	0.129758	0.554651	0.847233	1	1.88807	1.00508	0.00730349	0.97349	0.999996	1	1.70615	-1.33455	-0.416356	0.0724144	0.367947	1	2.23721	-1.08859	-0.122455	0.554015
Mnx1	5	complement(29473034..29478470)	ENSMUSG00000001566	0	-1.58732	-0.666594	0.809782	#N/A	1	0.00378344	4.99788	2.32131	0.234313	0.41226	1	0.00149664	2.63526	1.39795	0.497473	#N/A	1	0.00273879	3.74347	1.90438	0.345184	#N/A	1	0.00378344	7.93323	2.98791	0.176016	#N/A	1	0.00149664	4.18301	2.06454	0.370371	0.999996	1	0.00273879	5.94209	2.57097	0.256624	#N/A	1	0.00378344	-1.89654	-0.923367	0.443553
Moap1	12	complement(102742230..102743661)	ENSMUSG00000096458	0.892953	-1.20315	-0.266818	0.580793	0.791163	1	1.02242	-1.28265	-0.35913	0.429204	0.607438	1	1.15101	-1.06399	-0.0894856	0.843743	0.931192	1	1.15301	-1.1862	-0.246352	0.608346	0.778306	1	1.02242	-1.06608	-0.0923121	0.847824	0.960584	1	1.15101	1.13079	0.177333	0.712248	0.999996	1	1.15301	1.01429	0.0204658	0.967745	0.993184	1	1.15101	1.20551	0.269645	0.550574
Mob1a	6	83326016..83343776	ENSMUSG00000043131	3.87376	-1.68547	-0.753147	0.00128187	0.02006	1	3.87376	-1.89074	-0.918954	3.06943e-05	0.00068197	0.954072	4.1488	-1.62908	-0.704059	0.00140538	0.0175764	1	5.67902	-1.32581	-0.40687	0.081728	0.230569	1	3.69853	-1.12179	-0.165808	0.478432	0.811057	1	4.1488	1.03461	0.049088	0.833783	0.999996	1	5.67902	1.27128	0.346277	0.160026	0.541508	1	4.1488	1.16062	0.214896	0.329739
Mob1b	5	88720855..88764220	ENSMUSG00000006262	1.9449	1.4542	0.540223	0.0179048	0.115413	1	2.18874	1.48482	0.570287	0.00801476	0.0412522	1	2.03226	1.44447	0.530544	0.0136543	0.0858973	1	2.04767	1.34004	0.422274	0.0641436	0.196016	1	2.18874	1.02106	0.0300638	0.895035	0.976569	1	2.03226	-1.00673	-0.00967843	0.966126	0.999996	1	2.04767	-1.08519	-0.117949	0.623394	0.903024	1	2.18874	-1.02793	-0.0397422	0.853211
Mob2	7	complement(142008535..142061065)	ENSMUSG00000025147	2.21483	1.10113	0.138986	0.46141	0.708254	1	3.04356	1.32156	0.402243	0.0237083	0.0879585	1	2.25871	1.04566	0.0644077	0.71733	0.874206	1	1.9411	-1.22325	-0.290716	0.123414	0.300218	1	3.04356	1.20019	0.263257	0.162592	0.55803	1	2.25871	-1.05305	-0.074578	0.692508	0.999996	1	2.21483	-1.34695	-0.429701	0.0306622	0.231417	1	3.04356	-1.26386	-0.337835	0.0573061
Mob3a	10	complement(80685253..80701977)	ENSMUSG00000003348	0.896814	-1.87203	-0.904605	0.00125576	0.0197808	1	0.896814	-2.29377	-1.19772	5.83051e-06	0.000187181	0.18123	0.896814	-1.93359	-0.951279	0.00031776	0.00599552	1	1.28677	-1.34003	-0.422267	0.131035	0.312351	1	0.71865	-1.22528	-0.293114	0.296426	0.691379	1	0.794192	-1.03288	-0.0466736	0.867935	0.999996	1	1.28677	1.39701	0.482339	0.102335	0.435659	1	0.794192	1.18628	0.24644	0.351557
Mob3b	4	complement(34949074..35157484)	ENSMUSG00000073910	0.899163	1.57777	0.657889	0.0090473	0.0746077	1	0.824062	1.34872	0.431589	0.0693326	0.183687	1	1.00328	1.69312	0.759685	0.00138828	0.0174335	1	0.866115	1.34643	0.42914	0.0886068	0.243272	1	0.899163	-1.16983	-0.226299	0.369007	0.744903	1	1.00328	1.07311	0.101796	0.686132	0.999996	1	0.899163	-1.17182	-0.228749	0.388976	0.780212	1	1.00328	1.25536	0.328096	0.167106
Mob3c	4	115828092..115836185	ENSMUSG00000028709	1.52465	-1.1361	-0.184095	0.440856	0.692356	1	1.86131	-1.094	-0.129607	0.564236	0.721537	1	1.71439	-1.10422	-0.143022	0.524991	0.751978	1	2.19726	1.02878	0.0409332	0.863525	0.930676	1	1.86131	1.03849	0.054488	0.819047	0.952109	1	1.71439	1.02888	0.0410728	0.863194	0.999996	1	2.19726	1.1688	0.225029	0.369607	0.765527	1	1.86131	-1.00934	-0.0134152	0.952303
Mob4	1	55131231..55154899	ENSMUSG00000025979	1.42137	-1.02864	-0.0407387	0.837356	0.927986	1	1.86465	1.13447	0.182018	0.330036	0.514045	1	1.51691	-1.03425	-0.0485844	0.795061	0.907692	1	1.85304	1.07833	0.108799	0.582963	0.759722	1	1.86465	1.16696	0.222756	0.260565	0.658951	1	1.51691	-1.00545	-0.00784572	0.968418	0.999996	1	1.85304	1.10921	0.149538	0.473629	0.834014	1	1.86465	-1.17332	-0.230602	0.216425
Mobp	9	120149707..120181484	ENSMUSG00000032517	0.0199672	-39.5281	-5.30481	0.000437471	0.00952578	1	0.0199672	-2.69859	-1.43221	0.24382	0.423558	1	0.0199672	-67.2038	-6.07047	5.37512e-05	0.001615	1	0.0199672	-39.3709	-5.29906	0.000295525	0.00394216	1	0.00730832	14.6477	3.8726	0.0104213	0.158698	1	0.000351089	-1.70015	-0.765666	0.660289	0.999996	1	0.000623474	1.00399	0.00574969	0.997315	0.99926	1	0.00730832	-24.9033	-4.63826	0.00207566
Mocos	18	24653691..24701575	ENSMUSG00000039616	0.38473	-1.00623	-0.00896201	0.969606	0.988144	1	0.501063	1.09255	0.127703	0.564181	0.721525	1	0.380962	-1.12807	-0.173855	0.433113	0.684453	1	0.451459	-1.0622	-0.0870502	0.710973	0.846767	1	0.501063	1.09936	0.136665	0.560117	0.850065	1	0.38473	-1.12108	-0.164893	0.482625	0.999996	1	0.451459	-1.05562	-0.0780882	0.752183	0.945718	1	0.501063	-1.23247	-0.301558	0.17258
Mocs1	17	49428362..49455435	ENSMUSG00000064120	1.44737	1.35503	0.438326	0.0812757	0.284293	1	2.35107	1.94459	0.959465	5.10113e-05	0.0010081	1	1.70697	1.4986	0.583613	0.0137934	0.0864937	1	1.72681	1.38202	0.46678	0.0632011	0.194165	1	2.35107	1.43509	0.521139	0.0377136	0.303962	1	1.70697	1.10595	0.145287	0.562589	0.999996	1	1.72681	1.01992	0.0284538	0.914314	0.985649	1	2.35107	-1.29761	-0.375852	0.111731
Mocs2	13	114818236..114832275	ENSMUSG00000015536	0.930496	-1.17775	-0.236038	0.28033	0.550398	1	1.27797	1.01131	0.016225	0.937083	0.966531	1	0.983885	-1.21738	-0.283776	0.168375	0.413666	1	1.17833	-1.12562	-0.170722	0.433643	0.642949	1	1.27797	1.19107	0.252263	0.246861	0.647007	1	0.983885	-1.03364	-0.047738	0.826889	0.999996	1	1.17833	1.04631	0.0653159	0.776114	0.953679	1	1.27797	-1.23115	-0.300001	0.143686
Mocs3	2	168230622..168232594	ENSMUSG00000074576	0.804388	-1.66663	-0.736938	0.0862194	0.294585	1	0.977838	-1.52188	-0.605857	0.132376	0.283994	1	1.03449	-1.34027	-0.422526	0.294065	0.559871	1	1.07994	-1.47486	-0.560574	0.188773	0.389546	1	0.977838	1.09511	0.131081	0.759866	0.932342	1	1.03449	1.2435	0.314411	0.463543	0.999996	1	1.07994	1.13003	0.176363	0.69601	0.928001	1	1.03449	1.1355	0.18333	0.648332
Mog	17	complement(37010743..37023398)	ENSMUSG00000076439	0.067839	1.0715	0.0996307	0.839443	0.928704	1	0.073599	1.02776	0.0395062	0.931846	0.963365	1	0.074186	1.11432	0.156169	0.735651	0.884149	1	0.0637579	-1.14107	-0.190387	0.697957	0.838352	1	0.073599	-1.04256	-0.0601245	0.901235	0.978574	1	0.074186	1.03997	0.0565382	0.907211	0.999996	1	0.067839	-1.22266	-0.290018	0.570994	0.881742	1	0.074186	1.08422	0.116663	0.797566
Mogat1	1	78510991..78538173	ENSMUSG00000012187	0.00481156	5.9691	2.57751	0.0116674	0.0875411	1	0.00933748	9.88757	3.30562	0.000685711	0.00698903	1	0.00423568	4.77205	2.25461	0.0237565	0.124891	1	0.00627692	6.54791	2.71103	0.00723594	0.043482	1	0.00933748	1.65646	0.728103	0.308527	0.702151	1	0.00481156	-1.25084	-0.322903	0.665445	0.999996	1	0.00627692	1.09697	0.133521	0.861089	0.974971	1	0.00933748	-2.07197	-1.05101	0.12167
Mogat2	7	complement(99219084..99238619)	ENSMUSG00000052396	0.00707562	2.09027	1.06369	0.262052	0.532061	1	0.00553028	1.48133	0.566894	0.531485	0.698634	1	0.0048161	1.26147	0.335108	0.715737	0.873171	1	0.00892873	2.22434	1.15338	0.217803	0.424731	1	0.00707562	-1.41108	-0.496796	0.574916	0.858979	1	0.00707562	-1.65701	-0.728582	0.418417	0.999996	1	0.00892873	1.06414	0.0896893	0.922036	0.985649	1	0.00553028	-1.17429	-0.231786	0.786458
Mogs	6	83115496..83118898	ENSMUSG00000030036	2.39472	-1.98978	-0.992607	0.000769245	0.0140763	1	2.39472	-2.29035	-1.19557	1.68352e-05	0.00043198	0.523289	2.52795	-1.60217	-0.68003	0.0142226	0.088284	1	2.60763	-1.76027	-0.815793	0.00553077	0.0356776	1	1.87598	-1.15106	-0.20296	0.492381	0.818366	1	2.52795	1.24192	0.312578	0.289677	0.999996	1	2.60763	1.13039	0.176815	0.569571	0.881238	1	2.52795	1.42953	0.515538	0.0636265
Mok	12	complement(110807798..110840939)	ENSMUSG00000056458	0.424539	2.42255	1.27652	0.000391745	0.00883583	1	0.513216	2.71913	1.44314	2.1142e-05	0.000512911	0.657156	0.518797	2.86978	1.52094	7.43592e-06	0.000373048	0.231131	0.403446	2.07752	1.05486	0.00337505	0.0248827	1	0.513216	1.12242	0.166619	0.64109	0.885597	1	0.518797	1.18461	0.244416	0.494155	0.999996	1	0.424539	-1.16608	-0.221664	0.556478	0.874577	1	0.518797	1.05541	0.0777973	0.817247
Mon1a	9	107888151..107903139	ENSMUSG00000032583	1.20294	1.2374	0.30731	0.231877	0.500655	1	0.958501	-1.10363	-0.142261	0.55741	0.717019	1	1.28257	1.23769	0.307653	0.204182	0.46084	1	1.29102	1.12708	0.172586	0.50155	0.699737	1	1.20294	-1.36563	-0.449571	0.0795655	0.421098	1	1.28257	1.00024	0.0003433	0.998931	0.999996	1	1.29102	-1.09788	-0.134724	0.617813	0.900203	1	1.28257	1.36596	0.449914	0.062615
Mon1b	8	113635587..113645179	ENSMUSG00000078908	1.44931	-1.26696	-0.341375	0.134359	0.373737	1	1.52142	-1.35983	-0.443423	0.0389013	0.123945	1	1.69524	-1.16226	-0.21693	0.312286	0.57813	1	1.67211	-1.30689	-0.38614	0.0897446	0.245329	1	1.52142	-1.0733	-0.102048	0.654001	0.890583	1	1.69524	1.09009	0.124445	0.584635	0.999996	1	1.67211	-1.03151	-0.0447645	0.851948	0.972061	1	1.69524	1.16999	0.226493	0.290619
Mon2	10	complement(122992060..123076505)	ENSMUSG00000034602	1.40671	1.02444	0.0348401	0.839487	0.928712	1	1.96914	1.23971	0.310003	0.055807	0.158362	1	1.57091	1.05316	0.0747296	0.644885	0.830298	1	1.58377	-1.03806	-0.0538959	0.753941	0.869062	1	1.96914	1.21013	0.275163	0.109313	0.476727	1	1.57091	1.02804	0.0398895	0.81649	0.999996	1	1.58377	-1.06344	-0.088736	0.62427	0.903024	1	1.96914	-1.17713	-0.235274	0.146332
Morc1	16	48431237..48630900	ENSMUSG00000022652	0.00923731	1.35772	0.441182	0.289908	0.559666	1	0.0111266	1.40089	0.486345	0.214756	0.388773	1	0.0108155	1.45307	0.539101	0.16965	0.415259	1	0.0386547	4.51568	2.17494	1.21705e-07	6.88167e-06	0.00378297	0.0111266	1.0318	0.0451624	0.912393	0.981556	1	0.0108155	1.07023	0.0979184	0.811688	0.999996	1	0.0386547	3.32594	1.73376	5.25291e-05	0.00319372	1	0.0111266	1.03724	0.052756	0.891224
Morc2a	11	3649494..3690477	ENSMUSG00000034543	1.24157	1.05777	0.0810289	0.654379	0.835144	1	1.65427	1.23311	0.302305	0.0761843	0.195618	1	1.36605	1.08546	0.118311	0.487977	0.724847	1	1.40001	1.00694	0.00998326	0.955978	0.978624	1	1.65427	1.16576	0.221276	0.220502	0.621582	1	1.36605	1.02618	0.0372816	0.836553	0.999996	1	1.40001	-1.05048	-0.0710457	0.709081	0.932426	1	1.65427	-1.13603	-0.183995	0.279614
Morc2b	17	complement(33113351..33139683)	ENSMUSG00000048602	0.0537479	1.81123	0.85697	0.100619	0.320947	1	0.050819	1.54266	0.625421	0.204185	0.375988	1	0.048889	1.56365	0.644915	0.191225	0.444279	1	0.0402668	1.18545	0.245438	0.638939	0.799661	1	0.0537479	-1.1741	-0.23155	0.650929	0.889019	1	0.0537479	-1.15834	-0.212055	0.679098	0.999996	1	0.0537479	-1.52788	-0.611532	0.258505	0.666601	1	0.050819	1.0136	0.0194944	0.967781
Morc3	16	93832121..93876073	ENSMUSG00000039456	1.97608	1.39384	0.479066	0.00806367	0.0691482	1	1.58024	-1.01063	-0.015257	0.928712	0.961527	1	2.10208	1.37739	0.461941	0.00673415	0.053533	1	2.89231	1.70579	0.770439	2.00485e-05	0.000475127	0.623169	1.97608	-1.40866	-0.494323	0.006194	0.118665	1	2.10208	-1.01194	-0.0171247	0.924427	0.999996	1	2.89231	1.2238	0.291374	0.125508	0.4828	1	2.10208	1.39204	0.477198	0.00505804
Morc4	X	complement(139821632..139871677)	ENSMUSG00000031434	0.0904049	-1.06613	-0.0923895	0.757043	0.893182	1	0.105402	-1.04343	-0.061334	0.827075	0.898073	1	0.118806	1.12974	0.175988	0.530683	0.756069	1	0.0844705	-1.36429	-0.448151	0.133187	0.315496	1	0.105402	1.02176	0.0310554	0.916695	0.982277	1	0.118806	1.20445	0.268378	0.36594	0.999996	1	0.0904049	-1.27966	-0.355761	0.256716	0.664542	1	0.118806	1.1788	0.237323	0.394728
Morf4l1	9	complement(90091665..90114774)	ENSMUSG00000062270	2.86361	-1.08914	-0.123188	0.491603	0.730561	1	3.76746	1.06113	0.0856008	0.611943	0.760047	1	3.0916	-1.09724	-0.133874	0.427817	0.680942	1	3.54283	-1.05313	-0.0746828	0.676467	0.824261	1	3.76746	1.15572	0.208789	0.243158	0.642663	1	3.0916	-1.00743	-0.0106863	0.95239	0.999996	1	3.54283	1.03419	0.0485052	0.797008	0.958029	1	3.76746	-1.16431	-0.219475	0.192994
Morf4l2	X	complement(136732942..136743690)	ENSMUSG00000031422	4.36587	-1.21758	-0.284011	0.173625	0.429994	1	5.76016	-1.0504	-0.0709392	0.718257	0.837937	1	4.82445	-1.17872	-0.23722	0.227875	0.488453	1	6.35322	1.00439	0.00631776	0.975826	0.988764	1	5.76016	1.15915	0.213072	0.306863	0.700912	1	4.82445	1.03296	0.0467907	0.822531	0.999996	1	6.35322	1.22292	0.290329	0.186431	0.578652	1	5.76016	-1.12216	-0.166281	0.397433
Morn1	4	155086577..155145505	ENSMUSG00000029049	0.453161	1.2344	0.303813	0.189164	0.449323	1	0.492213	1.19465	0.256583	0.239269	0.418049	1	0.498833	1.27224	0.347368	0.111206	0.327252	1	0.359045	-1.19534	-0.25742	0.266092	0.480196	1	0.492213	-1.03328	-0.0472297	0.837792	0.957857	1	0.498833	1.03065	0.0435549	0.850291	0.999996	1	0.453161	-1.47553	-0.561233	0.0211459	0.186346	1	0.498833	1.06495	0.0907846	0.676207
Morn2	17	80290203..80297476	ENSMUSG00000045257	0.303399	1.7009	0.766302	0.0716111	0.26446	1	0.261252	1.32337	0.404216	0.314373	0.499107	1	0.342481	1.79868	0.846941	0.03465	0.160012	1	0.283965	1.36519	0.449105	0.290511	0.506834	1	0.303399	-1.28528	-0.362087	0.387068	0.757498	1	0.342481	1.05749	0.0806387	0.84696	0.999996	1	0.303399	-1.24591	-0.317197	0.471831	0.832891	1	0.342481	1.35917	0.442725	0.260899
Morn3	5	complement(123035769..123047016)	ENSMUSG00000029477	0.328029	1.6815	0.749752	0.0554493	0.228228	1	0.525287	2.42104	1.27563	0.000524558	0.00573229	1	0.321271	1.58978	0.668828	0.0701674	0.247911	1	0.338709	1.54563	0.6282	0.107777	0.274926	1	0.525287	1.43981	0.525875	0.172415	0.570544	1	0.328029	-1.0577	-0.0809246	0.834298	0.999996	1	0.338709	-1.0879	-0.121553	0.765309	0.950349	1	0.525287	-1.52288	-0.6068	0.0945412
Morn4	19	complement(42074939..42086370)	ENSMUSG00000049670	0.136914	1.23292	0.302076	0.480074	0.722504	1	0.188045	1.51978	0.60386	0.13207	0.283577	1	0.175043	1.47902	0.56464	0.160018	0.402389	1	0.132266	1.03465	0.049149	0.908313	0.95588	1	0.188045	1.23267	0.301785	0.472636	0.80807	1	0.175043	1.19961	0.262564	0.532904	0.999996	1	0.136914	-1.19162	-0.252927	0.569674	0.881238	1	0.188045	-1.02756	-0.03922	0.920671
Morn5	2	36049458..36079718	ENSMUSG00000026894	0.0182339	5.16446	2.36862	0.00165421	0.0240878	1	0.0159409	3.97053	1.98933	0.00558766	0.0318547	1	0.0188325	4.73608	2.24369	0.00176489	0.0208332	1	0.0190798	4.53231	2.18025	0.00368262	0.0265678	1	0.0182339	-1.3007	-0.379287	0.577846	0.860315	1	0.0188325	-1.09045	-0.124923	0.854468	0.999996	1	0.0190798	-1.13948	-0.18837	0.792491	0.957048	1	0.0188325	1.19281	0.254364	0.692055
Mos	4	complement(3870657..3872105)	ENSMUSG00000078365	0.0251135	1.81762	0.86205	0.472909	0.71754	1	0.0164156	1.06638	0.0927239	0.937737	0.967027	1	0.0360141	2.2805	1.18935	0.290485	0.555985	1	0.0105733	-1.50113	-0.586044	0.659011	0.813448	1	0.0251135	-1.70447	-0.769326	0.479757	0.811901	1	0.0360141	1.25466	0.327297	0.748491	0.999996	1	0.0251135	-2.72847	-1.44809	0.243216	0.649773	1	0.0360141	2.13854	1.09662	0.274854
Mosmo	7	120677618..120734854	ENSMUSG00000046096	1.23428	1.21367	0.279376	0.138322	0.379573	1	1.24123	1.10183	0.139899	0.431093	0.609263	1	1.33276	1.21841	0.284994	0.108766	0.322758	1	1.45408	1.21964	0.286451	0.128367	0.308042	1	1.24123	-1.10151	-0.139477	0.458686	0.800561	1	1.33276	1.0039	0.00561851	0.976188	0.999996	1	1.45408	1.00492	0.00707528	0.971545	0.993184	1	1.33276	1.1058	0.145095	0.413433
Mospd1	X	complement(53344598..53370502)	ENSMUSG00000023074	0.490603	-1.20196	-0.265395	0.230189	0.498788	1	0.599095	-1.12241	-0.166597	0.423282	0.601978	1	0.518669	-1.23831	-0.308368	0.138963	0.372418	1	0.559621	-1.26358	-0.337521	0.126224	0.30447	1	0.599095	1.07088	0.0987973	0.654149	0.890707	1	0.518669	-1.03024	-0.0429735	0.845725	0.999996	1	0.559621	-1.05126	-0.0721262	0.756411	0.947471	1	0.599095	-1.10326	-0.141771	0.494886
Mospd2	X	complement(164936169..164980375)	ENSMUSG00000061778	1.3024	-1.17994	-0.238719	0.258325	0.528316	1	1.19212	-1.39277	-0.477961	0.0163555	0.0681999	1	1.35937	-1.22273	-0.290111	0.145049	0.381515	1	1.28063	-1.40426	-0.489807	0.0203445	0.0900598	1	1.3024	-1.18037	-0.239241	0.257089	0.655944	1	1.35937	-1.03626	-0.0513912	0.807667	0.999996	1	1.3024	-1.1901	-0.251088	0.259125	0.666601	1	1.35937	1.13907	0.18785	0.345158
Mospd3	5	complement(137596645..137601058)	ENSMUSG00000037221	1.13305	-1.28981	-0.367156	0.300323	0.570129	1	1.18065	-1.50826	-0.592888	0.0758511	0.195132	1	1.17796	-1.42064	-0.506544	0.129555	0.358097	1	1.06243	-1.94371	-0.958814	0.00689049	0.0418527	1	1.18065	-1.16937	-0.225732	0.523891	0.831983	1	1.17796	-1.10144	-0.139388	0.694054	0.999996	1	1.13305	-1.50698	-0.591658	0.113575	0.460536	1	1.18065	1.06168	0.0863442	0.795905
Mov10	3	complement(104794836..104818563)	ENSMUSG00000002227	1.48798	1.85885	0.894407	2.73663e-05	0.00127089	0.850627	1.1584	1.26739	0.341857	0.0893639	0.218658	1	1.48671	1.72949	0.790351	8.50485e-05	0.00225275	1	2.18036	2.25597	1.17375	3.54205e-08	2.33661e-06	0.00110098	1.48798	-1.46668	-0.552549	0.00928026	0.149363	1	1.48798	-1.07479	-0.104056	0.624007	0.999996	1	2.18036	1.21364	0.279342	0.21136	0.612782	1	1.48671	1.36461	0.448493	0.0250918
Mov10l1	15	88982909..89055152	ENSMUSG00000015365	0.00357942	2.27956	1.18875	0.126499	0.362269	1	0.00417096	2.33874	1.22573	0.094664	0.227266	1	0.00385018	2.33983	1.2264	0.0958163	0.29862	1	0.00371794	2.08758	1.06183	0.169408	0.36492	1	0.00417096	1.02596	0.0369748	0.959032	0.988971	1	0.00385018	1.02644	0.0376475	0.958461	0.999996	1	0.00371794	-1.09196	-0.126925	0.867337	0.976413	1	0.00417096	1.00047	0.000672694	0.999204
Moxd1	10	24223517..24302790	ENSMUSG00000020000	0.00885954	3.12869	1.64556	0.00484976	0.0494423	1	0.00607798	1.93927	0.955514	0.0869902	0.214805	1	0.00336182	1.18318	0.242666	0.671242	0.846869	1	0.00650503	1.96456	0.974208	0.0970113	0.258064	1	0.00885954	-1.61333	-0.690043	0.20863	0.607718	1	0.00885954	-2.64431	-1.40289	0.0126257	0.999996	1	0.00885954	-1.59256	-0.671349	0.245463	0.65241	1	0.00607798	-1.63904	-0.712848	0.183155
Moxd2	6	complement(40878794..40887494)	ENSMUSG00000029885	0	-1.58515	-0.664615	0.810018	#N/A	1	0.00138588	3.21365	1.68421	0.39969	#N/A	1	0	-1.6755	-0.744591	0.778027	#N/A	1	0.00111562	2.65001	1.406	0.497676	#N/A	1	0.00138588	5.0941	2.34883	0.29626	#N/A	1	0	-1.057	-0.0799757	0.977491	0.999996	1	0.00111562	4.20065	2.07061	0.370955	#N/A	1	0.00138588	-5.38447	-2.4288	0.246433
Mpc1	17	8282904..8297661	ENSMUSG00000023861	2.1647	1.72985	0.790648	0.0010224	0.0172651	1	2.27483	1.65593	0.72764	0.00134388	0.011348	1	2.21236	1.68531	0.753017	0.000909274	0.0127796	1	2.26947	1.59215	0.67098	0.00528617	0.0345536	1	2.27483	-1.04464	-0.0630077	0.792704	0.943099	1	2.21236	-1.02643	-0.0376303	0.875317	0.999996	1	2.26947	-1.08648	-0.119668	0.635826	0.907083	1	2.27483	1.01775	0.0253774	0.910579
Mpc2	1	165460637..165481214	ENSMUSG00000026568	0.733159	1.04005	0.0566542	0.804848	0.917947	1	0.924601	1.16464	0.219888	0.308181	0.492475	1	0.804369	1.07095	0.098889	0.647141	0.831649	1	0.807633	-1.02324	-0.0331498	0.884864	0.941944	1	0.924601	1.11979	0.163234	0.474632	0.808718	1	0.804369	1.02971	0.0422348	0.853395	0.999996	1	0.807633	-1.06423	-0.089804	0.709165	0.932426	1	0.924601	-1.08749	-0.120999	0.573567
Mpdu1	11	complement(69656697..69662642)	ENSMUSG00000018761	1.1098	-1.31516	-0.395237	0.158638	0.410122	1	1.24242	-1.32426	-0.405192	0.124464	0.272945	1	1.30725	-1.22733	-0.295522	0.262764	0.52795	1	1.53243	-1.15791	-0.211525	0.448817	0.656057	1	1.24242	-1.00692	-0.00995457	0.971617	0.992397	1	1.30725	1.07156	0.0997152	0.721658	0.999996	1	1.53243	1.1358	0.183712	0.532706	0.864957	1	1.30725	1.07898	0.10967	0.676967
Mpdz	4	complement(81278500..81442815)	ENSMUSG00000028402	0.40155	-1.09554	-0.131636	0.583838	0.793092	1	0.405006	-1.23135	-0.300242	0.185032	0.35387	1	0.445077	-1.08439	-0.116888	0.60586	0.80382	1	0.355451	-1.48608	-0.571513	0.0173941	0.080785	1	0.405006	-1.12397	-0.168606	0.48272	0.813727	1	0.445077	1.01028	0.0147483	0.951042	0.999996	1	0.40155	-1.35649	-0.439877	0.0823873	0.392111	1	0.445077	1.13552	0.183355	0.418059
Mpeg1	19	12460779..12465284	ENSMUSG00000046805	46.3981	-2.66978	-1.41672	1.83326e-05	0.000967355	0.569833	46.3981	-2.98028	-1.57545	4.33383e-07	2.58601e-05	0.0134708	46.3981	-2.45017	-1.29288	3.36354e-05	0.00115064	1	85.3917	-1.087	-0.120354	0.715807	0.849671	1	28.7706	-1.1163	-0.158726	0.631269	0.882212	1	32.7192	1.08963	0.123839	0.708062	0.999996	1	85.3917	2.4561	1.29637	0.000199612	0.00843227	1	32.7192	1.21636	0.282565	0.364779
Mpg	11	32226505..32232700	ENSMUSG00000020287	0.465814	-1.41094	-0.496658	0.158867	0.410181	1	0.588954	-1.24005	-0.310393	0.347936	0.531123	1	0.468194	-1.46733	-0.553189	0.0956231	0.298267	1	0.558334	-1.37319	-0.457535	0.19224	0.394217	1	0.588954	1.13781	0.186265	0.595889	0.869158	1	0.468194	-1.03996	-0.0565313	0.872557	0.999996	1	0.558334	1.02749	0.0391231	0.915856	0.985649	1	0.588954	-1.18328	-0.242796	0.462684
Mphosph10	7	complement(64376527..64392268)	ENSMUSG00000030521	0.492421	-1.352	-0.435097	0.122087	0.355275	1	0.754938	1.00217	0.00312795	0.990558	0.994493	1	0.545753	-1.28813	-0.365276	0.168021	0.413276	1	0.866968	1.09964	0.137025	0.62463	0.789541	1	0.754938	1.35494	0.438225	0.118222	0.492655	1	0.545753	1.04959	0.0698208	0.803846	0.999996	1	0.866968	1.48671	0.572122	0.0527504	0.312273	1	0.754938	-1.29092	-0.368404	0.162856
Mphosph6	8	complement(117791645..117801943)	ENSMUSG00000031843	0.503278	-1.01677	-0.0239892	0.932749	0.971805	1	0.855911	1.43743	0.523488	0.0495199	0.146008	1	0.63484	1.1347	0.182305	0.495317	0.730833	1	0.809959	1.30673	0.385959	0.171885	0.368264	1	0.855911	1.46153	0.547477	0.0519993	0.351724	1	0.63484	1.15372	0.206295	0.465292	0.999996	1	0.809959	1.32864	0.409948	0.167369	0.55242	1	0.855911	-1.26679	-0.341182	0.197368
Mphosph8	14	56668248..56697430	ENSMUSG00000079184	1.05587	1.15304	0.205443	0.273231	0.543183	1	1.15982	1.12964	0.175862	0.31946	0.50411	1	1.10077	1.12696	0.17244	0.329263	0.595783	1	1.27498	1.18561	0.245632	0.18951	0.390278	1	1.15982	-1.02072	-0.029581	0.874229	0.970559	1	1.10077	-1.02314	-0.0330028	0.859899	0.999996	1	1.27498	1.02825	0.0401889	0.83827	0.969147	1	1.15982	-1.00237	-0.00342184	0.984496
Mphosph9	5	complement(124250959..124327972)	ENSMUSG00000038126	0.267021	1.01933	0.0276238	0.911107	0.963524	1	0.236351	-1.23241	-0.301482	0.196242	0.366496	1	0.305019	1.07764	0.107873	0.643611	0.829515	1	0.371446	1.17965	0.238363	0.334554	0.552018	1	0.267021	-1.25623	-0.329106	0.182847	0.582685	1	0.305019	1.0572	0.0802488	0.745212	0.999996	1	0.371446	1.15728	0.210739	0.417757	0.798866	1	0.305019	1.32809	0.409355	0.0786465
Mpi	9	complement(57544256..57552763)	ENSMUSG00000032306	0.641779	-1.06583	-0.0919729	0.728168	0.878931	1	0.623125	-1.24106	-0.31157	0.211266	0.384429	1	0.795238	1.07839	0.108879	0.661668	0.840617	1	0.836708	1.01991	0.0284408	0.913992	0.958826	1	0.641779	-1.16441	-0.219597	0.404552	0.76765	1	0.795238	1.14938	0.200851	0.445129	0.999996	1	0.836708	1.08705	0.120414	0.663579	0.916526	1	0.795238	1.33834	0.420449	0.0894433
Mpig6b	17	complement(35062693..35066184)	ENSMUSG00000073414	0.58805	-1.93174	-0.949902	0.0436514	0.197223	1	0.58805	-2.07973	-1.05639	0.0170124	0.0700712	1	0.58805	-2.82892	-1.50025	0.00076025	0.0112278	1	0.58805	-3.46997	-1.79492	0.000149327	0.00234875	1	0.499329	-1.07661	-0.106491	0.821375	0.953285	1	0.442257	-1.46444	-0.550349	0.246024	0.999996	1	0.442257	-1.79629	-0.845023	0.0913753	0.413472	1	0.499329	-1.36024	-0.443858	0.320134
Mpl	4	complement(118442415..118457513)	ENSMUSG00000006389	0.099684	-1.85978	-0.895135	0.0790352	0.279754	1	0.099684	-1.89004	-0.918418	0.0550287	0.15668	1	0.099684	-2.11947	-1.0837	0.0240826	0.125799	1	0.099684	-4.08003	-2.02858	8.25191e-05	0.00145211	1	0.0908373	-1.01627	-0.0232831	0.963597	0.989876	1	0.0784922	-1.13963	-0.188567	0.712524	0.999996	1	0.0760854	-2.19382	-1.13345	0.0374166	0.259312	1	0.0908373	-1.12139	-0.165284	0.731077
Mplkip	13	17695192..17699748	ENSMUSG00000012429	1.98938	-1.15408	-0.206742	0.477515	0.72101	1	1.62252	-1.5372	-0.620305	0.0238335	0.0881881	1	2.21737	-1.13084	-0.177391	0.517663	0.746936	1	2.79401	1.017	0.0243136	0.933236	0.967769	1	1.98938	-1.33197	-0.413563	0.15502	0.549292	1	2.21737	1.02055	0.0293503	0.919536	0.999996	1	2.79401	1.17369	0.231055	0.449785	0.82142	1	2.21737	1.35935	0.442913	0.105926
Mpnd	17	56005711..56016790	ENSMUSG00000003199	0.734106	-1.33759	-0.419638	0.263966	0.53397	1	0.700416	-2.11115	-1.07803	0.00235738	0.0170936	1	1.01111	-1.09131	-0.126063	0.721581	0.876678	1	0.795615	-1.61625	-0.69265	0.0650785	0.197983	1	0.734106	-1.57832	-0.658388	0.0799124	0.421692	1	1.01111	1.22567	0.293575	0.43405	0.999996	1	0.795615	-1.20833	-0.273012	0.490355	0.842527	1	1.01111	1.9345	0.951963	0.00717737
Mpo	11	87793581..87804413	ENSMUSG00000009350	0.00104289	3.3345	1.73747	0.415169	#N/A	1	0.000765215	2.32359	1.21636	0.56479	0.721781	1	0.00224622	6.89256	2.78504	0.162548	#N/A	1	0.000448031	1.59264	0.671416	0.766913	#N/A	1	0.00104289	-1.43506	-0.521112	0.724123	#N/A	1	0.00224622	2.06705	1.04757	0.420805	0.999996	1	0.00104289	-2.0937	-1.06605	0.527527	#N/A	1	0.00224622	2.96634	1.56868	0.216356
Mpp1	X	complement(75109733..75131016)	ENSMUSG00000031402	1.19556	-1.26877	-0.343429	0.130695	0.368446	1	1.43143	-1.20678	-0.271166	0.205109	0.377118	1	1.26194	-1.27753	-0.353355	0.0989253	0.305076	1	1.56033	-1.15129	-0.203252	0.370344	0.585921	1	1.43143	1.05136	0.0722625	0.750192	0.928384	1	1.26194	-1.0069	-0.00992596	0.965138	0.999996	1	1.56033	1.10204	0.140177	0.557785	0.874913	1	1.43143	-1.05862	-0.0821884	0.70075
Mpp2	11	complement(102057015..102088515)	ENSMUSG00000017314	0.386567	1.29014	0.367527	0.202346	0.465301	1	0.363586	1.05369	0.0754465	0.781351	0.874455	1	0.457712	1.39028	0.475378	0.080131	0.26827	1	0.267456	-1.35579	-0.439136	0.128326	0.307999	1	0.386567	-1.2244	-0.292081	0.309264	0.702633	1	0.457712	1.07762	0.107851	0.707179	0.999996	1	0.386567	-1.74916	-0.806663	0.00783234	0.102974	1	0.457712	1.31945	0.399932	0.13939
Mpp3	11	complement(101999652..102028461)	ENSMUSG00000052373	0.282376	-2.15275	-1.10618	0.00582823	0.0555544	1	0.306382	-1.615	-0.691538	0.0667776	0.179075	1	0.282376	-1.86154	-0.896496	0.0176007	0.10195	1	0.282376	-3.56238	-1.83284	5.06541e-06	0.000157295	0.157448	0.306382	1.33297	0.41464	0.301249	0.696143	1	0.243882	1.15643	0.209683	0.601482	0.999996	1	0.192832	-1.65481	-0.726662	0.086741	0.402279	1	0.306382	-1.15265	-0.204957	0.587231
Mpp4	1	complement(59120935..59163389)	ENSMUSG00000079550	0.019339	1.41503	0.500834	0.305643	0.575826	1	0.0189731	1.2172	0.28357	0.538507	0.704608	1	0.0177918	1.19796	0.26058	0.573527	0.783688	1	0.0190268	1.17461	0.232186	0.633895	0.795979	1	0.019339	-1.16253	-0.217264	0.648794	0.888218	1	0.019339	-1.1812	-0.240255	0.61589	0.999996	1	0.019339	-1.20468	-0.268648	0.593054	0.890332	1	0.0189731	-1.01606	-0.0229903	0.959291
Mpp5	12	78748907..78840714	ENSMUSG00000021112	1.68996	2.07023	1.04979	8.91573e-05	0.00306737	1	1.41968	1.60555	0.683065	0.00685225	0.0368264	1	1.79478	2.11339	1.07956	1.92222e-05	0.000747467	0.597484	1.26273	1.38756	0.472554	0.0777822	0.222827	1	1.68996	-1.28942	-0.366728	0.170713	0.568023	1	1.79478	1.02084	0.0297637	0.911466	0.999996	1	1.68996	-1.49199	-0.577239	0.0408042	0.271901	1	1.79478	1.3163	0.396491	0.11617
Mpp6	6	50110241..50198939	ENSMUSG00000038388	0.41723	1.47394	0.559673	0.060939	0.240545	1	0.690127	2.18109	1.12505	6.3864e-05	0.00119039	1	0.531291	1.79878	0.847015	0.00262154	0.0278902	1	0.736964	2.26107	1.17701	7.98552e-05	0.00141936	1	0.690127	1.47977	0.565377	0.0578012	0.367418	1	0.531291	1.22039	0.287342	0.33509	0.999996	1	0.736964	1.53404	0.617333	0.0493512	0.30124	1	0.690127	-1.21254	-0.278035	0.322104
Mpp7	18	complement(7347959..7626866)	ENSMUSG00000057440	0.830757	1.49878	0.583786	0.0855778	0.293639	1	0.614449	1.05927	0.0830755	0.795265	0.88345	1	0.87875	1.53094	0.614418	0.0549616	0.213687	1	0.564766	-1.0838	-0.116095	0.732446	0.859952	1	0.830757	-1.41491	-0.50071	0.140265	0.528429	1	0.87875	1.02146	0.030632	0.928106	0.999996	1	0.830757	-1.62437	-0.699881	0.0505112	0.30523	1	0.87875	1.44527	0.531342	0.0969122
Mppe1	18	complement(67225530..67245830)	ENSMUSG00000062526	0.551158	1.06422	0.08979	0.719857	0.874133	1	0.796348	1.33286	0.414523	0.0782794	0.199623	1	0.589256	1.06107	0.0855161	0.716996	0.874052	1	0.853611	1.38704	0.472007	0.0584517	0.184798	1	0.796348	1.25243	0.324733	0.192152	0.590866	1	0.589256	-1.00297	-0.00427395	0.98633	0.999996	1	0.853611	1.30334	0.382217	0.145026	0.517629	1	0.796348	-1.25615	-0.329007	0.160549
Mpped1	15	83779467..83858494	ENSMUSG00000041708	0.000295949	1.72154	0.783697	0.514037	0.746115	1	0.000257124	1.23799	0.308004	0.794013	0.882778	1	8.92013e-05	-2.49797	-1.32076	0.387402	0.648064	1	0.000509694	2.25324	1.172	0.30334	0.519387	1	0.000295949	-1.39059	-0.475693	0.638866	0.885148	1	0.000295949	-4.30034	-2.10445	0.133873	0.999996	1	0.000509694	1.30886	0.388307	0.687599	#N/A	1	0.000257124	-3.09247	-1.62876	0.239834
Mpped2	2	106693269..106868356	ENSMUSG00000016386	0.0860405	-1.44794	-0.534005	0.128825	0.365523	1	0.0933421	-1.45496	-0.540977	0.102469	0.240378	1	0.0875688	-1.52952	-0.613081	0.0643409	0.236157	1	0.0844309	-2.12809	-1.08956	0.0019487	0.0164421	1	0.0933421	-1.00484	-0.00697268	0.984173	0.995911	1	0.0875688	-1.05634	-0.0790763	0.822065	0.999996	1	0.0860405	-1.46973	-0.555552	0.134062	0.498682	1	0.0933421	-1.05125	-0.0721037	0.827707
Mprip	11	59661305..59780860	ENSMUSG00000005417	2.35986	1.08317	0.115262	0.635508	0.82302	1	2.82876	1.15454	0.207324	0.365803	0.548744	1	2.61328	1.13624	0.184262	0.421552	0.676042	1	2.39858	-1.06178	-0.086483	0.722094	0.853193	1	2.82876	1.06589	0.0920625	0.704936	0.910995	1	2.61328	1.04899	0.0690003	0.776565	0.999996	1	2.39858	-1.15009	-0.201745	0.431167	0.808444	1	2.82876	-1.01611	-0.0230622	0.919853
Mpst	15	78406416..78414013	ENSMUSG00000071711	0.740878	1.12394	0.168567	0.610312	0.80916	1	0.548048	-1.38711	-0.472077	0.130916	0.281982	1	0.886162	1.21893	0.28562	0.359201	0.623929	1	0.495845	-1.62745	-0.702613	0.0342607	0.129012	1	0.740878	-1.55903	-0.640644	0.0522278	0.352073	1	0.886162	1.08452	0.117053	0.722041	0.999996	1	0.740878	-1.82916	-0.87118	0.012403	0.134832	1	0.886162	1.69079	0.757698	0.014746
Mptx1	1	174330518..174332873	ENSMUSG00000026531	0	#N/A	#N/A	#N/A	#N/A	#N/A	0	#N/A	#N/A	#N/A	#N/A	#N/A	0	#N/A	#N/A	#N/A	#N/A	#N/A	0	#N/A	#N/A	#N/A	#N/A	#N/A	0	#N/A	#N/A	#N/A	#N/A	#N/A	0	#N/A	#N/A	#N/A	#N/A	#N/A	0	#N/A	#N/A	#N/A	#N/A	#N/A	0	#N/A	#N/A	#N/A
Mptx2	1	complement(173274382..173277777)	ENSMUSG00000079180	0	#N/A	#N/A	#N/A	#N/A	#N/A	0	#N/A	#N/A	#N/A	#N/A	#N/A	0	#N/A	#N/A	#N/A	#N/A	#N/A	0	#N/A	#N/A	#N/A	#N/A	#N/A	0	#N/A	#N/A	#N/A	#N/A	#N/A	0	#N/A	#N/A	#N/A	#N/A	#N/A	0	#N/A	#N/A	#N/A	#N/A	#N/A	0	#N/A	#N/A	#N/A
Mpv17	5	complement(31140654..31154251)	ENSMUSG00000107283	0.768077	-1.36458	-0.448461	0.118766	0.350416	1	0.738845	-1.61527	-0.691774	0.0106572	0.050292	1	0.943939	-1.24017	-0.310534	0.251344	0.515138	1	0.726532	-1.76606	-0.820532	0.00430373	0.029737	1	0.768077	-1.18371	-0.243313	0.397183	0.763706	1	0.943939	1.10032	0.137927	0.631072	0.999996	1	0.768077	-1.29421	-0.372071	0.219459	0.623789	1	0.943939	1.30246	0.38124	0.158885
Mpv17l	16	13903161..13949619	ENSMUSG00000022679	0.490038	1.47244	0.558213	0.0417467	0.192218	1	0.347825	-1.03093	-0.0439523	0.8651	0.922263	1	0.493329	1.39107	0.476194	0.065478	0.238226	1	0.404979	1.06122	0.0857205	0.754564	0.869062	1	0.490038	-1.51799	-0.602166	0.0277066	0.263058	1	0.493329	-1.0585	-0.0820196	0.764139	0.999996	1	0.490038	-1.3875	-0.472493	0.101139	0.432741	1	0.493329	1.4341	0.520146	0.0436729
Mpv17l2	8	complement(70758649..70760946)	ENSMUSG00000035559	1.00533	-1.27758	-0.353414	0.340617	0.609087	1	2.01484	1.34567	0.428329	0.216334	0.390641	1	1.30675	-1.07203	-0.100339	0.773227	0.904584	1	1.19131	-1.30421	-0.383181	0.29936	0.516004	1	2.01484	1.71921	0.781744	0.0334266	0.288039	1	1.30675	1.19174	0.253075	0.493055	0.999996	1	1.19131	-1.02085	-0.0297662	0.939019	0.98613	1	2.01484	-1.4426	-0.528668	0.125075
Mpz	1	171150711..171161130	ENSMUSG00000056569	0.105081	1.01642	0.023498	0.972196	0.989452	1	0.0802889	-1.56718	-0.648167	0.309163	0.493675	1	0.074319	-1.68744	-0.754839	0.237662	0.499079	1	0.0856821	-1.52864	-0.612251	0.364643	0.580778	1	0.105081	-1.59291	-0.671665	0.318569	0.708623	1	0.105081	-1.71515	-0.778337	0.249014	0.999996	1	0.105081	-1.55374	-0.635749	0.370225	0.765617	1	0.0802889	-1.07674	-0.106672	0.867301
Mpzl1	1	complement(165592240..165634538)	ENSMUSG00000026566	0.498497	-1.22387	-0.291452	0.222622	0.489585	1	0.757502	1.13993	0.188943	0.400742	0.582165	1	0.558794	-1.16142	-0.215889	0.337633	0.603899	1	0.451229	-1.55183	-0.633975	0.00796149	0.0464448	1	0.757502	1.39513	0.480395	0.0439433	0.327634	1	0.558794	1.05377	0.0755629	0.751614	0.999996	1	0.498497	-1.26797	-0.342523	0.17364	0.560624	1	0.757502	-1.32394	-0.404832	0.0714709
Mpzl2	9	45039799..45054015	ENSMUSG00000032092	0.106194	2.37705	1.24917	0.0196965	0.122634	1	0.193212	3.7493	1.90662	0.000151679	0.00231987	1	0.108333	2.19059	1.13132	0.0254617	0.130577	1	0.134123	2.53256	1.3406	0.0119574	0.0616247	1	0.193212	1.57729	0.657448	0.205451	0.604641	1	0.108333	-1.08512	-0.117854	0.821442	0.999996	1	0.134123	1.06542	0.091422	0.867613	0.976413	1	0.193212	-1.71155	-0.775301	0.112816
Mpzl3	9	45055186..45077436	ENSMUSG00000070305	0.220845	1.202	0.265432	0.497177	0.734041	1	0.282704	1.41998	0.505874	0.168993	0.333251	1	0.186075	-1.00835	-0.0119917	0.974075	0.990094	1	0.291537	1.41663	0.502463	0.197282	0.400206	1	0.282704	1.18135	0.240442	0.535871	0.838139	1	0.220845	-1.21203	-0.277424	0.476348	0.999996	1	0.291537	1.17856	0.237031	0.562426	0.876999	1	0.282704	-1.43184	-0.517866	0.157411
Mr1	1	complement(155127277..155146814)	ENSMUSG00000026471	0.686428	-1.01459	-0.0209032	0.932845	0.971866	1	0.644284	-1.19978	-0.26277	0.261033	0.442534	1	0.718109	-1.0438	-0.0618506	0.791355	0.906433	1	0.752505	-1.09962	-0.137008	0.580193	0.758125	1	0.686428	-1.18252	-0.241866	0.32841	0.717169	1	0.718109	-1.02879	-0.0409474	0.868585	0.999996	1	0.752505	-1.0838	-0.116104	0.65602	0.914395	1	0.718109	1.14943	0.200919	0.388869
Mrap	16	90738207..90749785	ENSMUSG00000039956	0.0628232	1.08189	0.113558	0.857458	0.938135	1	0.104797	1.44376	0.529827	0.371088	0.554006	1	0.134731	1.92738	0.946638	0.109542	0.32443	1	0.174867	2.26281	1.17812	0.059262	0.186513	1	0.104797	1.33447	0.416269	0.504686	0.821515	1	0.134731	1.78148	0.833079	0.181296	0.999996	1	0.174867	2.09153	1.06456	0.10391	0.43953	1	0.134731	1.33497	0.41681	0.474416
Mrap2	9	87144306..87184045	ENSMUSG00000042761	0.00523425	-1.00518	-0.00744956	0.991465	0.99664	1	0.0208856	3.25767	1.70384	0.00705298	0.0375934	1	0.00443061	-1.30158	-0.380263	0.566726	0.779033	1	0.00765702	1.17896	0.237515	0.727799	0.856766	1	0.0208856	3.27453	1.71129	0.00959138	0.151665	1	0.00523425	-1.29488	-0.372813	0.589406	0.999996	1	0.00765702	1.18506	0.244965	0.729605	0.9406	1	0.0208856	-4.24011	-2.0841	0.000874512
Mras	9	complement(99385420..99437381)	ENSMUSG00000032470	0.399484	1.12108	0.164884	0.509005	0.742823	1	0.428945	1.02807	0.0399419	0.865205	0.922263	1	0.48534	1.21874	0.28539	0.225124	0.485376	1	0.373208	-1.17301	-0.230213	0.356451	0.572892	1	0.428945	-1.09046	-0.124942	0.615961	0.877231	1	0.48534	1.08712	0.120507	0.628515	0.999996	1	0.399484	-1.31503	-0.395097	0.132578	0.496073	1	0.48534	1.18546	0.245448	0.295564
Mrc1	2	14229392..14332057	ENSMUSG00000026712	0.988729	-1.86296	-0.897596	0.000129003	0.00393209	1	1.03111	-1.78142	-0.833026	0.000163417	0.00244433	1	1.06109	-1.59733	-0.67566	0.00223178	0.0246958	1	0.988729	-2.14814	-1.10309	2.53054e-06	8.68143e-05	0.0786569	1.03111	1.04577	0.0645709	0.783011	0.940016	1	1.06109	1.1663	0.221937	0.343871	0.999996	1	0.888856	-1.15308	-0.205489	0.405773	0.790848	1	1.06109	1.11525	0.157366	0.476402
Mrc2	11	105292643..105351139	ENSMUSG00000020695	0.735128	-1.52147	-0.605463	0.0208214	0.126711	1	0.794004	-1.50844	-0.593061	0.0162917	0.0680227	1	0.77398	-1.48324	-0.568754	0.021255	0.116418	1	0.735128	-1.88169	-0.912031	0.000497563	0.00585918	1	0.794004	1.00863	0.0124023	0.962233	0.989632	1	0.77398	1.02577	0.0367095	0.888556	0.999996	1	0.715479	-1.23676	-0.306568	0.266939	0.674908	1	0.794004	1.01699	0.0243073	0.921564
Mre11a	9	14784654..14837123	ENSMUSG00000031928	0.411828	1.01803	0.0257848	0.908808	0.962603	1	0.35066	-1.27771	-0.353566	0.0957969	0.229277	1	0.470764	1.07583	0.105452	0.619078	0.812745	1	0.574083	1.18976	0.250669	0.264526	0.478348	1	0.411828	-1.30076	-0.379351	0.091455	0.448085	1	0.470764	1.05677	0.0796673	0.722815	0.999996	1	0.574083	1.16868	0.224884	0.341655	0.742307	1	0.470764	1.37461	0.459018	0.0301715
Mreg	1	complement(72159442..72212307)	ENSMUSG00000039395	0.128427	1.34521	0.427829	0.247424	0.516779	1	0.157816	1.49855	0.583567	0.0938068	0.225872	1	0.102331	1.03645	0.0516461	0.882439	0.94976	1	0.422933	3.83392	1.93882	1.37765e-07	7.50185e-06	0.00428216	0.157816	1.11399	0.155738	0.67187	0.898137	1	0.128427	-1.2979	-0.376183	0.307459	0.999996	1	0.422933	2.85006	1.51099	9.22774e-05	0.00499628	1	0.157816	-1.44585	-0.531921	0.125178
Mrfap1	5	complement(36794867..36796772)	ENSMUSG00000055302	38.3897	-1.37282	-0.457145	0.0242217	0.138212	1	35.234	-1.73294	-0.793226	3.35634e-05	0.000731829	1	41.6641	-1.40331	-0.488838	0.0105745	0.0726721	1	38.4351	-1.70278	-0.767893	0.000153034	0.00238758	1	38.3897	-1.26232	-0.336081	0.0975643	0.457486	1	41.6641	-1.02221	-0.0316928	0.875835	0.999996	1	38.4351	-1.24035	-0.310748	0.146107	0.519398	1	41.6641	1.23489	0.304388	0.111421
Mrgbp	2	180581304..180586304	ENSMUSG00000027569	1.37998	-1.00669	-0.00961853	0.971629	0.989226	1	1.32071	-1.19472	-0.256671	0.313868	0.498533	1	1.57538	1.05475	0.0769024	0.76265	0.899358	1	1.64276	-1.01136	-0.0162951	0.951813	0.97671	1	1.37998	-1.18678	-0.247052	0.359141	0.739732	1	1.57538	1.06181	0.086521	0.74792	0.999996	1	1.64276	-1.00464	-0.00667656	0.981208	0.995286	1	1.57538	1.26013	0.333573	0.188288
Mrgpra1	7	complement(47334875..47354240)	ENSMUSG00000050650	0.0151914	2.80057	1.48572	0.0293723	0.155909	1	0.0174306	2.8319	1.50177	0.0199462	0.0783782	1	0.015162	2.6285	1.39424	0.0319197	0.151416	1	0.0108942	1.72274	0.784705	0.254668	0.467147	1	0.0174306	1.01119	0.0160488	0.978934	0.994611	1	0.0151914	-1.06547	-0.0914848	0.8813	0.999996	1	0.0151914	-1.62565	-0.701017	0.283709	0.693154	1	0.0174306	-1.07738	-0.107534	0.850749
Mrgpra2a	7	complement(47426328..47452139)	ENSMUSG00000093973	0.0679451	5.31405	2.40981	0.00730211	0.0647542	1	0.196051	14.3295	3.84092	5.72913e-06	0.000184351	0.178079	0.0545415	4.47563	2.16209	0.0109263	0.0741355	1	0.0205009	1.51245	0.596885	0.50961	0.706531	1	0.196051	2.69653	1.4311	0.101805	0.463993	1	0.0679451	-1.18733	-0.247722	0.777679	0.999996	1	0.0679451	-3.51355	-1.81293	0.0515796	0.308974	1	0.196051	-3.20167	-1.67882	0.0417428
Mrgpra2b	7	complement(47463806..47528862)	ENSMUSG00000096719	0.0433298	8.49333	3.08633	0.000218916	0.00584751	1	0.0816183	14.9897	3.9059	7.32441e-07	3.94019e-05	0.0227665	0.032771	6.52358	2.70566	0.00061907	0.00968384	1	0.0158991	2.98568	1.57806	0.0597427	0.187404	1	0.0816183	1.76488	0.819573	0.311459	0.704302	1	0.0433298	-1.30194	-0.380666	0.638974	0.999996	1	0.0433298	-2.84469	-1.50827	0.0787795	0.384237	1	0.0816183	-2.29778	-1.20024	0.116011
Mrgpra3	7	complement(47588950..47601372)	ENSMUSG00000078698	0.00180449	5.72916	2.51832	0.21197	#N/A	1	0.000930744	3.21417	1.68445	0.406632	0.586957	1	0.000327507	1.61554	0.692019	0.753575	#N/A	1	0.000830872	2.68522	1.42504	0.498052	#N/A	1	0.00180449	-1.78247	-0.833876	0.493444	#N/A	1	0.00180449	-3.54628	-1.8263	0.220459	0.999996	1	0.00180449	-2.13359	-1.09328	0.413277	#N/A	1	0.000930744	-1.98953	-0.992428	0.510192
Mrgpra4	7	complement(47980837..47982095)	ENSMUSG00000067173	0	#N/A	#N/A	#N/A	#N/A	#N/A	0	#N/A	#N/A	#N/A	#N/A	#N/A	0	#N/A	#N/A	#N/A	#N/A	#N/A	0	#N/A	#N/A	#N/A	#N/A	#N/A	0	#N/A	#N/A	#N/A	#N/A	#N/A	0	#N/A	#N/A	#N/A	#N/A	#N/A	0	#N/A	#N/A	#N/A	#N/A	#N/A	0	#N/A	#N/A	#N/A
Mrgpra6	7	complement(47185707..47204920)	ENSMUSG00000052303	0.0347003	2.54371	1.34694	0.0144072	0.0998786	1	0.0273999	1.7801	0.831958	0.11256	0.25534	1	0.0337183	2.30249	1.20319	0.0213217	0.116709	1	0.0378882	2.37038	1.24512	0.0229075	0.0981236	1	0.0347003	-1.42897	-0.514978	0.321411	0.710901	1	0.0347003	-1.10477	-0.143742	0.781261	0.999996	1	0.0378882	-1.07313	-0.101819	0.851145	0.971986	1	0.0337183	1.29346	0.371236	0.448453
Mrgpra9	7	complement(47234861..47252848)	ENSMUSG00000074111	0.0365668	3.36024	1.74856	0.00128946	0.0201161	1	0.029787	2.43163	1.28193	0.0134742	0.0593261	1	0.0341274	2.89187	1.532	0.00311965	0.0314488	1	0.025405	1.97875	0.984591	0.0723444	0.212812	1	0.0365668	-1.38189	-0.466638	0.346824	0.731199	1	0.0365668	-1.16196	-0.216561	0.662088	0.999996	1	0.0365668	-1.69816	-0.763973	0.146702	0.520273	1	0.0341274	1.18927	0.250077	0.593498
Mrgprb1	7	complement(48444113..48456342)	ENSMUSG00000070547	0.00358117	1.39688	0.482211	0.625818	0.817909	1	0.00490881	1.6139	0.690552	0.450428	0.627676	1	0.00322922	1.13669	0.184844	0.847319	0.932363	1	0.00934926	2.92654	1.5492	0.0898475	0.245489	1	0.00490881	1.15536	0.208341	0.808837	0.949139	1	0.00358117	-1.2289	-0.297367	0.74353	0.999996	1	0.00934926	2.09505	1.06698	0.214404	0.617273	1	0.00490881	-1.41982	-0.505708	0.541288
Mrgprb2	7	complement(48550965..48558086)	ENSMUSG00000050425	0.00228003	4.42799	2.14665	0.302361	#N/A	1	0.00169314	3.22311	1.68845	0.41148	0.59129	1	0.0050603	8.73645	3.12705	0.113152	0.330581	1	0.00211881	3.74177	1.90372	0.359154	0.575566	1	0.00228003	-1.37383	-0.458198	0.72841	0.918807	1	0.0050603	1.97301	0.980395	0.409177	0.999996	1	0.00228003	-1.1834	-0.242932	0.85728	#N/A	1	0.0050603	2.71056	1.43859	0.20802
Mrgprb3	7	complement(48642803..48643811)	ENSMUSG00000070546	0	#N/A	#N/A	#N/A	#N/A	#N/A	0	#N/A	#N/A	#N/A	#N/A	#N/A	0	#N/A	#N/A	#N/A	#N/A	#N/A	0	#N/A	#N/A	#N/A	#N/A	#N/A	0	#N/A	#N/A	#N/A	#N/A	#N/A	0	#N/A	#N/A	#N/A	#N/A	#N/A	0	#N/A	#N/A	#N/A	#N/A	#N/A	0	#N/A	#N/A	#N/A
Mrgprb4	7	complement(48198070..48199288)	ENSMUSG00000070550	0	#N/A	#N/A	#N/A	#N/A	#N/A	0	#N/A	#N/A	#N/A	#N/A	#N/A	0	#N/A	#N/A	#N/A	#N/A	#N/A	0	#N/A	#N/A	#N/A	#N/A	#N/A	0	#N/A	#N/A	#N/A	#N/A	#N/A	0	#N/A	#N/A	#N/A	#N/A	#N/A	0	#N/A	#N/A	#N/A	#N/A	#N/A	0	#N/A	#N/A	#N/A
Mrgprb5	7	complement(48167983..48169019)	ENSMUSG00000070551	0.00388641	1.82783	0.870135	0.703899	#N/A	1	0.00727399	2.28708	1.1935	0.57419	0.72898	1	0	-1.67629	-0.745268	0.782037	#N/A	1	0.0238823	5.78916	2.53335	0.214077	#N/A	1	0.00727399	1.25125	0.32337	0.849112	#N/A	1	0.00388641	-3.06397	-1.6154	0.496127	0.999996	1	0.0238823	3.16723	1.66322	0.296183	#N/A	1	0.00727399	-3.83379	-1.93877	0.381291
Mrgprb8	7	48388526..48389648	ENSMUSG00000050870	0	#N/A	#N/A	#N/A	#N/A	#N/A	0	#N/A	#N/A	#N/A	#N/A	#N/A	0	#N/A	#N/A	#N/A	#N/A	#N/A	0	#N/A	#N/A	#N/A	#N/A	#N/A	0	#N/A	#N/A	#N/A	#N/A	#N/A	0	#N/A	#N/A	#N/A	#N/A	#N/A	0	#N/A	#N/A	#N/A	#N/A	#N/A	0	#N/A	#N/A	#N/A
Mrgprd	7	145314835..145324086	ENSMUSG00000051207	0.000830296	-6.40898	-2.6801	0.24237	#N/A	1	0.000830296	-1.72741	-0.788609	0.559066	0.718276	1	0.000830296	-2.49827	-1.32093	0.388352	#N/A	1	0.00108488	-1.51047	-0.594996	0.665709	#N/A	1	0.000748018	3.71017	1.89149	0.409583	#N/A	1	0.000439756	2.56537	1.35917	0.571982	0.999996	1	0.00108488	4.24304	2.0851	0.366704	#N/A	1	0.000748018	-1.44625	-0.53232	0.728448
Mrgpre	7	complement(143778363..143784500)	ENSMUSG00000048965	0.165397	-2.12382	-1.08666	0.0202424	0.124629	1	0.165397	-2.41074	-1.26948	0.00384167	0.0243965	1	0.165397	-2.21704	-1.14863	0.00901833	0.0650882	1	0.165397	-2.5138	-1.32987	0.00434192	0.0299462	1	0.124064	-1.13509	-0.182813	0.698079	0.908649	1	0.128674	-1.04389	-0.0619693	0.895534	0.999996	1	0.127608	-1.18362	-0.243207	0.624349	0.903024	1	0.128674	1.08737	0.120843	0.785168
Mrgprf	7	145300828..145309557	ENSMUSG00000031070	0.0790883	-1.06357	-0.0889162	0.855303	0.93685	1	0.0663381	-1.41718	-0.503027	0.274942	0.457924	1	0.0981308	1.07178	0.100011	0.82681	0.923028	1	0.0674937	-1.51695	-0.601174	0.218819	0.425897	1	0.0790883	-1.33248	-0.41411	0.392677	0.760137	1	0.0981308	1.13992	0.188927	0.69448	0.999996	1	0.0790883	-1.42628	-0.512258	0.316407	0.724526	1	0.0981308	1.51891	0.603038	0.183857
Mrgprg	7	complement(143763710..143766993)	ENSMUSG00000050276	0.00160158	-1.3725	-0.456801	0.810826	#N/A	1	0.0105656	3.03383	1.60114	0.294966	0.479283	1	0.00515724	1.85804	0.893783	0.575086	0.784483	1	0.00789247	2.22809	1.1558	0.473372	0.67602	1	0.0105656	4.16392	2.05794	0.207204	0.606072	1	0.00515724	2.55015	1.35058	0.425071	0.999996	1	0.00789247	3.05804	1.61261	0.345595	#N/A	1	0.0105656	-1.63281	-0.707356	0.571432
Mrgprh	17	12876034..12877977	ENSMUSG00000059408	0.037971	1.29806	0.376352	0.684205	0.854652	1	0.0537782	1.60173	0.679635	0.426505	0.604961	1	0.0265131	-1.13336	-0.180602	0.841581	0.930276	1	0.0314537	-1.07233	-0.100747	0.913955	0.958826	1	0.0537782	1.23395	0.303283	0.720305	0.916152	1	0.037971	-1.47116	-0.556953	0.534367	0.999996	1	0.037971	-1.39194	-0.477098	0.606159	0.895491	1	0.0537782	-1.81534	-0.860236	0.296059
Mrgprx1	7	complement(48020971..48027597)	ENSMUSG00000070552	0.0113017	-2.579	-1.36681	0.231158	0.499881	1	0.0113017	-10.0607	-3.33065	0.0073206	0.0385745	1	0.0113017	-6.45619	-2.69068	0.0225286	0.120516	1	0.0113017	-20.3656	-4.34806	0.00579179	0.0368858	1	0.00505065	-3.901	-1.96385	0.141269	0.528924	1	0.00505065	-2.50337	-1.32387	0.299895	0.999996	1	0.00505065	-7.89673	-2.98126	0.0708075	0.363746	1	0.0024829	1.5583	0.639972	0.639804
Mrgprx2	7	complement(48478619..48499321)	ENSMUSG00000074109	0.00370255	-1.37745	-0.462001	0.622778	0.816223	1	0.00333831	-3.67343	-1.87713	0.0490478	0.145107	1	0.00400501	-1.47697	-0.562644	0.524834	0.751897	1	0.00333831	-2.49632	-1.3198	0.172835	0.369361	1	0.00370255	-2.66683	-1.41513	0.158526	0.553994	1	0.00400501	-1.07225	-0.100643	0.914584	0.999996	1	0.00370255	-1.81228	-0.857804	0.399133	0.78797	1	0.00400501	2.48713	1.31448	0.167748
Mri1	8	complement(84249906..84257326)	ENSMUSG00000004996	0.91897	-1.43211	-0.518141	0.0472803	0.206888	1	1.05307	-1.41826	-0.504119	0.040087	0.126393	1	1.17707	-1.19676	-0.259131	0.291208	0.556555	1	1.06413	-1.48976	-0.575081	0.0272387	0.110721	1	1.05307	1.00977	0.0140219	0.957114	0.988527	1	1.17707	1.19666	0.25901	0.320439	0.999996	1	1.06413	-1.04026	-0.0569406	0.835848	0.968328	1	1.17707	1.18508	0.244988	0.317412
Mrln	10	70204664..70219711	ENSMUSG00000019933	0.0565991	2.29955	1.20135	0.0292381	0.15552	1	0.118665	4.15336	2.05428	6.8115e-05	0.00125121	1	0.0518025	1.95417	0.966554	0.0643862	0.23623	1	0.0873704	3.00236	1.5861	0.00364243	0.0263701	1	0.118665	1.80617	0.85293	0.102917	0.465976	1	0.0565991	-1.17674	-0.234795	0.657583	0.999996	1	0.0873704	1.30563	0.384746	0.48605	0.841282	1	0.118665	-2.12539	-1.08773	0.0273509
Mrm1	11	complement(84813061..84819515)	ENSMUSG00000018405	0.454672	-1.40426	-0.489805	0.128655	0.365243	1	0.545885	-1.35545	-0.438769	0.147042	0.30426	1	0.49376	-1.40618	-0.491781	0.104978	0.31636	1	0.511172	-1.52136	-0.605365	0.0594662	0.18681	1	0.545885	1.03601	0.0510362	0.873813	0.970451	1	0.49376	-1.00137	-0.00197591	0.995105	0.999996	1	0.511172	-1.0834	-0.115559	0.733139	0.94165	1	0.545885	-1.03743	-0.0530121	0.860782
Mrm2	5	complement(140327674..140331898)	ENSMUSG00000029557	0.107688	-1.69973	-0.765309	0.302876	0.572955	1	0.107688	-2.04022	-1.02872	0.141058	0.296337	1	0.134803	-1.35294	-0.436101	0.530641	0.756069	1	0.127629	-1.6472	-0.72002	0.329116	0.546566	1	0.0926578	-1.20031	-0.263412	0.723616	0.916955	1	0.134803	1.25632	0.329208	0.657135	0.999996	1	0.127629	1.03189	0.0452891	0.953786	0.989954	1	0.134803	1.50798	0.59262	0.395674
Mrm3	11	76243715..76250619	ENSMUSG00000038046	0.222819	-1.29582	-0.37387	0.369084	0.63397	1	0.410717	1.18803	0.248572	0.522524	0.691073	1	0.246749	-1.30183	-0.380546	0.331289	0.597786	1	0.320114	-1.12791	-0.173652	0.674253	0.823077	1	0.410717	1.53948	0.622441	0.131278	0.515382	1	0.246749	-1.00464	-0.00667616	0.987173	0.999996	1	0.320114	1.14887	0.200218	0.645744	0.912084	1	0.410717	-1.54662	-0.629117	0.104635
Mrnip	11	50174444..50200115	ENSMUSG00000020381	0.108883	1.04477	0.0631846	0.848721	0.933166	1	0.253048	2.06326	1.04492	0.000727381	0.00727277	1	0.110191	-1.02444	-0.0348407	0.91117	0.963352	1	0.158541	1.26465	0.338742	0.30289	0.519027	1	0.253048	1.97484	0.981739	0.0026052	0.0691942	1	0.110191	-1.07031	-0.0980252	0.765722	0.999996	1	0.158541	1.21046	0.275558	0.424012	0.803384	1	0.253048	-2.11369	-1.07976	0.000432507
Mro	18	73859385..73881333	ENSMUSG00000064036	0.00407762	-1.53558	-0.618787	0.396035	0.656657	1	0.00654045	-1.10543	-0.144609	0.825749	0.897228	1	0.00405925	-1.79956	-0.847643	0.221748	0.48151	1	0.00405925	-2.31432	-1.21059	0.103888	0.268702	1	0.00654045	1.38913	0.474179	0.502333	0.821203	1	0.00407762	-1.17191	-0.228856	0.757516	0.999996	1	0.00407762	-1.50712	-0.591799	0.453143	0.823686	1	0.00654045	-1.62793	-0.703034	0.29427
Mroh1	15	76380261..76453038	ENSMUSG00000022558	0.602949	1.00822	0.0118081	0.949853	0.979431	1	0.648417	-1.05069	-0.0713341	0.686808	0.815449	1	0.716332	1.11866	0.161771	0.360505	0.624796	1	0.671427	-1.06424	-0.089819	0.632103	0.794454	1	0.648417	-1.05932	-0.0831422	0.657368	0.892612	1	0.716332	1.10954	0.149963	0.423672	0.999996	1	0.671427	-1.07298	-0.101627	0.606963	0.895881	1	0.716332	1.17536	0.233105	0.186819
Mroh2a	1	88226986..88262289	ENSMUSG00000079429	0.147254	-1.31789	-0.398227	0.17457	0.431169	1	0.179193	-1.23774	-0.307706	0.264269	0.446187	1	0.168657	-1.23587	-0.305532	0.268289	0.533369	1	0.130429	-1.75201	-0.809012	0.00580644	0.0369526	1	0.179193	1.06475	0.0905211	0.756893	0.931566	1	0.168657	1.06636	0.0926954	0.751525	0.999996	1	0.147254	-1.32941	-0.410785	0.183861	0.575374	1	0.179193	1.00151	0.00217425	0.993693
Mroh2b	15	4898737..4962205	ENSMUSG00000022155	0.000973477	-1.31279	-0.392635	0.632341	0.821111	1	0.00127888	-1.21431	-0.280139	0.71005	0.832137	1	0.000946549	-1.49509	-0.580234	0.457464	0.702737	1	0.00158158	-1.00942	-0.0135257	0.986165	0.993918	1	0.00127888	1.0811	0.112495	0.887405	0.973654	1	0.000973477	-1.13887	-0.1876	0.819162	0.999996	1	0.00158158	1.30054	0.379109	0.643729	0.911055	1	0.00127888	-1.23123	-0.300095	0.690386
Mroh3	1	complement(136181652..136212828)	ENSMUSG00000087230	0.0175043	2.54811	1.34943	0.0410296	0.190288	1	0.0273697	3.60852	1.85141	0.00282321	0.019507	1	0.0160361	2.24055	1.16385	0.0634197	0.233891	1	0.0245133	3.20445	1.68008	0.0101206	0.0550088	1	0.0273697	1.41616	0.501983	0.417063	0.775607	1	0.0175043	-1.13727	-0.185571	0.766758	0.999996	1	0.0245133	1.25758	0.330651	0.61205	0.898222	1	0.0273697	-1.61055	-0.687554	0.238044
Mroh4	15	complement(74606029..74636353)	ENSMUSG00000022603	0.000119929	-4.00776	-2.0028	0.416263	#N/A	1	0.00136816	3.76905	1.9142	0.175395	0.341763	1	0.000142681	-1.57254	-0.653096	0.711601	0.871233	1	0.000976734	2.70675	1.43656	0.332339	0.549492	1	0.00136816	15.1055	3.917	0.0801736	0.421907	1	0.000142681	2.54859	1.3497	0.585867	0.999996	1	0.000976734	10.848	3.43935	0.131943	#N/A	1	0.00136816	-5.92699	-2.5673	0.0738366
Mroh5	15	complement(73761410..73839699)	ENSMUSG00000072487	0.0437063	-1.80134	-0.849073	0.0166987	0.109974	1	0.0511838	-1.54	-0.622928	0.061211	0.168636	1	0.0437063	-1.86689	-0.900636	0.00700555	0.0550194	1	0.0437063	-2.09342	-1.06586	0.00260763	0.0204773	1	0.0511838	1.16971	0.226145	0.523423	0.831642	1	0.0396429	-1.03639	-0.0515629	0.884698	0.999996	1	0.0396009	-1.16214	-0.216787	0.562637	0.877119	1	0.0511838	-1.21227	-0.277708	0.405166
Mroh6	15	complement(75884137..75888770)	ENSMUSG00000098678	0.0609349	2.67123	1.4175	0.0625487	0.244308	1	0.0184222	-1.38623	-0.471167	0.539217	0.705156	1	0.0251357	1.07806	0.108438	0.885434	0.951279	1	0.0228334	-1.13876	-0.187458	0.8139	0.902126	1	0.0609349	-3.70294	-1.88867	0.0112804	0.164723	1	0.0609349	-2.47781	-1.30907	0.0729932	0.999996	1	0.0609349	-3.04188	-1.60496	0.0384055	0.263398	1	0.0251357	1.49444	0.579606	0.431402
Mroh7	4	complement(106680417..106730925)	ENSMUSG00000047502	0.00856296	-1.02836	-0.0403503	0.936923	0.973559	1	0.0148176	1.45469	0.540707	0.25097	0.431087	1	0.0104124	1.09848	0.135509	0.776433	0.906412	1	0.0055468	-2.0297	-1.02127	0.0507473	0.168382	1	0.0148176	1.49595	0.581057	0.238578	0.638462	1	0.0104124	1.12964	0.175859	0.724493	0.999996	1	0.00856296	-1.97372	-0.980916	0.0706827	0.363396	1	0.0148176	-1.32427	-0.405198	0.377514
Mroh8	2	complement(157208550..157279549)	ENSMUSG00000074627	0.00804202	-1.13427	-0.18177	0.712135	0.870121	1	0.0110536	1.01337	0.0191569	0.966738	0.981996	1	0.00606996	-1.72303	-0.784947	0.0956404	0.298285	1	0.010267	-1.09131	-0.126055	0.795824	0.891242	1	0.0110536	1.14944	0.200927	0.678275	0.900792	1	0.00804202	-1.51906	-0.603177	0.223424	0.999996	1	0.010267	1.03937	0.055715	0.913139	0.985649	1	0.0110536	-1.74606	-0.804104	0.0820568
Mroh9	1	complement(163024302..163085670)	ENSMUSG00000071890	0.0079413	5.42835	2.44051	0.00368461	0.0410189	1	0.0354322	21.8588	4.45014	1.83131e-08	2.27818e-06	0.000569225	0.0123558	8.03973	3.00715	0.000159085	0.00357362	1	0.013927	8.43367	3.07616	0.00021881	0.00316565	1	0.0354322	4.02679	2.00963	0.00711843	0.129458	1	0.0123558	1.48106	0.566633	0.451459	0.999996	1	0.013927	1.55363	0.635646	0.421309	0.801318	1	0.0354322	-2.71885	-1.443	0.0383428
Mrpl1	5	96209493..96266727	ENSMUSG00000029486	0.587319	1.17713	0.235268	0.283622	0.55362	1	0.811841	1.4527	0.538734	0.00913432	0.0449474	1	0.640511	1.20178	0.265172	0.1998	0.455746	1	0.773561	1.33006	0.411489	0.0604097	0.188641	1	0.811841	1.23411	0.303466	0.165444	0.561494	1	0.640511	1.02094	0.0299038	0.891368	0.999996	1	0.773561	1.12992	0.176221	0.4448	0.817837	1	0.811841	-1.20879	-0.273562	0.184522
Mrpl10	11	97041560..97049213	ENSMUSG00000001445	1.29158	-1.32561	-0.40666	0.117873	0.349107	1	1.38713	-1.42525	-0.511214	0.0368092	0.119312	1	1.56075	-1.21686	-0.283168	0.247428	0.510994	1	1.74424	-1.20306	-0.266713	0.303696	0.519737	1	1.38713	-1.07516	-0.104555	0.687279	0.904844	1	1.56075	1.08937	0.123492	0.634427	0.999996	1	1.74424	1.10186	0.139947	0.608749	0.897073	1	1.56075	1.17125	0.228046	0.350937
Mrpl11	19	4962306..4966995	ENSMUSG00000024902	0.680905	-1.53461	-0.617876	0.0576419	0.233307	1	0.826123	-1.44181	-0.527878	0.0840001	0.209257	1	0.733451	-1.56284	-0.644173	0.0354907	0.162405	1	0.917816	-1.4019	-0.487387	0.132144	0.313839	1	0.826123	1.06437	0.0899973	0.78173	0.939561	1	0.733451	-1.0184	-0.0262977	0.935633	0.999996	1	0.917816	1.09466	0.130488	0.702795	0.930177	1	0.826123	-1.08395	-0.116295	0.703601
Mrpl12	11	120484613..120489065	ENSMUSG00000039640	1.15751	-1.40589	-0.491485	0.102493	0.32349	1	1.33938	-1.44144	-0.527513	0.0624212	0.170968	1	1.41851	-1.27748	-0.353296	0.212146	0.468933	1	1.6468	-1.24291	-0.313728	0.295243	0.511768	1	1.33938	-1.02529	-0.0360277	0.904577	0.979915	1	1.41851	1.10052	0.13819	0.645696	0.999996	1	1.6468	1.13112	0.177758	0.574045	0.883096	1	1.41851	1.12835	0.174217	0.537672
Mrpl13	15	complement(55534094..55557748)	ENSMUSG00000022370	0.324431	-1.14376	-0.193782	0.464469	0.71091	1	0.427051	-1.00493	-0.00709606	0.977266	0.988539	1	0.37997	-1.07291	-0.101523	0.683951	0.85475	1	0.561747	1.24383	0.31479	0.232277	0.441986	1	0.427051	1.13815	0.186686	0.47911	0.811369	1	0.37997	1.06604	0.0922592	0.726878	0.999996	1	0.561747	1.42264	0.508572	0.0668731	0.353711	1	0.427051	-1.06764	-0.0944269	0.703609
Mrpl14	17	45686322..45698495	ENSMUSG00000023939	0.795875	1.12983	0.176104	0.577475	0.788919	1	0.53808	-1.44547	-0.531539	0.0750167	0.193521	1	0.92804	1.20243	0.265947	0.37193	0.634015	1	0.760863	-1.11125	-0.152183	0.630084	0.793206	1	0.795875	-1.63313	-0.707643	0.0250106	0.249831	1	0.92804	1.06425	0.0898431	0.775532	0.999996	1	0.795875	-1.25552	-0.328287	0.323144	0.729407	1	0.92804	1.73807	0.797486	0.00733854
Mrpl15	1	complement(4773206..4785739)	ENSMUSG00000033845	0.611544	-1.28685	-0.363843	0.196165	0.457812	1	0.666232	-1.34447	-0.427034	0.107023	0.247391	1	0.67415	-1.28466	-0.361391	0.172879	0.419571	1	0.887556	-1.08895	-0.122932	0.661188	0.815222	1	0.666232	-1.04477	-0.0631918	0.822068	0.953285	1	0.67415	1.0017	0.00245146	0.993043	0.999996	1	0.887556	1.18174	0.240911	0.415219	0.79689	1	0.67415	1.04655	0.0656433	0.804079
Mrpl16	19	11770415..11774944	ENSMUSG00000024683	1.01138	-1.14889	-0.200243	0.481872	0.723902	1	1.27464	-1.06183	-0.0865512	0.746209	0.858647	1	1.16425	-1.10341	-0.14197	0.59624	0.798086	1	1.32797	-1.07285	-0.101444	0.720349	0.852315	1	1.27464	1.08199	0.113691	0.688005	0.905278	1	1.16425	1.04122	0.0582728	0.837214	0.999996	1	1.32797	1.07088	0.0987986	0.740426	0.942881	1	1.27464	-1.03916	-0.0554186	0.835122
Mrpl17	7	complement(105803206..105811099)	ENSMUSG00000030879	0.938607	-1.36	-0.443611	0.0938519	0.308139	1	1.09222	-1.35273	-0.435873	0.0800822	0.202815	1	0.974418	-1.44388	-0.529953	0.0336545	0.156659	1	1.01667	-1.53942	-0.622383	0.0185337	0.0845411	1	1.09222	1.00538	0.00773829	0.97664	0.994264	1	0.974418	-1.06167	-0.0863414	0.744272	0.999996	1	1.01667	-1.13192	-0.178772	0.521232	0.859536	1	1.09222	-1.06738	-0.0940797	0.705496
Mrpl18	17	complement(12911349..12916345)	ENSMUSG00000057388	1.09017	-1.29628	-0.374377	0.232723	0.501542	1	1.20751	-1.36634	-0.450313	0.127196	0.276643	1	1.33634	-1.1687	-0.22491	0.446133	0.694338	1	1.81665	1.04161	0.058812	0.850569	0.923263	1	1.20751	-1.05404	-0.0759361	0.808384	0.949139	1	1.33634	1.10916	0.149467	0.633083	0.999996	1	1.81665	1.35022	0.433189	0.188137	0.581165	1	1.33634	1.1691	0.225403	0.444166
Mrpl19	6	complement(81957851..81965958)	ENSMUSG00000030045	0.614022	-1.34299	-0.425445	0.146351	0.392179	1	0.68115	-1.40898	-0.494647	0.0725823	0.189415	1	0.710186	-1.2946	-0.372504	0.176596	0.424173	1	0.976856	-1.03864	-0.0547011	0.850998	0.923577	1	0.68115	-1.04914	-0.0692024	0.812855	0.950614	1	0.710186	1.03738	0.0529406	0.856353	0.999996	1	0.976856	1.29302	0.370744	0.227418	0.632581	1	0.710186	1.08835	0.122143	0.656972
Mrpl2	17	46646229..46650139	ENSMUSG00000002767	0.653987	-1.36445	-0.448322	0.179377	0.438044	1	0.921893	-1.11273	-0.154104	0.622083	0.768054	1	0.81527	-1.1698	-0.22626	0.470365	0.711091	1	0.948215	-1.14223	-0.191853	0.562561	0.746375	1	0.921893	1.22622	0.294217	0.375477	0.74895	1	0.81527	1.1664	0.222061	0.504498	0.999996	1	0.948215	1.19455	0.256468	0.463221	0.828893	1	0.921893	-1.05129	-0.0721557	0.816747
Mrpl20	4	155802878..155809975	ENSMUSG00000029066	0.912232	-1.25388	-0.326405	0.261016	0.531127	1	1.27279	-1.0802	-0.111298	0.683444	0.812634	1	0.957854	-1.34351	-0.426011	0.119569	0.341756	1	1.21858	-1.18069	-0.23963	0.407804	0.619639	1	1.27279	1.16079	0.215106	0.457359	0.800035	1	0.957854	-1.07148	-0.0996065	0.731358	0.999996	1	1.21858	1.06199	0.0867751	0.77608	0.953679	1	1.27279	-1.24376	-0.314713	0.248401
Mrpl21	19	3282901..3292837	ENSMUSG00000024829	0.429684	-1.07776	-0.108029	0.716133	0.87191	1	0.547844	1.01989	0.0284126	0.918897	0.955331	1	0.465105	-1.09675	-0.133232	0.633996	0.823164	1	0.599563	1.06757	0.0943274	0.749534	0.869062	1	0.547844	1.09919	0.136442	0.643828	0.886499	1	0.465105	-1.01762	-0.0252021	0.932115	0.999996	1	0.599563	1.15058	0.202357	0.514828	0.856443	1	0.547844	-1.11856	-0.161644	0.560552
Mrpl22	11	58171661..58179565	ENSMUSG00000020514	0.305775	-1.17132	-0.228133	0.511331	0.744287	1	0.487356	1.18421	0.243925	0.452823	0.629816	1	0.398672	1.03612	0.051198	0.875205	0.946451	1	0.442149	1.04274	0.0603768	0.860914	0.929395	1	0.487356	1.38709	0.472058	0.170005	0.56713	1	0.398672	1.21363	0.279331	0.418182	0.999996	1	0.442149	1.22138	0.28851	0.426296	0.805166	1	0.487356	-1.14292	-0.192727	0.550025
Mrpl23	7	142532686..142540747	ENSMUSG00000037772	0.304959	-1.17525	-0.232963	0.521037	0.751235	1	0.350591	-1.16691	-0.222688	0.513791	0.68386	1	0.369676	-1.05722	-0.08028	0.814007	0.916791	1	0.351688	-1.23021	-0.298905	0.40843	0.620411	1	0.350591	1.00715	0.0102747	0.977298	0.994302	1	0.369676	1.11163	0.152683	0.672546	0.999996	1	0.351688	-1.04677	-0.0659419	0.86242	0.975171	1	0.369676	1.10375	0.142408	0.674578
Mrpl24	3	87919506..87923672	ENSMUSG00000019710	5.45839	-1.10457	-0.143482	0.527009	0.755174	1	5.41913	-1.23953	-0.309788	0.147227	0.304507	1	5.64353	-1.14101	-0.190315	0.373354	0.635407	1	5.89873	-1.21492	-0.280859	0.215194	0.421378	1	5.45839	-1.12218	-0.166306	0.46281	0.803261	1	5.64353	-1.033	-0.0468333	0.836228	0.999996	1	5.89873	-1.0999	-0.137377	0.56492	0.878629	1	5.64353	1.08634	0.119473	0.575672
Mrpl27	11	94653767..94660089	ENSMUSG00000024414	0.628095	-1.4403	-0.526374	0.10072	0.321168	1	0.831451	-1.31674	-0.396966	0.187559	0.356682	1	0.729001	-1.41566	-0.501474	0.0966509	0.30022	1	1.02514	-1.13464	-0.18223	0.567679	0.749939	1	0.831451	1.09384	0.129408	0.68584	0.903813	1	0.729001	1.01741	0.0249	0.938075	0.999996	1	1.02514	1.2694	0.344144	0.306566	0.71414	1	0.831451	-1.07513	-0.104508	0.728465
Mrpl28	17	26123520..26126613	ENSMUSG00000024181	0.975253	-1.75562	-0.811979	0.01939	0.121343	1	0.975253	-1.91168	-0.934843	0.00419145	0.025913	1	1.18698	-1.4097	-0.495388	0.1284	0.355955	1	0.975253	-2.08207	-1.05802	0.00226878	0.018524	1	0.932463	-1.08889	-0.122863	0.723817	0.916955	1	1.18698	1.24538	0.316591	0.36168	0.999996	1	0.901624	-1.18595	-0.246041	0.50219	0.849764	1	1.18698	1.35609	0.439454	0.177969
Mrpl3	9	105053239..105079888	ENSMUSG00000032563	0.696391	-1.09129	-0.126032	0.573887	0.78653	1	1.09749	1.2542	0.326764	0.121113	0.268108	1	0.796294	-1.03259	-0.0462651	0.826554	0.92286	1	0.955714	1.05383	0.0756444	0.735149	0.861981	1	1.09749	1.36869	0.452797	0.042647	0.322564	1	0.796294	1.05685	0.0797673	0.721387	0.999996	1	0.955714	1.15003	0.201677	0.391781	0.782141	1	1.09749	-1.29507	-0.373029	0.0761445
Mrpl30	1	37890477..37898535	ENSMUSG00000026087	0.683185	-1.27962	-0.355715	0.244889	0.514189	1	0.912368	-1.14468	-0.194942	0.497775	0.668994	1	0.7256	-1.3529	-0.43605	0.130334	0.359191	1	1.18046	1.06705	0.0936331	0.758355	0.869405	1	0.912368	1.11789	0.160773	0.59804	0.869532	1	0.7256	-1.05726	-0.0803351	0.792659	0.999996	1	1.18046	1.36542	0.449348	0.161383	0.543561	1	0.912368	-1.1819	-0.241108	0.401232
Mrpl32	13	complement(14608184..14613165)	ENSMUSG00000015672	1.00198	-1.40637	-0.49198	0.100149	0.320019	1	1.02622	-1.51069	-0.595203	0.0344909	0.11383	1	1.06164	-1.43233	-0.518367	0.0658235	0.238985	1	1.5785	-1.06357	-0.0889084	0.765024	0.872213	1	1.02622	-1.07417	-0.103224	0.729787	0.919252	1	1.06164	-1.01846	-0.026387	0.929699	0.999996	1	1.5785	1.32232	0.403071	0.199134	0.596549	1	1.06164	1.0547	0.0768367	0.784787
Mrpl33	5	31596935..31664384	ENSMUSG00000106918	0.417392	-1.00366	-0.0052657	0.98449	0.993539	1	0.564801	1.27369	0.34901	0.171293	0.33624	1	0.494908	1.16932	0.225673	0.376578	0.638322	1	0.564404	1.22086	0.287895	0.287242	0.503362	1	0.564801	1.27834	0.354275	0.19009	0.589295	1	0.494908	1.1736	0.230939	0.393207	0.999996	1	0.564404	1.22532	0.293161	0.303595	0.710835	1	0.564801	-1.08925	-0.123336	0.628216
Mrpl34	8	71464959..71465747	ENSMUSG00000034880	2.89043	-2.20032	-1.13772	0.0128693	0.0929896	1	2.89043	-3.08913	-1.6272	0.00016263	0.00243794	1	2.89043	-1.96135	-0.971845	0.0236953	0.124645	1	2.89043	-2.40911	-1.2685	0.0054066	0.0350985	1	2.02978	-1.40394	-0.489483	0.287583	0.684933	1	2.60807	1.12184	0.165871	0.71754	0.999996	1	2.39617	-1.09489	-0.130783	0.786706	0.955729	1	2.60807	1.575	0.655354	0.129885
Mrpl35	6	complement(71812997..71826969)	ENSMUSG00000052962	0.332248	-1.33565	-0.417537	0.152079	0.400904	1	0.382908	-1.32828	-0.409555	0.135002	0.287847	1	0.371575	-1.31739	-0.397679	0.147281	0.384894	1	0.423538	-1.28438	-0.361077	0.213585	0.419155	1	0.382908	1.00555	0.00798167	0.978098	0.994399	1	0.371575	1.01386	0.0198574	0.945616	0.999996	1	0.423538	1.03991	0.0564599	0.85368	0.972376	1	0.382908	1.00827	0.0118758	0.965373
Mrpl36	13	73328513..73332178	ENSMUSG00000021607	1.08388	-1.81754	-0.861991	0.0198409	0.123125	1	1.08388	-2.91436	-1.54318	1.02023e-05	0.0002901	0.317118	1.09103	-1.68554	-0.753215	0.0304773	0.147225	1	1.08388	-2.06228	-1.04424	0.00469427	0.0317732	1	0.898836	-1.60346	-0.681187	0.0670052	0.390708	1	1.09103	1.07831	0.108776	0.769002	0.999996	1	1.00954	-1.13465	-0.182248	0.640648	0.909478	1	1.09103	1.72903	0.789963	0.0240265
Mrpl37	4	complement(107055874..107066868)	ENSMUSG00000028622	1.31697	-1.01838	-0.0262774	0.909273	0.962701	1	2.03003	1.29827	0.376589	0.0824237	0.206676	1	1.51056	1.03595	0.0509516	0.814547	0.916965	1	1.40745	-1.15021	-0.201902	0.380671	0.595225	1	2.03003	1.32213	0.402867	0.0792779	0.420236	1	1.51056	1.05499	0.077229	0.736966	0.999996	1	1.40745	-1.12945	-0.175625	0.468631	0.831364	1	2.03003	-1.25322	-0.325638	0.131892
Mrpl38	11	complement(116131817..116138868)	ENSMUSG00000020775	0.66399	-1.36236	-0.446113	0.132846	0.371378	1	0.753288	-1.41513	-0.50093	0.0727333	0.189711	1	0.804894	-1.24535	-0.316548	0.256869	0.521042	1	0.814576	-1.38429	-0.469142	0.112763	0.283741	1	0.753288	-1.03873	-0.0548179	0.85319	0.962497	1	0.804894	1.09396	0.129564	0.661882	0.999996	1	0.814576	-1.01609	-0.023029	0.94116	0.986935	1	0.804894	1.13633	0.184382	0.508034
Mrpl39	16	complement(84717576..84735742)	ENSMUSG00000022889	0.777438	1.21224	0.277672	0.212979	0.477661	1	1.00574	1.38514	0.470028	0.0250561	0.0913056	1	0.879686	1.27587	0.351486	0.0942743	0.295539	1	0.917584	1.21579	0.281891	0.205093	0.409627	1	1.00574	1.14263	0.192356	0.385177	0.755912	1	0.879686	1.0525	0.073814	0.739253	0.999996	1	0.917584	1.00293	0.00421915	0.985586	0.99678	1	1.00574	-1.08564	-0.118542	0.569704
Mrpl4	9	21002738..21008839	ENSMUSG00000003299	0.785206	-1.34512	-0.427738	0.131117	0.369018	1	1.02895	-1.1979	-0.260508	0.327394	0.511589	1	0.935045	-1.24963	-0.321505	0.227656	0.488181	1	0.954213	-1.35938	-0.442944	0.116603	0.289777	1	1.02895	1.1229	0.16723	0.553573	0.846463	1	0.935045	1.07641	0.106233	0.707139	0.999996	1	0.954213	-1.0106	-0.0152063	0.959259	0.991757	1	1.02895	-1.04319	-0.0609973	0.818216
Mrpl40	16	complement(18872018..18876862)	ENSMUSG00000022706	0.525132	-2.13929	-1.09713	0.00789675	0.0682155	1	0.770377	-1.27886	-0.354859	0.357624	0.541194	1	0.601377	-1.55652	-0.638323	0.0990003	0.305241	1	0.899901	-1.174	-0.231427	0.571169	0.752363	1	0.770377	1.67281	0.742275	0.0716335	0.403237	1	0.601377	1.37441	0.458811	0.266767	0.999996	1	0.899901	1.82223	0.865707	0.0458457	0.289796	1	0.770377	-1.21711	-0.283464	0.462613
Mrpl41	2	complement(24974117..24975098)	ENSMUSG00000036850	2.47162	-2.11818	-1.08283	0.00747837	0.0657908	1	2.78668	-1.63455	-0.708892	0.0612059	0.168636	1	2.47162	-1.86492	-0.899111	0.0179644	0.103475	1	3.02365	-1.58	-0.659929	0.100077	0.263257	1	2.78668	1.29588	0.373934	0.35539	0.737468	1	2.27886	1.1358	0.183715	0.650752	0.999996	1	3.02365	1.34062	0.422897	0.320682	0.727682	1	2.78668	-1.14094	-0.190219	0.616409
Mrpl42	10	complement(95480805..95501940)	ENSMUSG00000062981	0.364488	1.04358	0.0615397	0.807033	0.918987	1	0.399693	1.01548	0.0221559	0.925554	0.959573	1	0.421063	1.11206	0.153229	0.518322	0.747478	1	0.517867	1.23779	0.307763	0.219783	0.427178	1	0.399693	-1.02767	-0.0393838	0.875059	0.970845	1	0.421063	1.06562	0.0916896	0.714429	0.999996	1	0.517867	1.1861	0.246224	0.350028	0.748803	1	0.421063	1.09511	0.131073	0.57807
Mrpl43	19	complement(45005014..45006442)	ENSMUSG00000025208	3.83179	-1.57278	-0.653317	0.0323956	0.164908	1	4.42493	-1.57851	-0.658561	0.0218362	0.0834232	1	3.94835	-1.66216	-0.73306	0.0108252	0.0736404	1	4.36837	-1.69455	-0.760906	0.012508	0.0635249	1	4.42493	-1.00364	-0.00524393	0.986289	0.996583	1	3.94835	-1.05683	-0.0797424	0.794149	0.999996	1	4.36837	-1.07743	-0.107588	0.738025	0.94255	1	4.42493	-1.05299	-0.0744984	0.795502
Mrpl44	1	79776018..79781445	ENSMUSG00000026248	0.594598	-1.22353	-0.291051	0.398829	0.659003	1	0.725882	-1.19726	-0.259731	0.423078	0.601862	1	0.636493	-1.29564	-0.373668	0.250294	0.513979	1	0.791407	-1.16452	-0.219737	0.522339	0.716667	1	0.725882	1.02195	0.0313202	0.927368	0.985232	1	0.636493	-1.05894	-0.082617	0.810392	0.999996	1	0.791407	1.05067	0.0713146	0.843747	0.970178	1	0.725882	-1.08218	-0.113937	0.724744
Mrpl45	11	97315716..97329920	ENSMUSG00000018882	0.336309	-1.20447	-0.268394	0.369518	0.634321	1	0.370026	-1.29749	-0.375718	0.181907	0.349756	1	0.382455	-1.19516	-0.257202	0.361102	0.625002	1	0.525423	1.02358	0.0336182	0.910033	0.95683	1	0.370026	-1.07723	-0.107323	0.718926	0.915735	1	0.382455	1.00779	0.0111927	0.970076	0.999996	1	0.525423	1.23286	0.302013	0.335226	0.738041	1	0.382455	1.08562	0.118516	0.67286
Mrpl46	7	complement(78775236..78783531)	ENSMUSG00000030612	0.359822	-1.27944	-0.35551	0.254053	0.523783	1	0.475606	-1.13236	-0.179338	0.539455	0.705213	1	0.439386	-1.15953	-0.21354	0.465968	0.708627	1	0.579397	1.01552	0.02222	0.942687	0.972009	1	0.475606	1.12988	0.176172	0.569724	0.856139	1	0.439386	1.10341	0.141969	0.647531	0.999996	1	0.579397	1.2993	0.37773	0.246326	0.653172	1	0.475606	-1.02399	-0.0342028	0.906436
Mrpl47	3	complement(32725397..32737605)	ENSMUSG00000037531	0.315525	-1.30408	-0.383029	0.212558	0.477215	1	0.35676	-1.30316	-0.382011	0.185832	0.354806	1	0.370135	-1.20921	-0.274065	0.342917	0.60949	1	0.522221	1.04967	0.0699419	0.818616	0.905329	1	0.35676	1.00071	0.00101777	0.997348	0.999339	1	0.370135	1.07845	0.108964	0.722183	0.999996	1	0.522221	1.36886	0.45297	0.159011	0.539618	1	0.370135	1.07769	0.107946	0.707699
Mrpl48	7	complement(100545751..100608301)	ENSMUSG00000030706	0.310585	1.10121	0.139094	0.54333	0.765832	1	0.380296	1.20577	0.269953	0.210275	0.383144	1	0.334541	1.10647	0.145971	0.498553	0.733108	1	0.367432	1.11265	0.154004	0.500304	0.698653	1	0.380296	1.09495	0.13086	0.566031	0.853925	1	0.334541	1.00478	0.00687688	0.975961	0.999996	1	0.367432	1.01039	0.0149099	0.950535	0.988822	1	0.380296	-1.08974	-0.123983	0.563801
[truncated: 11,190 more rows]
[truncated: 30 more columns]
