# Supplementary material for: SARS-CoV-2 Delta variant induces enhanced pathology and inflammatory responses in K18-hACE2 mice
Source: PLoS One. 2022 Aug 29;17(8):e0273430. doi: 10.1371/journal.pone.0273430 (PMC9423646; doi:10.1371/journal.pone.0273430)
Supplement: S5 Table — (XLSX) [file pone.0273430.s005.xlsx]

## Sheet: Sample Key
SARS-CoV-2 Delta variant induces enhanced pathology and inflammatory responses in K18-hACE2 mice
Lee et al
Group	illumina read sample name	R1	R2	SRA
No Challenge	NC_11	1782R-29-01_S3_L002_R1_001.fastq.gz (fastq)	1782R-29-01_S3_L002_R2_001.fastq.gz (fastq)	SUB10957945
	NC_12	1782R-29-02_S4_L002_R1_001.fastq.gz (fastq)	1782R-29-02_S4_L002_R2_001.fastq.gz (fastq)	SUB10957945
	NC_13	1782R-29-03_S5_L002_R1_001.fastq.gz (fastq)	1782R-29-03_S5_L002_R2_001.fastq.gz (fastq)	SUB10957945
	NC_14	1782R-29-04_S6_L002_R1_001.fastq.gz (fastq)	1782R-29-04_S6_L002_R2_001.fastq.gz (fastq)	SUB10957945
	NC_15	1782R-29-05_S7_L002_R1_001.fastq.gz (fastq)	1782R-29-05_S7_L002_R2_001.fastq.gz (fastq)	SUB10957945
Alpha Day 2	Alpha D2_21	1782R-29-06_S11_L002_R1_001.fastq.gz (fastq)	1782R-29-06_S11_L002_R2_001.fastq.gz (fastq)	SUB10957945
	Alpha D2_22	1782R-29-07_S12_L002_R1_001.fastq.gz (fastq)	1782R-29-07_S12_L002_R2_001.fastq.gz (fastq)	SUB10957945
	Alpha D2_23	1782R-29-08_S13_L002_R1_001.fastq.gz (fastq)	1782R-29-08_S13_L002_R2_001.fastq.gz (fastq)	SUB10957945
	Alpha D2_25	1782R-29-10_S8_L002_R1_001.fastq.gz (fastq)	1782R-29-10_S8_L002_R2_001.fastq.gz (fastq)	SUB10957945
Alpha Day 6	Alpha D6_31	1782R-29-11_S15_L002_R1_001.fastq.gz (fastq)	1782R-29-11_S15_L002_R2_001.fastq.gz (fastq)	SUB10957945
	Alpha D6_32	1782R-29-12_S9_L002_R1_001.fastq.gz (fastq)	1782R-29-12_S9_L002_R2_001.fastq.gz (fastq)	SUB10957945
	Alpha D6_33	1782R-29-13_S16_L002_R1_001.fastq.gz (fastq)	1782R-29-13_S16_L002_R2_001.fastq.gz (fastq)	SUB10957945
	Alpha D6_34	1782R-29-14_S17_L002_R1_001.fastq.gz (fastq)	1782R-29-14_S17_L002_R2_001.fastq.gz (fastq)	SUB10957945
	Alpha D6_35	1782R-29-15_S18_L002_R1_001.fastq.gz (fastq)	1782R-29-15_S18_L002_R2_001.fastq.gz (fastq)	SUB10957945
Delta Day 2	Delta D2_41	1782R-29-16_S10_L002_R1_001.fastq.gz (fastq)	1782R-29-16_S10_L002_R2_001.fastq.gz (fastq)	SUB10957945
	Delta D2_42	1782R-29-17_S19_L002_R1_001.fastq.gz (fastq)	1782R-29-17_S19_L002_R2_001.fastq.gz (fastq)	SUB10957945
	Delta D2_43	1782R-29-18_S20_L002_R1_001.fastq.gz (fastq)	1782R-29-18_S20_L002_R2_001.fastq.gz (fastq)	SUB10957945
	Delta D2_44	1782R-29-19_S21_L002_R1_001.fastq.gz (fastq)	1782R-29-19_S21_L002_R2_001.fastq.gz (fastq)	SUB10957945
	Delta D2_45	1782R-29-20_S22_L002_R1_001.fastq.gz (fastq)	1782R-29-20_S22_L002_R2_001.fastq.gz (fastq)	SUB10957945
Delta Day 6	Delta D6_51	1782R-29-21_S23_L002_R1_001.fastq.gz (fastq)	1782R-29-21_S23_L002_R2_001.fastq.gz (fastq)	SUB10957945
	Delta D6_52	1782R-29-22_S24_L002_R1_001.fastq.gz (fastq)	1782R-29-22_S24_L002_R2_001.fastq.gz (fastq)	SUB10957945
	Delta D6_54	1782R-29-23_S25_L002_R1_001.fastq.gz (fastq)	1782R-29-23_S25_L002_R2_001.fastq.gz (fastq)	SUB10957945
	Delta D6_55	1782R-29-24_S26_L002_R1_001.fastq.gz (fastq)	1782R-29-24_S26_L002_R2_001.fastq.gz (fastq)	SUB10957945
